# Supplementary material for: Androgen‐repressed lncRNA LINC01126 drives castration‐resistant prostate cancer by regulating the switch between O‐GlcNAcylation and phosphorylation of androgen receptor
Source: Clin Transl Med. 2024 Jan 12;14(1):e1531. doi: 10.1002/ctm2.1531 (PMC10785194; doi:10.1002/ctm2.1531)
Supplement: Supplementary file 1 — Supporting Information [file CTM2-14-e1531-s001.xlsx]

## Sheet: Table S1
Table S1. List of 47 genes that were consistently upregulated in metastatic tumors in three clinical prostate cancer cohorts (GSE8511, MCTP cohort and MSKCC cohort)
CDC20
DTL
CENPF
EXO1
UBE2T
LINC01126
NCAPH
RAB6B
ABCC5
TACC3
CENPU
LMNB1
CA13
CKS2
EPB41L4B
CDK1
B4GALNT4
TMEM132A
DGAT2
CDCA5
SHMT2
KNTC1
CDCA3
TIMELESS
E2F7
CIT
MPHOSPH9
WDHD1
SCAMP5
FANCI
PCLAF
PRC1
PLK1
NETO2
TMEM97
CDC6
MYCBPAP
BIRC5
SPAG5
BRCA1
COL1A1
JPT1
CCDC102B
MYBL2
EEF1A2
AR
APLN

## Sheet: Table S2
Table S2. List of 350 genes that were directly repressed by the AR (reported by Zhang YJ and colleagues PMID: 29808028)
Mitranscriptome assembly gene_id	ref_gene_name	Transcript type	logFC (DHT/Veh)	P.Value	trueLnc	Name in Mitranscriptome	ar.peak.normal (prostate tissue)	ar.peak.tumor (prostate cancer)	ar.peak.cell	ar.peak.any			symbol
G000029	RP11-54O7.16	lncrna,tucp,tucp	-1.40273	0.0863219	TRUE		FALSE	FALSE	TRUE	TRUE			RP11-54O7.16
G000083		lncrna	-0.938441	0.0904697	TRUE		FALSE	FALSE	TRUE	TRUE
G075097		lncrna,tucp	-4.60832	0.0293462	TRUE		TRUE	TRUE	TRUE	TRUE
G000703	TMEM51-AS1,C1ORF195,RP1-21O18.3	mixed_read_through,lncrna,protein_coding,pseudogene	-2.82287	0.061672	FALSE		TRUE	FALSE	TRUE	TRUE			TMEM51-AS1
G015593	COLCA2,C11ORF93	protein_coding	-4.04592	0.00529119	FALSE		TRUE	TRUE	TRUE	TRUE			COLCA2
G033025	LINC00675	lncrna,lncrna,tucp,tucp	-3.87994	0.0296887	TRUE	LINC00675	TRUE	FALSE	FALSE	TRUE			LINC00675
G000949	PLA2G2F	protein_coding	-2.43422	0.0651977	FALSE		TRUE	TRUE	TRUE	TRUE			PLA2G2F
G000984		lncrna	-2.06135	0.0731798	TRUE		FALSE	TRUE	FALSE	TRUE
G001032		lncrna	-2.60188	0.0916783	TRUE		TRUE	FALSE	TRUE	TRUE
G001284		lncrna	-0.0381858	0.968998	TRUE		TRUE	TRUE	TRUE	TRUE
G015573	ARHGAP20	protein_coding	-3.54844	0.00404305	FALSE		FALSE	FALSE	TRUE	TRUE			ARHGAP20
G068471		lncrna	-3.49602	0.0202372	TRUE		FALSE	TRUE	FALSE	TRUE
G002757	GADD45A	protein_coding	-0.956753	0.0772451	FALSE		TRUE	TRUE	TRUE	TRUE			GADD45A
G003173	LMO4	protein_coding	-1.12474	0.368523	FALSE		TRUE	FALSE	FALSE	TRUE			LMO4
G015013	CCDC83	protein_coding	-3.48776	0.0221953	FALSE		TRUE	TRUE	TRUE	TRUE			CCDC83
G003397		lncrna,lncrna	-2.59275	0.0937281	TRUE	PRCAT162	FALSE	TRUE	FALSE	TRUE
G082921		lncrna	-3.32178	0.0167382	TRUE		TRUE	TRUE	TRUE	TRUE
G003899	WNT2B,CTTNBP2NL	protein_coding	-0.725327	0.0668759	FALSE		TRUE	TRUE	TRUE	TRUE			WNT2B
G004008	RP4-666F24.3	lncrna,lncrna	-3.24034	0.0376439	TRUE		FALSE	TRUE	FALSE	TRUE			RP4-666F24.3
G057055	BTLA,RP11-231E6.1	lncrna,lncrna,lncrna,lncrna,mixed_read_through,protein_coding	-3.22788	0.0153529	FALSE	CAT431	TRUE	TRUE	TRUE	TRUE			BTLA
G004082	TRIM45	protein_coding	-1.09098	0.0580716	FALSE		TRUE	FALSE	FALSE	TRUE			TRIM45
G017964	PCED1B	protein_coding	-3.16373	0.0260846	FALSE		FALSE	TRUE	FALSE	TRUE			PCED1B
G004151	GAPDHP27,LINC00622,GAPDHP23,GAPDHP58,GAPDHP33,GAPDHP32	pseudogene,lncrna,mixed_read_through	-2.0612	0.30962	FALSE		TRUE	FALSE	TRUE	TRUE			LINC00622
G004165	PFN1P9	pseudogene,lncrna	-2.5826	0.263667	FALSE		FALSE	TRUE	FALSE	TRUE			PFN1P9
G004298	TXNIP	protein_coding,lncrna	-0.942495	0.0726776	FALSE		TRUE	TRUE	TRUE	TRUE			TXNIP
G058383	SCHIP1,IQCJ-SCHIP1	protein_coding	-2.96195	0.041784	FALSE		TRUE	FALSE	TRUE	TRUE			SCHIP1
G080836	OPRK1	protein_coding	-2.94332	0.0229625	FALSE		FALSE	TRUE	TRUE	TRUE			OPRK1
G006907	SLC30A10	protein_coding	-2.93309	0.0121743	FALSE		FALSE	TRUE	TRUE	TRUE			SLC30A10
G005394	SUMO1P2	lncrna,pseudogene	-2.20749	0.48049	FALSE		TRUE	TRUE	TRUE	TRUE			SUMO1P2
G003511		lncrna	-2.86857	0.0417974	TRUE		FALSE	TRUE	TRUE	TRUE
G043897	AC007386.3	lncrna,pseudogene	-2.85217	0.0294298	FALSE		FALSE	TRUE	FALSE	TRUE			AC007386.3
G029147	OR4F28P,OR4F13P,FAM138E	lncrna,pseudogene,lncrna	-2.8292	0.0284803	FALSE		TRUE	TRUE	TRUE	TRUE			OR4F28P
G027732	RP11-82L7.4	lncrna,lncrna	-2.77653	0.0203309	TRUE		TRUE	TRUE	FALSE	TRUE			RP11-82L7.4
G078281	AC015987.1	lncrna	-2.71091	0.0193271	TRUE		FALSE	FALSE	TRUE	TRUE			AC015987.1
G012962	RP11-945A11.1	tucp,lncrna	-2.70445	0.0397509	TRUE		FALSE	TRUE	FALSE	TRUE			RP11-945A11.1
G007827	RP11-156E8.1	lncrna,protein_coding	-1.19507	0.0761874	FALSE		TRUE	FALSE	FALSE	TRUE			RP11-156E8.1
G008007	PRR26,RP11-809C18.5,RP11-809C18.4	mixed_read_through,lncrna	-2.27686	0.161393	TRUE		FALSE	FALSE	TRUE	TRUE			PRR26
G008254	CALML5	lncrna,lncrna,protein_coding,lncrna,lncrna,lncrna	-2.17051	0.0550682	FALSE	CAT1222	TRUE	TRUE	TRUE	TRUE			CALML5
G015099	FOLH1B	pseudogene	-2.56707	0.0319838	FALSE		FALSE	TRUE	TRUE	TRUE			FOLH1B
G009153		lncrna,lncrna,lncrna	-0.688243	0.761584	TRUE	PRCAT146	FALSE	FALSE	TRUE	TRUE
G019603		lncrna	-2.54518	0.0234208	TRUE		FALSE	TRUE	FALSE	TRUE
G020410	RP11-340F14.5,P2RX7	mixed_read_through	-2.50675	0.0332333	TRUE		FALSE	FALSE	TRUE	TRUE			RP11-340F14.5
G010362	ZMIZ1	protein_coding	-0.374066	0.537849	FALSE		TRUE	TRUE	FALSE	TRUE			ZMIZ1
G011303	MXI1	protein_coding	-1.25594	0.13683	FALSE		TRUE	FALSE	FALSE	TRUE			MXI1
G011416	PLEKHS1	protein_coding	-2.02221	0.0655231	FALSE		FALSE	TRUE	FALSE	TRUE			PLEKHS1
G011447	ABLIM1	protein_coding	-0.651494	0.0823232	FALSE		FALSE	FALSE	TRUE	TRUE			ABLIM1
G078277	AC015987.1,AC015987.2	mixed_read_through	-2.44813	0.0165015	TRUE		FALSE	TRUE	TRUE	TRUE			AC015987.1
G011599		lncrna	-2.04286	0.21971	TRUE	CAT1308	TRUE	TRUE	FALSE	TRUE
G016562	RP5-1063M23.1,AK056228	lncrna,tucp,lncrna,lncrna,tucp	-2.39152	0.0145671	TRUE	LSCAT213	TRUE	TRUE	TRUE	TRUE			RP5-1063M23.1
G058210	RP11-529G21.2	lncrna,lncrna	-2.38522	0.0408866	TRUE		TRUE	TRUE	TRUE	TRUE			RP11-529G21.2
G012015	RP11-140A10.3	lncrna	-1.88167	0.311504	TRUE		FALSE	TRUE	FALSE	TRUE			RP11-140A10.3
G012156		lncrna	-0.179135	0.805833	TRUE		TRUE	FALSE	TRUE	TRUE
G012426	OR51B5,AC104389.28,HBE1,HBG2,OR51B4	protein_coding	-2.74082	0.0688082	FALSE		FALSE	TRUE	FALSE	TRUE			OR51B5
G012445	TRIM22	protein_coding	-2.01843	0.219186	FALSE		TRUE	FALSE	FALSE	TRUE			TRIM22
G012515	CTD-2516F10.4	lncrna	-2.44759	0.106552	TRUE		TRUE	TRUE	TRUE	TRUE			CTD-2516F10.4
G012596	RP11-540A21.2,LOC440028	lncrna	-2.34963	0.0255853	TRUE		TRUE	TRUE	FALSE	TRUE			RP11-540A21.2
G058597	LRRC31	protein_coding	-2.29254	0.0202709	FALSE		FALSE	TRUE	TRUE	TRUE			LRRC31
G013177		lncrna,lncrna	-2.12665	0.101613	TRUE	THCAT62	TRUE	FALSE	TRUE	TRUE
G019982	FOXN4	protein_coding	-2.25328	0.0454528	FALSE		FALSE	TRUE	TRUE	TRUE			FOXN4
G013811	DTX4	protein_coding	-1.63696	0.0824704	FALSE		FALSE	FALSE	TRUE	TRUE			DTX4
G051192	CDH26	protein_coding	-2.24011	0.0472783	FALSE		TRUE	TRUE	TRUE	TRUE			CDH26
G014022	SNHG1	protein_coding	-0.730288	0.0682847	FALSE		TRUE	TRUE	TRUE	TRUE			SNHG1
G014347	ACY3	protein_coding	-2.42666	0.233641	FALSE		FALSE	FALSE	TRUE	TRUE			ACY3
G014366	RP5-903G2.2	lncrna,tucp,tucp,tucp,lncrna,tucp	-1.54226	0.0997784	TRUE	CAT1378	FALSE	FALSE	TRUE	TRUE			RP5-903G2.2
G082131	OSR2,RP11-44N12.5	protein_coding,mixed_read_through	-2.21537	0.0185391	FALSE		TRUE	TRUE	TRUE	TRUE			OSR2
G013295	LRRC4C	protein_coding,lncrna	-2.15585	0.0395212	FALSE		FALSE	FALSE	TRUE	TRUE			LRRC4C
G014793	RP11-111M22.4,RP11-111M22.2,AK125821	protein_coding,mixed_read_through	-1.14043	0.0595861	FALSE		TRUE	FALSE	TRUE	TRUE			RP11-111M22.4
G014829	B3GNT6	protein_coding	-3.34781	0.176719	FALSE		FALSE	TRUE	FALSE	TRUE			B3GNT6
G015049	CTD-2005H7.1,CTD-2005H7.2,PRSS23	protein_coding,lncrna,mixed_read_through,lncrna	-2.06373	0.435304	FALSE	KHCAT116	TRUE	TRUE	TRUE	TRUE			CTD-2005H7.1
G009548	RP11-13E1.5,FRMPD2	mixed_read_through,protein_coding	-2.08983	0.0225763	FALSE		FALSE	TRUE	TRUE	TRUE			RP11-13E1.5
G015401	WTAPP1	pseudogene	-1.82713	0.0623525	FALSE		FALSE	TRUE	TRUE	TRUE			WTAPP1
G015527	KDELC2	protein_coding	-1.70658	0.570468	FALSE		TRUE	TRUE	TRUE	TRUE			KDELC2
G082934	MYC	protein_coding	-2.06629	0.0212562	FALSE		TRUE	FALSE	TRUE	TRUE			MYC
G086371	TNFSF15	protein_coding	-2.04339	0.0249692	FALSE		TRUE	TRUE	TRUE	TRUE			TNFSF15
G015596	BC022056,BTG4,RP11-794P6.6,POU2AF1	protein_coding,mixed_read_through,lncrna	-2.03892	0.050302	FALSE		TRUE	TRUE	TRUE	TRUE			BC022056
G000945	PLA2G2A	protein_coding	-2.01725	0.0279077	FALSE		FALSE	TRUE	FALSE	TRUE			PLA2G2A
G015698	RBM7,REXO2,RP11-212D19.5	protein_coding,mixed_read_through	-0.943533	0.16775	FALSE		TRUE	TRUE	TRUE	TRUE			RBM7
G015801		lncrna	-2.10643	0.247464	TRUE		FALSE	FALSE	TRUE	TRUE
G079148	ERICH1-AS1	lncrna,lncrna,tucp	-2.01396	0.040909	TRUE	ERICH1-AS1	FALSE	TRUE	TRUE	TRUE			ERICH1-AS1
G015891	MCAM	protein_coding	-2.19081	0.313632	FALSE		FALSE	FALSE	TRUE	TRUE			MCAM
G015936	TMEM136,POU2F3	protein_coding	-0.670189	0.0924128	FALSE		FALSE	TRUE	TRUE	TRUE			TMEM136
G016153	CDON	protein_coding	-1.13673	0.0863114	FALSE		FALSE	FALSE	TRUE	TRUE			CDON
G016157		lncrna	-2.75581	0.397584	TRUE		TRUE	TRUE	TRUE	TRUE
G049441	SPTLC3	protein_coding	-1.98553	0.0350892	FALSE		TRUE	FALSE	TRUE	TRUE			SPTLC3
G079682	RP11-156K13.1,RP11-806O11.1	mixed_read_through	-1.96913	0.0303342	TRUE		FALSE	TRUE	TRUE	TRUE			RP11-156K13.1
G046717	CSRNP3	protein_coding	-1.96161	0.0364702	FALSE		FALSE	TRUE	FALSE	TRUE			CSRNP3
G016914	KLRC3,KLRC2,KLRC4,NKG2-E,KLRK1,RP11-277P12.9,KLRC4-KLRK1	lncrna,lncrna,protein_coding	-1.9547	0.0303244	FALSE	LSCAT93	TRUE	TRUE	TRUE	TRUE			KLRC3
G076184		lncrna	-1.85953	0.021942	TRUE		TRUE	TRUE	TRUE	TRUE
G016508	LRTM2	protein_coding	-2.56634	0.539415	FALSE		FALSE	FALSE	TRUE	TRUE			LRTM2
G087642	BMX	protein_coding	-1.85561	0.0438861	FALSE		FALSE	FALSE	TRUE	TRUE			BMX
G015253	SESN3	protein_coding	-1.83166	0.0134864	FALSE		TRUE	TRUE	TRUE	TRUE			SESN3
G017391	IFLTD1	protein_coding	-2.49227	0.140931	FALSE		FALSE	FALSE	TRUE	TRUE			IFLTD1
G017565	DDX11-AS1	lncrna,lncrna,lncrna,lncrna	-0.875886	0.0977809	TRUE	DDX11-AS1	FALSE	FALSE	TRUE	TRUE			DDX11-AS1
G054546	SRGAP3,RP11-380O24.1	protein_coding,mixed_read_through	-1.8292	0.00507609	FALSE		TRUE	FALSE	TRUE	TRUE			SRGAP3
G082679	COL14A1,DEPTOR,RP11-760H22.2	mixed_read_through,protein_coding	-1.81214	0.0138986	FALSE		FALSE	FALSE	TRUE	TRUE			COL14A1
G018073	WNT10B	protein_coding	-1.96395	0.094871	FALSE		FALSE	FALSE	TRUE	TRUE			WNT10B
G023992	STXBP6	protein_coding	-1.76987	0.0374559	FALSE		FALSE	TRUE	FALSE	TRUE			STXBP6
G018403	RP11-753H16.3,NCKAP1L,RP11-753H16.4,PDE1B	lncrna,mixed_read_through,lncrna	-2.23539	0.386618	TRUE	PRCAT266	TRUE	FALSE	TRUE	TRUE			RP11-753H16.3
G018424	RP11-616L12.1	lncrna,lncrna	-2.81916	0.182785	TRUE		TRUE	TRUE	TRUE	TRUE			RP11-616L12.1
G018426	TESPA1	lncrna,protein_coding	-0.88513	0.762481	FALSE		FALSE	TRUE	FALSE	TRUE			TESPA1
G065647	RP11-269M20.2,PARP8	lncrna,pseudogene,protein_coding	-1.68034	0.0234736	FALSE		TRUE	TRUE	FALSE	TRUE			RP11-269M20.2
G018644	LRIG3	protein_coding	-1.66983	0.00233517	FALSE		TRUE	FALSE	FALSE	TRUE			LRIG3
G018646	RP11-150C16.1	lncrna,lncrna	-2.49969	0.132005	TRUE		TRUE	FALSE	FALSE	TRUE			RP11-150C16.1
G019273	RP11-315E17.1	lncrna,lncrna,lncrna,lncrna,lncrna	-2.33538	0.477252	TRUE	CAT1556	TRUE	TRUE	TRUE	TRUE			RP11-315E17.1
G019413	RP11-1109F11.5,RP11-1109F11.3	tucp,lncrna,lncrna,lncrna	-2.13267	0.0870208	TRUE	THCAT117	TRUE	TRUE	TRUE	TRUE			RP11-1109F11.5
G019421	ATP2B1	protein_coding	-0.717465	0.098781	FALSE		TRUE	TRUE	TRUE	TRUE			ATP2B1
G019508	NUDT4	protein_coding	-0.757686	0.0530126	FALSE		TRUE	TRUE	FALSE	TRUE			NUDT4
G023049	MBNL2	protein_coding	-1.65993	0.0162585	FALSE		TRUE	FALSE	FALSE	TRUE			MBNL2
G009455	FAM35BP,RP11-38L15.3	mixed_read_through,pseudogene,lncrna,lncrna,lncrna	-1.65939	0.0290392	FALSE	CAT1256	TRUE	TRUE	TRUE	TRUE			FAM35BP
G058213	RAP2B	protein_coding	-1.64697	0.042432	FALSE		TRUE	TRUE	TRUE	TRUE			RAP2B
G013176	ABTB2	protein_coding	-1.61378	0.0144902	FALSE		TRUE	FALSE	TRUE	TRUE			ABTB2
G020049	FAM216A	protein_coding	-1.14969	0.0820873	FALSE		TRUE	TRUE	TRUE	TRUE			FAM216A
G026938	LPCAT4	protein_coding	-1.6103	0.0139991	FALSE		FALSE	FALSE	TRUE	TRUE			LPCAT4
G082030	RP11-347C18.3,NDUFAF6	protein_coding,mixed_read_through,lncrna	-1.59982	0.0133792	FALSE		FALSE	TRUE	TRUE	TRUE			RP11-347C18.3
G020732	RP11-474D1.3,RP11-474D1.4	lncrna,lncrna	-2.47975	0.389865	TRUE		TRUE	TRUE	TRUE	TRUE			RP11-474D1.3
G021031	SKA3	protein_coding	-0.715902	0.0877394	FALSE		FALSE	FALSE	TRUE	TRUE			SKA3
G029156	WASIR2	lncrna,lncrna,tucp	-1.56768	0.0331678	TRUE	WASIR2	FALSE	FALSE	TRUE	TRUE			WASIR2
G053664	C1QTNF6	protein_coding	-1.54613	0.0150252	FALSE		TRUE	FALSE	TRUE	TRUE			C1QTNF6
G003545	CDC14A	protein_coding	-1.49173	0.028921	FALSE		FALSE	TRUE	FALSE	TRUE			CDC14A
G022111	PCDH8P1,OLFM4	protein_coding,lncrna,pseudogene	-0.0286024	0.990313	FALSE		FALSE	TRUE	TRUE	TRUE			PCDH8P1
G066922	C5ORF30	protein_coding	-1.48389	0.00670396	FALSE		TRUE	TRUE	FALSE	TRUE			C5ORF30
G023299		lncrna	-2.77178	0.220396	TRUE		FALSE	TRUE	TRUE	TRUE
G023971	NFATC4	protein_coding	-1.12324	0.069938	FALSE		TRUE	FALSE	FALSE	TRUE			NFATC4
G061905	FAM175A	protein_coding	-1.45578	0.0426846	FALSE		FALSE	FALSE	TRUE	TRUE			FAM175A
G024296	RP11-356O9.2	lncrna	-1.28195	0.120839	TRUE		FALSE	TRUE	FALSE	TRUE			RP11-356O9.2
G024512	AL139099.1,RPS29	mixed_read_through,protein_coding	-0.650354	0.0771237	FALSE		TRUE	TRUE	TRUE	TRUE			AL139099.1
G073611	CNKSR3	protein_coding	-1.44647	0.00204453	FALSE		TRUE	TRUE	TRUE	TRUE			CNKSR3
G024704	SAMD4A	protein_coding	-1.76701	0.43261	FALSE		TRUE	FALSE	FALSE	TRUE			SAMD4A
G021007		lncrna	-1.40868	0.0391866	TRUE		FALSE	TRUE	TRUE	TRUE
G025134	ZFP36L1	protein_coding,tucp,lncrna	-1.50061	0.137396	FALSE		TRUE	FALSE	TRUE	TRUE			ZFP36L1
G025411		lncrna,lncrna	-2.45281	0.0975092	TRUE	PNAT35	FALSE	TRUE	TRUE	TRUE
G025444	NGB	protein_coding	-2.27738	0.315292	FALSE		TRUE	FALSE	FALSE	TRUE			NGB
G025547		lncrna	-1.51519	0.0935121	TRUE		FALSE	TRUE	FALSE	TRUE
G025747	EFCAB11	protein_coding	-1.40954	0.0571646	FALSE		TRUE	FALSE	FALSE	TRUE			EFCAB11
G025748	TDP1	protein_coding	-1.06174	0.110355	FALSE		TRUE	FALSE	FALSE	TRUE			TDP1
G015530	EXPH5	protein_coding	-1.39447	0.0160253	FALSE		TRUE	TRUE	TRUE	TRUE			EXPH5
G077386	RP11-401L13.5,NAPEPLD	protein_coding,mixed_read_through	-1.38566	0.0179145	FALSE		FALSE	TRUE	TRUE	TRUE			RP11-401L13.5
G015591	COLCA1,C11ORF92	protein_coding	-1.38302	0.0233665	FALSE		TRUE	TRUE	TRUE	TRUE			COLCA1
G061837	PRKG2	protein_coding	-1.26779	0.0247531	FALSE		FALSE	FALSE	TRUE	TRUE			PRKG2
G062041	RP11-115D19.1	lncrna,lncrna	-1.24791	0.0438871	TRUE		TRUE	TRUE	TRUE	TRUE			RP11-115D19.1
G041195	DBP,CA11	protein_coding	-1.23221	0.0499955	FALSE		TRUE	TRUE	FALSE	TRUE			DBP
G027969	SMAD3	protein_coding	-1.22927	0.0489738	FALSE		TRUE	FALSE	FALSE	TRUE			SMAD3
G027653	POLR2M,GCOM1,MYZAP	protein_coding	-1.55165	0.0743062	FALSE		TRUE	TRUE	FALSE	TRUE			POLR2M
G011673		lncrna	-1.20567	0.0234315	TRUE		TRUE	TRUE	FALSE	TRUE
G027831		lncrna	-1.38642	0.0769459	TRUE		FALSE	TRUE	FALSE	TRUE
G083669	RP11-509J21.3,RP11-509J21.2,RP11-509J21.1	lncrna,lncrna	-1.19217	0.0179324	TRUE	CVAT7	TRUE	TRUE	TRUE	TRUE			RP11-509J21.3
G008276	ANKRD16	mixed_read_through	-1.17264	0.0317125	TRUE		FALSE	FALSE	TRUE	TRUE			ANKRD16
G028313	DNM1P35	lncrna	-1.62027	0.0858271	TRUE		FALSE	FALSE	TRUE	TRUE			DNM1P35
G028314	RP11-24M17.4,DQ588677	mixed_read_through,protein_coding	-2.09375	0.0949204	FALSE		FALSE	FALSE	TRUE	TRUE			RP11-24M17.4
G028517	CTD-2240J17.1,RP11-761I4.3,CTD-2034I4.2	lncrna,lncrna,lncrna	-1.20337	0.0984769	TRUE	CAT1779	FALSE	FALSE	TRUE	TRUE			CTD-2240J17.1
G061750	CCNG2	protein_coding	-1.10238	0.00919423	FALSE		TRUE	TRUE	TRUE	TRUE			CCNG2
G028878	SLCO3A1	protein_coding	-0.428266	0.861871	FALSE		FALSE	FALSE	TRUE	TRUE			SLCO3A1
G029018	ARRDC4	protein_coding,lncrna	-0.741998	0.311678	FALSE		TRUE	FALSE	TRUE	TRUE			ARRDC4
G029134	TM2D3,TARSL2,RP11-89K11.1	lncrna,protein_coding,lncrna	-0.701556	0.0597168	FALSE	KCCAT11	TRUE	FALSE	TRUE	TRUE			TM2D3
G071044	SLC25A27,TDRD6	protein_coding	-1.09283	0.0277899	FALSE		FALSE	TRUE	FALSE	TRUE			SLC25A27
G029150	MIR1302-10	lncrna	-1.72605	0.219192	TRUE		TRUE	TRUE	TRUE	TRUE			MIR1302-10
G018540	GLS2	protein_coding	-1.08661	0.0427468	FALSE		FALSE	FALSE	TRUE	TRUE			GLS2
G004859	MEX3A	protein_coding,lncrna	-1.06443	0.0417424	FALSE		TRUE	FALSE	FALSE	TRUE			MEX3A
G011598	RGS10	protein_coding	-1.04781	0.0227186	FALSE		FALSE	TRUE	FALSE	TRUE			RGS10
G074495	CYTH3	protein_coding	-1.03059	0.0251596	FALSE		TRUE	TRUE	FALSE	TRUE			CYTH3
G054432	TRNT1	protein_coding	-1.01434	0.0217612	FALSE		TRUE	TRUE	TRUE	TRUE			TRNT1
G031062	TOX3	protein_coding	-1.04502	0.097519	FALSE		FALSE	TRUE	TRUE	TRUE			TOX3
G031109	RPGRIP1L	protein_coding	-0.685129	0.385301	FALSE		TRUE	FALSE	FALSE	TRUE			RPGRIP1L
G014361	RP11-655M14.4,OR7E11P,FAM86C2P	pseudogene,lncrna	-0.981952	0.0490253	FALSE		TRUE	TRUE	TRUE	TRUE			RP11-655M14.4
G051411	PCMTD2,OPRL1,MYT1	protein_coding,lncrna	-0.912848	0.0403281	FALSE		FALSE	FALSE	TRUE	TRUE			PCMTD2
G050396	ZHX3	protein_coding	-0.823086	0.02014	FALSE		FALSE	TRUE	FALSE	TRUE			ZHX3
G020018	ANKRD13A	protein_coding	-0.817694	0.0302446	FALSE		TRUE	FALSE	FALSE	TRUE			ANKRD13A
G021297	POLR1D	protein_coding	-0.777888	0.0224265	FALSE		TRUE	TRUE	TRUE	TRUE			POLR1D
G032686	BC150535	protein_coding	-0.331566	0.820699	FALSE		TRUE	FALSE	FALSE	TRUE			BC150535
G033134	MGC12916,HS3ST3B1	protein_coding,mixed_read_through	-1.00585	0.493441	FALSE		TRUE	FALSE	FALSE	TRUE			MGC12916
G033480	ABHD17AP6,BC067347	pseudogene	-0.549654	0.577616	FALSE		FALSE	TRUE	TRUE	TRUE			ABHD17AP6
G033651	SLC46A1	protein_coding	-0.706861	0.0607835	FALSE		FALSE	FALSE	TRUE	TRUE			SLC46A1
G033662	FOXN1	protein_coding	-1.49386	0.0604584	FALSE		FALSE	FALSE	TRUE	TRUE			FOXN1
G033703	SEZ6	protein_coding	-2.1204	0.568816	FALSE		FALSE	FALSE	TRUE	TRUE			SEZ6
G033729	EFCAB5	protein_coding	-2.48961	0.0673425	FALSE		FALSE	FALSE	TRUE	TRUE			EFCAB5
G033784	RP11-271K11.5	pseudogene	-0.901848	0.0940198	FALSE		TRUE	FALSE	FALSE	TRUE			RP11-271K11.5
G034166	NR1D1	protein_coding	-1.82235	0.0536023	FALSE		TRUE	TRUE	TRUE	TRUE			NR1D1
G034724	PRAC	protein_coding	-0.867528	0.0535135	FALSE		FALSE	FALSE	TRUE	TRUE			PRAC
G034906	RP11-421E14.2,MBTD1	mixed_read_through,protein_coding	-0.744581	0.0532193	FALSE		TRUE	FALSE	TRUE	TRUE			RP11-421E14.2
G036055	CTD-2561B21.3	tucp	-2.07652	0.121124	TRUE		TRUE	FALSE	TRUE	TRUE			CTD-2561B21.3
G036065		lncrna	-2.80834	0.151915	TRUE		FALSE	FALSE	TRUE	TRUE
G036093	RP11-1055B8.2	lncrna,lncrna	-2.33215	0.117876	TRUE	THCAT107	TRUE	TRUE	TRUE	TRUE			RP11-1055B8.2
G036240		lncrna,tucp,lncrna	-1.39938	0.0551435	TRUE	LACAT117	FALSE	TRUE	TRUE	TRUE
G036277	RP11-14P20.1	lncrna,tucp	-1.86196	0.0947566	TRUE		FALSE	TRUE	FALSE	TRUE			RP11-14P20.1
G036314	LINC00470,RP11-288C17.1	mixed_read_through,lncrna	-3.15727	0.127509	TRUE		FALSE	TRUE	FALSE	TRUE			LINC00470
G036376	RP11-710M11.1,DLGAP1-AS1,DLGAP1-AS2,BC094703,AK091102	pseudogene,mixed_read_through,lncrna	-1.50808	0.166092	FALSE		TRUE	TRUE	FALSE	TRUE			RP11-710M11.1
G036661	AP005482.1	protein_coding	-1.64315	0.0854498	FALSE		FALSE	TRUE	FALSE	TRUE			AP005482.1
G036676		lncrna	-1.47541	0.147752	TRUE		FALSE	TRUE	FALSE	TRUE
G036901	RP11-621L6.2,RP11-621L6.3	lncrna	-1.13203	0.205868	TRUE		TRUE	FALSE	TRUE	TRUE			RP11-621L6.2
G036946	TAF4B	protein_coding	-1.38219	0.0503191	FALSE		FALSE	TRUE	FALSE	TRUE			TAF4B
G037145	MAPRE2	protein_coding	-0.916551	0.091475	FALSE		TRUE	TRUE	TRUE	TRUE			MAPRE2
G037367	RNF165	protein_coding	-1.46625	0.0741602	FALSE		FALSE	FALSE	TRUE	TRUE			RNF165
G038563		lncrna	-2.03726	0.370064	TRUE		FALSE	FALSE	TRUE	TRUE
G039151	ELAVL3	protein_coding	-2.35995	0.197613	FALSE		FALSE	FALSE	TRUE	TRUE			ELAVL3
G039263	MAST1	protein_coding	-1.04011	0.0784954	FALSE		FALSE	FALSE	TRUE	TRUE			MAST1
G039681		lncrna	-2.00896	0.22499	TRUE		TRUE	TRUE	FALSE	TRUE
G040361	FFAR2	protein_coding	-2.15647	0.146136	FALSE		FALSE	FALSE	TRUE	TRUE			FFAR2
G040464	AX747375	protein_coding	-1.41031	0.0728219	FALSE		FALSE	FALSE	TRUE	TRUE			AX747375
G041018	GIPR,MIR642A	protein_coding,mixed_read_through	-1.40161	0.0832361	FALSE		FALSE	FALSE	TRUE	TRUE			GIPR
G041027	AC074212.5,AC074212.6	tucp,tucp,tucp,lncrna	-0.134845	0.866395	TRUE	CAT2113	TRUE	TRUE	TRUE	TRUE			AC074212.5
G041049	IGFL1P1,AC007193.6,RPL12P41,AC006262.6,DKFZP434J0226,IGFL2,IGFL1	protein_coding,mixed_read_through	-2.2529	0.408122	FALSE		FALSE	TRUE	TRUE	TRUE			IGFL1P1
G041107	BBC3	protein_coding	-1.92995	0.0718056	FALSE		FALSE	FALSE	TRUE	TRUE			BBC3
G042341	RP11-254F7.2	lncrna,lncrna,lncrna	-1.53572	0.194136	TRUE	CAT207	TRUE	FALSE	FALSE	TRUE			RP11-254F7.2
G042418		lncrna	-0.193028	0.935638	TRUE		TRUE	TRUE	TRUE	TRUE
G043304	LOC100129726,LINC01126,AC010883.5	tucp,mixed_read_through,lncrna	-1.75332	0.052496	TRUE	KHCAT367	TRUE	TRUE	FALSE	TRUE			LINC01126
G043343	SLC3A1	protein_coding	-3.25171	0.255331	FALSE		FALSE	TRUE	TRUE	TRUE			SLC3A1
G043360	SIX2	protein_coding	-2.44595	0.166812	FALSE		TRUE	FALSE	FALSE	TRUE			SIX2
G044016	APLF	protein_coding	-2.01844	0.338525	FALSE		TRUE	FALSE	FALSE	TRUE			APLF
G044160	EMX1	protein_coding	-2.25474	0.354178	FALSE		FALSE	FALSE	TRUE	TRUE			EMX1
G044551	PLGLB1,AC092651.1,AC125232.1,LOC285074	protein_coding,mixed_read_through,pseudogene	-0.707359	0.0769378	FALSE		TRUE	FALSE	TRUE	TRUE			PLGLB1
G044815	FAHD2CP	pseudogene	-0.851693	0.0977083	FALSE		FALSE	FALSE	TRUE	TRUE			FAHD2CP
G044873		lncrna	-2.45026	0.210015	TRUE		FALSE	FALSE	TRUE	TRUE
G045024		tucp	-2.62353	0.142153	TRUE		FALSE	TRUE	TRUE	TRUE
G045317	LOC440894,AC013268.5,LINC01123	lncrna,lncrna,lncrna	-1.41141	0.0787099	TRUE	CAT288	FALSE	FALSE	TRUE	TRUE			LOC440894
G045341	AC112229.7,AC112229.1,LINC01106,LINC01123	pseudogene,mixed_read_through,lncrna,lncrna	-1.6033	0.0933816	FALSE	MEAT113	FALSE	FALSE	TRUE	TRUE			AC112229.7
G045440	IL1RN	protein_coding	-2.52456	0.12495	FALSE		FALSE	TRUE	FALSE	TRUE			IL1RN
G046527	NR4A2,AK128708	protein_coding,mixed_read_through	-1.37881	0.0861827	FALSE		TRUE	TRUE	FALSE	TRUE			NR4A2
G046726	AC009495.1,AC009495.2	lncrna,lncrna	-1.58491	0.0656102	TRUE	PRCAT52	FALSE	FALSE	TRUE	TRUE			AC009495.1
G046789		lncrna	-2.23952	0.315622	TRUE		FALSE	TRUE	TRUE	TRUE
G047300	COL5A2	protein_coding,lncrna	-1.98697	0.0546398	FALSE		TRUE	TRUE	FALSE	TRUE			COL5A2
G047369	NABP1	protein_coding,lncrna	-1.15294	0.310137	FALSE		TRUE	FALSE	TRUE	TRUE			NABP1
G047647	NOP58	protein_coding	-0.635143	0.0778261	FALSE		TRUE	TRUE	FALSE	TRUE			NOP58
G048732	AC104667.3	protein_coding	-0.973391	0.275421	FALSE		TRUE	TRUE	TRUE	TRUE			AC104667.3
G048898	AQP12B	protein_coding	-2.66582	0.376733	FALSE		FALSE	FALSE	TRUE	TRUE			AQP12B
G049085	TGM3	protein_coding	-1.81536	0.52498	FALSE		FALSE	TRUE	FALSE	TRUE			TGM3
G049556	SNORD17,SNX5	protein_coding,mixed_read_through	-0.473292	0.0975366	FALSE		TRUE	TRUE	TRUE	TRUE			SNORD17
G050507	KCNK15	protein_coding	-2.10737	0.615295	FALSE		FALSE	FALSE	TRUE	TRUE			KCNK15
G050542	SDC4	protein_coding	-0.918226	0.0895181	FALSE		TRUE	FALSE	FALSE	TRUE			SDC4
G050819	FAM65C	protein_coding	-2.11505	0.10612	FALSE		FALSE	FALSE	TRUE	TRUE			FAM65C
G051193	MIR646,C20ORF197,LOC284757,RP5-1043L13.1	protein_coding,lncrna,mixed_read_through,lncrna,lncrna	-2.23608	0.0961102	FALSE	THCAT142	TRUE	TRUE	TRUE	TRUE			MIR646
G051309	RP11-93B14.5,LOC100127888	tucp,lncrna	-2.00204	0.0651328	TRUE		FALSE	FALSE	TRUE	TRUE			RP11-93B14.5
G051383		lncrna	-1.13174	0.0932043	TRUE		FALSE	FALSE	TRUE	TRUE
G051610	LINC00478,AP000473.8,AP000473.5	lncrna,lncrna,lncrna,lncrna,lncrna,lncrna	-1.18213	0.0999939	TRUE	LINC00478	TRUE	TRUE	TRUE	TRUE			LINC00478
G052017	HUNK-AS1	lncrna	-2.68284	0.160349	TRUE		TRUE	TRUE	TRUE	TRUE			HUNK-AS1
G052373	UMODL1	protein_coding	-2.00954	0.222383	FALSE		TRUE	TRUE	TRUE	TRUE			UMODL1
G052527	AL773604.8	lncrna	-1.34068	0.0634193	TRUE		FALSE	FALSE	TRUE	TRUE			AL773604.8
G052551		lncrna,tucp,lncrna	-1.80575	0.0887988	TRUE	KCCAT638	TRUE	TRUE	TRUE	TRUE
G052610	MCM3AP-AS1	lncrna	-0.820268	0.0891991	TRUE		FALSE	TRUE	TRUE	TRUE			MCM3AP-AS1
G052797		lncrna,lncrna,lncrna	-1.5264	0.0616508	TRUE	CAT2223	FALSE	FALSE	TRUE	TRUE
G053505	AK123891,SYN3,Z73979.1	mixed_read_through,protein_coding,pseudogene	-2.33311	0.130414	FALSE		TRUE	FALSE	FALSE	TRUE			AK123891
G053607		lncrna	-1.9879	0.0622711	TRUE		FALSE	TRUE	FALSE	TRUE
G054452	ITPR1-AS1	lncrna,lncrna	-1.23101	0.0549068	TRUE	ITPR1-AS1	TRUE	FALSE	TRUE	TRUE			ITPR1-AS1
G054611	ATP2B2	protein_coding	-2.59005	0.36244	FALSE		FALSE	FALSE	TRUE	TRUE			ATP2B2
G054678	TSEN2	protein_coding	-0.889933	0.0818743	FALSE		FALSE	FALSE	TRUE	TRUE			TSEN2
G054868	SATB1	protein_coding	-2.17296	0.405997	FALSE		FALSE	TRUE	TRUE	TRUE			SATB1
G055224	UBP1	protein_coding	-0.524126	0.0546983	FALSE		TRUE	TRUE	TRUE	TRUE			UBP1
G055988		lncrna	-2.02702	0.412161	TRUE		TRUE	TRUE	TRUE	TRUE
G057053	CD200,RP11-90K6.1	mixed_read_through	-3.32119	0.250988	TRUE		FALSE	TRUE	TRUE	TRUE			CD200
G057062	RP11-572C15.6,CCDC80,LOC100506621	mixed_read_through	-2.24683	0.195453	TRUE		TRUE	FALSE	FALSE	TRUE			RP11-572C15.6
G057398	AC092902.1,RP11-379B18.5,RP11-666A20.4	lncrna,lncrna	-2.02956	0.156957	TRUE		TRUE	TRUE	FALSE	TRUE			AC092902.1
G058239	GPR149	protein_coding,lncrna	-2.87282	0.381716	FALSE		FALSE	TRUE	FALSE	TRUE			GPR149
G058240	DDX50P2	pseudogene	-2.38928	0.270974	FALSE		FALSE	FALSE	TRUE	TRUE			DDX50P2
G058541	SERPINI1	protein_coding	-1.41717	0.0621568	FALSE		TRUE	TRUE	FALSE	TRUE			SERPINI1
G058547		lncrna	-1.98705	0.224061	TRUE		TRUE	TRUE	TRUE	TRUE
G058569	MECOM	protein_coding	-1.98074	0.0692824	FALSE		FALSE	TRUE	TRUE	TRUE			MECOM
G058650	PP13439,PLD1	protein_coding	-2.5939	0.0769018	FALSE		TRUE	FALSE	FALSE	TRUE			PP13439
G058717	RP11-393N4.1	lncrna,pseudogene	-1.76036	0.299394	FALSE		TRUE	TRUE	TRUE	TRUE			RP11-393N4.1
G058722		lncrna,lncrna	-2.42901	0.164835	TRUE	PRCAT24	TRUE	TRUE	TRUE	TRUE
G058977	ABCC5	protein_coding	-0.839765	0.0519635	FALSE		FALSE	TRUE	TRUE	TRUE			ABCC5
G059106	RP11-48F14.2	lncrna	-2.55484	0.341642	TRUE		FALSE	FALSE	TRUE	TRUE			RP11-48F14.2
G059532	PIGZ	protein_coding	-1.07125	0.0882356	FALSE		FALSE	TRUE	TRUE	TRUE			PIGZ
G059663		lncrna,lncrna	-0.402502	0.574967	TRUE	LGAT106	TRUE	FALSE	FALSE	TRUE
G059682		tucp	-0.570752	0.570524	TRUE		TRUE	FALSE	FALSE	TRUE
G059823	AC226119.5,AC226119.4,FAM86EP	mixed_read_through	-0.926458	0.429881	TRUE		TRUE	FALSE	FALSE	TRUE			AC226119.5
G059867		lncrna	-2.04011	0.151226	TRUE		FALSE	FALSE	TRUE	TRUE
G059984		tucp	-1.63372	0.06796	TRUE	HNCAT68	TRUE	TRUE	FALSE	TRUE
G060213	RPS21P4,TAPT1	protein_coding,mixed_read_through,pseudogene	-0.72772	0.0753616	FALSE		FALSE	TRUE	FALSE	TRUE			RPS21P4
G060215	TAPT1-AS1	tucp,tucp,lncrna	-1.10908	0.0688043	TRUE	TAPT1-AS1	FALSE	TRUE	FALSE	TRUE			TAPT1-AS1
G061103	LNX1	protein_coding	-0.783799	0.795722	FALSE		TRUE	TRUE	TRUE	TRUE			LNX1
G061287	RP11-725D20.1	tucp,lncrna	-2.35391	0.404143	TRUE		FALSE	FALSE	TRUE	TRUE			RP11-725D20.1
G061453	UGT2B15,UGT2B17	protein_coding	-2.06043	0.454668	FALSE		TRUE	TRUE	TRUE	TRUE			UGT2B15
G061455		lncrna	-2.13087	0.245056	TRUE		TRUE	TRUE	TRUE	TRUE
G061706	FAM47E-STBD1,FAM47E	protein_coding	-0.77214	0.0651986	FALSE		TRUE	TRUE	TRUE	TRUE			FAM47E-STBD1
G062253	NFKB1	protein_coding	-0.707084	0.0822708	FALSE		FALSE	TRUE	FALSE	TRUE			NFKB1
G062485	Y_RNA,AP1AR	protein_coding,mixed_read_through	-0.656595	0.0949671	FALSE		TRUE	TRUE	TRUE	TRUE			Y_RNA
G063529	RP11-597D13.8,FAM198B	protein_coding,mixed_read_through,lncrna,lncrna	-1.30122	0.0973162	FALSE		FALSE	FALSE	TRUE	TRUE			RP11-597D13.8
G063530	RP11-597D13.9,TMEM144,AK126266	mixed_read_through,lncrna	-1.12901	0.0698705	TRUE	CVAT11	FALSE	FALSE	TRUE	TRUE			RP11-597D13.9
G064712	CMBL	protein_coding	-1.20033	0.0899274	FALSE		FALSE	FALSE	TRUE	TRUE			CMBL
G065808	CTD-2031P19.3	lncrna	-1.64159	0.0758776	TRUE		TRUE	TRUE	FALSE	TRUE			CTD-2031P19.3
G065880	LOC101928569	lncrna,lncrna	-2.25392	0.141745	TRUE		FALSE	TRUE	TRUE	TRUE			LOC101928569
G065992	DIMT1	protein_coding	-0.766844	0.062826	FALSE		FALSE	FALSE	TRUE	TRUE			DIMT1
G066794	LIX1	protein_coding	-0.339222	0.916623	FALSE		FALSE	FALSE	TRUE	TRUE			LIX1
G067788	TMEM173	protein_coding	-1.21788	0.0747509	FALSE		TRUE	FALSE	FALSE	TRUE			TMEM173
G068095	PDGFRB,CSF1R	protein_coding,lncrna	-1.52008	0.0986193	FALSE		FALSE	FALSE	TRUE	TRUE			PDGFRB
G068470	CTC-340A15.2	lncrna	-2.90086	0.0682393	TRUE		FALSE	TRUE	FALSE	TRUE			CTC-340A15.2
G068831	SNCB	protein_coding	-0.154314	0.94308	FALSE		FALSE	FALSE	TRUE	TRUE			SNCB
G068966		lncrna	-2.1948	0.138541	TRUE		FALSE	FALSE	TRUE	TRUE
G069004	RASGEF1C	protein_coding	-2.21482	0.0964299	FALSE		FALSE	FALSE	TRUE	TRUE			RASGEF1C
G069069	CTC-338M12.5	lncrna	-1.04491	0.0656476	TRUE		FALSE	FALSE	TRUE	TRUE			CTC-338M12.5
G069122		lncrna,lncrna	-2.09052	0.170315	TRUE	LACAT77	FALSE	TRUE	FALSE	TRUE
G069159	C6ORF195	protein_coding	-3.15428	0.0814934	FALSE		TRUE	FALSE	FALSE	TRUE			C6ORF195
G069752	MBOAT1	protein_coding	-1.79967	0.472867	FALSE		TRUE	TRUE	TRUE	TRUE			MBOAT1
G069920	TRIM38,U91328.20,U91328.22,U91328.19	mixed_read_through,protein_coding	-1.14546	0.573244	FALSE		TRUE	TRUE	FALSE	TRUE			TRIM38
G070137	HCG14	lncrna	-2.18119	0.142715	TRUE		TRUE	FALSE	TRUE	TRUE			HCG14
G070249	PRR3	protein_coding	-0.654852	0.0805671	FALSE		TRUE	FALSE	TRUE	TRUE			PRR3
G070250	PRR3	protein_coding	-0.986112	0.0625334	FALSE		FALSE	FALSE	TRUE	TRUE			PRR3
G070313	MICB	protein_coding	-0.327836	0.899849	FALSE		FALSE	FALSE	TRUE	TRUE			MICB
G070543	GRM4	protein_coding	-2.0912	0.469059	FALSE		FALSE	FALSE	TRUE	TRUE			GRM4
G070556		lncrna	-2.07182	0.147742	TRUE		FALSE	TRUE	TRUE	TRUE
G070801		lncrna	-2.21155	0.133769	TRUE		FALSE	TRUE	FALSE	TRUE
G072182	KLHL32	protein_coding	-2.4845	0.185025	FALSE		FALSE	FALSE	TRUE	TRUE			KLHL32
G072429		lncrna	-1.60635	0.0578976	TRUE		TRUE	TRUE	FALSE	TRUE
G072920	RPL5P18	lncrna,pseudogene	-2.96069	0.145354	FALSE		TRUE	TRUE	TRUE	TRUE			RPL5P18
G072924	SOGA3,KIAA0408	protein_coding	-1.68939	0.62105	FALSE		TRUE	TRUE	FALSE	TRUE			SOGA3
G073324	ADAT2	protein_coding	-1.12531	0.0570236	FALSE		FALSE	FALSE	TRUE	TRUE			ADAT2
G074539		tucp	-1.40895	0.076914	TRUE		FALSE	FALSE	TRUE	TRUE
G075063	AC004947.2	lncrna	-2.50601	0.288189	TRUE		FALSE	TRUE	FALSE	TRUE			AC004947.2
G075089	HOTTIP	lncrna	-2.01154	0.683709	TRUE		TRUE	FALSE	FALSE	TRUE			HOTTIP
G075676		lncrna	-2.42862	0.264144	TRUE		FALSE	TRUE	TRUE	TRUE
G076242	LOC441242	mixed_read_through	-0.737311	0.0774852	TRUE		FALSE	FALSE	TRUE	TRUE			LOC441242
G076645		lncrna,lncrna	-2.88207	0.107078	TRUE	PRCAT177	FALSE	TRUE	TRUE	TRUE
G077358	RASA4B	protein_coding	-2.10978	0.228153	FALSE		FALSE	FALSE	TRUE	TRUE			RASA4B
G077388	DPY19L2P2	pseudogene	-2.11868	0.239935	FALSE		FALSE	FALSE	TRUE	TRUE			DPY19L2P2
G077438	EFCAB10,YBX1P2,ATXN7L1	protein_coding,mixed_read_through	-1.08623	0.0663071	FALSE		TRUE	TRUE	TRUE	TRUE			EFCAB10
G077505	SLC26A4-AS1	lncrna,lncrna,lncrna	-0.2167	0.85187	TRUE	SLC26A4-AS1	FALSE	FALSE	TRUE	TRUE			SLC26A4-AS1
G077748	WNT2	protein_coding	-1.26708	0.766688	FALSE		TRUE	FALSE	TRUE	TRUE			WNT2
G077752	ASZ1	protein_coding	-4.16399	0.139527	FALSE		TRUE	TRUE	TRUE	TRUE			ASZ1
G078444	WEE2-AS1	lncrna	-1.02459	0.0690181	TRUE		TRUE	TRUE	TRUE	TRUE			WEE2-AS1
G078673	ZNF783,RP4-800G7.2	mixed_read_through	-0.764156	0.0749073	TRUE		FALSE	FALSE	TRUE	TRUE			ZNF783
G078759	GIMAP2	protein_coding	-1.97737	0.0585291	FALSE		TRUE	TRUE	TRUE	TRUE			GIMAP2
G078770		lncrna	-2.37024	0.0520134	TRUE		TRUE	TRUE	TRUE	TRUE
G080283	KCNU1	protein_coding	-3.02481	0.162068	FALSE		FALSE	TRUE	TRUE	TRUE			KCNU1
G080834	RP11-162D9.3	lncrna,lncrna	-0.262784	0.907039	TRUE		FALSE	FALSE	TRUE	TRUE			RP11-162D9.3
G081276	CPA6	protein_coding	-2.14873	0.433328	FALSE		FALSE	FALSE	TRUE	TRUE			CPA6
G081293	RP11-664D7.4,LOC286189	protein_coding	-2.10933	0.0894398	FALSE		FALSE	TRUE	TRUE	TRUE			RP11-664D7.4
G081325	RP11-159H10.3	lncrna,lncrna,tucp	-1.66755	0.0706698	TRUE	LACAT125	FALSE	FALSE	TRUE	TRUE			RP11-159H10.3
G081326		lncrna	-2.24103	0.179672	TRUE		TRUE	FALSE	TRUE	TRUE
G081397	TRPA1,RP11-656G20.1,LOC392232	protein_coding,mixed_read_through,pseudogene,lncrna,lncrna	-2.79779	0.229994	FALSE	LSCAT96	FALSE	FALSE	TRUE	TRUE			TRPA1
G081661	RP11-363E6.4,RP11-363E6.3	lncrna,lncrna,tucp	-1.1029	0.736892	TRUE	PRCAT127	FALSE	TRUE	TRUE	TRUE			RP11-363E6.4
G082010	RP11-267M23.4	lncrna	-1.08956	0.0999432	TRUE		TRUE	TRUE	TRUE	TRUE			RP11-267M23.4
G082031	TP53INP1	protein_coding	-1.27196	0.110996	FALSE		FALSE	TRUE	TRUE	TRUE			TP53INP1
G082264	KLF10	protein_coding	-0.85587	0.0552072	FALSE		TRUE	TRUE	TRUE	TRUE			KLF10
G082867	TRIB1	protein_coding	-2.79718	0.0877623	FALSE		TRUE	TRUE	TRUE	TRUE			TRIB1
G082910	PCAT1,RP11-103H7.5,RP11-89K10.1	lncrna,lncrna,tucp,tucp,lncrna	-1.17115	0.0943486	TRUE	PCAT1,CAT1096	FALSE	TRUE	TRUE	TRUE			PCAT1
G082926	LOC727677,BC042052,DQ515899,CASC11,DQ515898,CASC8	lncrna,lncrna,lncrna,lncrna,lncrna,lncrna	-1.44712	0.0643954	TRUE	CAT1099	TRUE	TRUE	TRUE	TRUE			LOC727677
G083270		lncrna,lncrna	-1.77936	0.0666101	TRUE	CAT1110	FALSE	FALSE	TRUE	TRUE
G084143		lncrna	-3.39449	0.121207	TRUE		FALSE	TRUE	TRUE	TRUE
G084446	FAM221B	protein_coding	-1.56507	0.372121	FALSE		TRUE	TRUE	TRUE	TRUE			FAM221B
G084875	CBWD5,CBWD3	protein_coding	-1.19777	0.0890812	FALSE		FALSE	FALSE	TRUE	TRUE			CBWD5
G085024		lncrna,lncrna,lncrna	-2.18213	0.382319	TRUE	PRCAT102	TRUE	TRUE	TRUE	TRUE
G085294		lncrna	-2.2938	0.358887	TRUE		TRUE	TRUE	TRUE	TRUE
G085566		tucp,lncrna	-2.18521	0.341135	TRUE		FALSE	TRUE	FALSE	TRUE
G085577	SYK	protein_coding,lncrna	-2.00147	0.565666	FALSE	CAT1163	TRUE	TRUE	TRUE	TRUE			SYK
G085623	RP11-100G15.7,LOC100128076,LINC00475	mixed_read_through,protein_coding	-2.23387	0.13175	FALSE		FALSE	TRUE	TRUE	TRUE			RP11-100G15.7
G086627	RP11-175D17.3	lncrna	-1.19919	0.496586	TRUE		TRUE	FALSE	TRUE	TRUE			RP11-175D17.3
G086699	ANGPTL2	protein_coding	-3.2608	0.23869	FALSE		TRUE	FALSE	FALSE	TRUE			ANGPTL2
G087152		lncrna,lncrna,tucp	-2.70803	0.278044	TRUE	CAT1209	FALSE	FALSE	TRUE	TRUE
G087245		lncrna	-1.26703	0.0928189	TRUE		TRUE	FALSE	TRUE	TRUE
G088721		lncrna	-2.18126	0.189908	TRUE		FALSE	FALSE	TRUE	TRUE
G088734	AR	protein_coding	-1.42898	0.0651598	FALSE		FALSE	FALSE	TRUE	TRUE			AR

## Sheet: Table S3
Table S3. GSEA analysis_MSKCC (High LINC01126 versus Low LINC01126)
ID	Description	setSize	enrichmentScore	NES	pvalue	p.adjust	qvalues	rank	leading_edge	core_enrichment
ACEVEDO_LIVER_CANCER_WITH_H3K27ME3_UP	ACEVEDO_LIVER_CANCER_WITH_H3K27ME3_UP	170	-0.434318	-2.25036	1e-10	6.40106e-09	4.67413e-09	2464	tags=39%, list=16%, signal=33%	PRMT2/HSPB3/CEP126/ARHGAP10/PLBD1/SMIM3/SDK1/LCA5/MAGED1/ARHGDIB/ADGRF5/FZD1/CSRNP3/SPRED1/C1GALT1C1/GSDME/STK26/GABARAPL2/KLRC4/C7orf31/HSBP1/TANC2/HTR7/MIR99AHG/SPIRE1/NAV3/CHRM3/SELP/TENM3/TMEM71/SLC1A3/KL/GNPDA2/MIR17HG/PRNP/TLR2/SATB1/IKZF1/COLEC12/OAT/PAM/RBPMS/CALD1/PTEN/OSBPL10/PALLD/CYTIP/ITIH5/FAM189A2/RNASE6/PRKD1/ADGRF1/LRCH2/SEMA3C/COL3A1/IL6/MGP/DNASE2B/DYNC2H1/SULF1/AGR2/STEAP4/CAC…
BERENJENO_TRANSFORMED_BY_RHOA_DN	BERENJENO_TRANSFORMED_BY_RHOA_DN	379	-0.35219	-2.11011	1e-10	6.40106e-09	4.67413e-09	4220	tags=46%, list=28%, signal=34%	ID2/LRBA/LTBP4/CASP9/GSTM3/ZNF32/CDK14/COL6A2/ANXA6/TTC3/PLD3/RCN1/TTC30B/SEC31A/HSPB11/P2RX4/FKBP9/MGST3/ITM2B/CLK1/SQSTM1/TM7SF3/MARCKS/AEBP1/ACTB/SFRP2/TPP1/IDH1/DCTN2/FAM8A1/COL4A5/GSTA1/CD47/ATRAID/NDUFA6/RIN2/ACADM/CNN3/RAB3D/COL5A1/TMED3/SLC38A2/KAZALD1/SDHC/PSAP/COPZ2/GABARAP/GSTM1/PDGFRB/CYP4V2/COL1A2/HEBP1/NAGK/NPC2/ZHX1/F2R/MCEE/TBL1XR1/GAS1/KDELR3/ALDH1A1/CAPN6/SLC1A5/LYRM2/KIFAP3/MAO…
BLANCO_MELO_BETA_INTERFERON_TREATED_BRONCHIAL_EPITHELIAL_CELLS_UP	BLANCO_MELO_BETA_INTERFERON_TREATED_BRONCHIAL_EPITHELIAL_CELLS_UP	299	-0.395402	-2.20819	1e-10	6.40106e-09	4.67413e-09	4009	tags=47%, list=27%, signal=36%	MOB3C/CFLAR/RP2/UGDH/IFIT3/EIF5/NKX3-1/IFIH1/MAFF/NPC1/ITGA2/ZNFX1/C6orf62/PLAUR/QKI/SP110/ERAP2/VEGFC/HCAR3/CASP7/IFIT5/IFIT2/UBA7/TRIM5/APOL2/PMAIP1/MX1/SOCS1/PCGF5/GDF15/WIPF1/PLSCR1/LNPEP/ADRB2/ANKRD12/RELB/IL15/NCOA7/AXL/TDRD7/FERMT1/CSGALNACT2/SMG1P1/BATF2/TMEM140/DAPP1/DDX58/APOBEC3G/STBD1/IFIT1/AIDA/SDK1/LAP3/IL6ST/STAT5A/MYD88/PTAFR/MALT1/BIRC2/RAB8B/RELL1/SAMD9L/DRAM1/ROCK2/TRIM14/ETS1/…
BLANCO_MELO_BRONCHIAL_EPITHELIAL_CELLS_INFLUENZA_A_DEL_NS1_INFECTION_DN	BLANCO_MELO_BRONCHIAL_EPITHELIAL_CELLS_INFLUENZA_A_DEL_NS1_INFECTION_DN	130	0.79081	2.9628	1e-10	6.40106e-09	4.67413e-09	1468	tags=62%, list=10%, signal=56%	RAD54L/UBE2C/NCAPG/CENPF/TROAP/CHTF18/BIRC5/UBE2T/KIFC1/CIT/CDCA5/TEDC2/CENPO/ATAD5/BLM/SPAG5/CDT1/KIF15/TK1/NUF2/PIMREG/TACC3/HILPDA/KIF2C/UHRF1/E2F1/MIR503HG/CDC6/SKA3/PTTG1/FEN1/CDCA8/EME1/HASPIN/BRCA1/EXO1/MEX3A/CDC45/CENPE/DTL/UCN2/FANCB/IDI2-AS1/DIAPH3/BUB1B/PRC1/CCNB2/LMNB1/RAD51/KIF20A/AURKA/TRAIP/SLC46A1/ASF1B/GPATCH11/XRCC2/PCLAF/FANCI/OIP5/WDHD1/DDX11/NCAPH/FOXM1/CDKN3/ZNF714/CDC25A/MF…
BLANCO_MELO_COVID19_SARS_COV_2_INFECTION_CALU3_CELLS_UP	BLANCO_MELO_COVID19_SARS_COV_2_INFECTION_CALU3_CELLS_UP	261	-0.439235	-2.32302	1e-10	6.40106e-09	4.67413e-09	1301	tags=27%, list=9%, signal=25%	IFI44/SPRY2/NAV3/PHF11/IRF1/CSRNP1/IL10RA/DDX60/KLF9/ZEB2/RASGRP1/DEPDC7/LAMA2/MAP3K8/TRPC4/NEDD4/ICAM1/STAT1/TLR3/THBS1/DUSP1/PLAT/CYP1B1/THEMIS2/GBP5/CASP1/IFI16/CAVIN2/SP8/SYT1/C1R/PTGS2/RUNX2/CCL5/CCL2/AMOTL2/KLF10/TNFSF10/BIRC3/PDE4B/PLA2G4C/CH25H/KLF4/IL6/TNFAIP3/TAGAP/KLF6/TRIM22/PTGER2/CX3CL1/PLA1A/SERPINB9/SELE/ZNF267/PTGER4/ZFP36/GBP1/TIPARP/NLRP3/CXCL2/IL1B/TCIM/IDO1/SYNPO2/NR4A3/CXCL9…
BLANCO_MELO_RESPIRATORY_SYNCYTIAL_VIRUS_INFECTION_A594_CELLS_UP	BLANCO_MELO_RESPIRATORY_SYNCYTIAL_VIRUS_INFECTION_A594_CELLS_UP	246	-0.406697	-2.18547	1e-10	6.40106e-09	4.67413e-09	1388	tags=29%, list=9%, signal=27%	HSPB8/CXCL10/C3/SPOCK1/IFI44/NAV3/LY6K/LDLR/PLAU/PTPRE/IRF1/COL17A1/NID2/DDX60/DCLK1/NCF2/SAMD4A/NT5E/ITGA5/CTSS/COL13A1/KRT17/ICAM1/STAT1/TLR3/IL1RAP/THEMIS2/GBP3/AMPD3/GBP5/CRYBG1/CASP1/IFI16/GLIPR1/FSTL1/NFE2L3/RUNX2/ANTXR2/CCL2/GBP2/TNC/TNFSF10/LAMA4/C1S/BIRC3/RFPL2/CH25H/KLF4/SORBS1/CCL3/IL6/TNFAIP3/TRIM22/TMEM158/COL15A1/EMP1/PTGER4/LAMC2/IL7R/CCL4/GBP1/CXCL2/F3/IL1B/SOCS3/IDO1/CXCL1/NFKBIZ…
BOQUEST_STEM_CELL_UP	BOQUEST_STEM_CELL_UP	236	-0.548445	-2.92128	1e-10	6.40106e-09	4.67413e-09	3292	tags=58%, list=22%, signal=46%	WDR41/COL5A1/KCNK1/TMED3/PRELP/C5orf15/GSTM5/OLFML3/COL1A2/RERGL/TIMP1/SETBP1/IRS1/PTGFR/GAS1/GDF10/ALDH1A1/CAPN6/PDGFD/AXL/STEAP1/HTRA1/TSPAN8/SERPINF1/HDAC4/BMPR1A/SPON2/RHOBTB3/PLBD1/TMEM45A/MFAP4/SLIT2/ABI3BP/MMP2/SGCE/GPC4/SCARA3/CXCL12/MEIS1/PTGDS/RNASE4/FBLN5/PDGFRA/FLRT2/PLP1/TMEM176B/S100A4/IGFBP6/DPT/SRPX/RECK/AOX1/OSR2/MEG3/UST/GSN/BASP1/NTRK2/CRISPLD2/CYBRD1/ACOX2/CELF2/MAFB/LIF/TRO/H…
CHANDRAN_METASTASIS_DN	CHANDRAN_METASTASIS_DN	294	-0.517598	-2.84977	1e-10	6.40106e-09	4.67413e-09	2214	tags=44%, list=15%, signal=38%	FBXO22/AZGP1/LIMS2/ARMCX1/BMP4/ALDH7A1/GSTA4/PNRC2/GTDC1/RAB34/EPHB6/GABBR1/ITGB8/PSD3/PIGT/CWH43/SMTN/MRGPRF/FAM107A/PAK1/MAGED2/DBNDD2/B3GALNT1/CD38/DPP4/TNS1/EIF3A/CRISPLD2/KLK10/ASB2/ZBTB4/CYBRD1/TMEM106B/RILPL2/NR4A1/PGM5/NT5DC1/HSPB8/C11orf52/CIRBP/GPX7/FUCA1/VPS36/BBOF1/WFDC2/AXIN2/COL8A2/RAB4A/CHRM3/TSHZ3/CDH10/FHOD3/SFT2D3/WNT5B/MCC/PTN/EPHA3/LRMDA/RARRES1/DACT3/MCTP2/PCOLCE2/CTSO/MICA/D…
CHEMNITZ_RESPONSE_TO_PROSTAGLANDIN_E2_UP	CHEMNITZ_RESPONSE_TO_PROSTAGLANDIN_E2_UP	124	0.61776	2.29951	1e-10	6.40106e-09	4.67413e-09	875	tags=27%, list=6%, signal=26%	UBE2C/NCAPG/CENPF/BIRC5/ZGRF1/PVT1/TPX2/SPAG5/TK1/PIMREG/UHRF1/ASPM/CDC6/SKA3/PTTG1/CENPU/CDC45/CENPE/BUB1B/PRC1/CCNB2/LMNB1/KIF20A/AURKA/CCNB1/PEA15/ASF1B/CKS2/PCLAF/SMC4/RNASEH2A/NCAPH/CDKN3/UBE2S
CHEN_HOXA5_TARGETS_9HR_UP	CHEN_HOXA5_TARGETS_9HR_UP	211	-0.404159	-2.16695	1e-10	6.40106e-09	4.67413e-09	2182	tags=34%, list=14%, signal=30%	MCL1/TRPC1/CTH/TBK1/DUSP6/ADNP/PNRC2/PTBP2/ING3/FAM53C/SNAI2/BIRC2/PRPF38B/SRSF10/VCPKMT/ARID4B/RBM5/ZNF131/CCNL1/LIF/MORC3/CDKN2AIP/RNF111/ZNF136/ZNF45/BCL10/CLK4/RCHY1/THAP9-AS1/ZNF432/KRCC1/ZNF112/CAB39/CREM/SREK1/GADD45B/THSD1/GEM/NEMF/RCAN1/RYBP/ARIH1/LIG4/SLTM/POLR3F/SAT1/EDRF1/BACH1/IFI16/AKIRIN1/PTGS2/FAM13B/KLF10/BIRC3/NEDD9/ZZZ3/ZNF451/NEK1/TNFAIP3/IER2/KLF6/JUNB/PPP1R12A/ZNF267/TIPARP/…
CHIANG_LIVER_CANCER_SUBCLASS_CTNNB1_DN	CHIANG_LIVER_CANCER_SUBCLASS_CTNNB1_DN	146	-0.515411	-2.64298	1e-10	6.40106e-09	4.67413e-09	2320	tags=38%, list=15%, signal=33%	PLBD1/TMEM45A/RAB27A/UGCG/FBP1/PMP22/CXCL12/PTGDS/STAT4/EVI2A/RALGAPA2/S100P/RCAN2/MAP3K5/SRPX/AMIGO2/BASP1/CCDC80/KCTD12/MYL9/CD52/EFEMP1/TPST1/MCC/RASGRP1/ADAMTS1/GEM/LGALS3/RAB27B/CCL19/MXRA5/LXN/ASPN/CD2/CYTIP/KLRB1/MOXD1/FGFR2/COL3A1/SULF1/LUM/COL6A3/SERPINB9/GPNMB/CP/IL7R/F3/SOCS3/GALNT7/XK/SLC12A2/GPR183/RGS1/DUSP5/EGR1/EGR2
CHIARADONNA_NEOPLASTIC_TRANSFORMATION_KRAS_CDC25_DN	CHIARADONNA_NEOPLASTIC_TRANSFORMATION_KRAS_CDC25_DN	48	-0.684144	-2.81322	1e-10	6.40106e-09	4.67413e-09	2324	tags=56%, list=15%, signal=48%	CRTAP/VCAM1/CXCL12/MAGED1/RNASE4/TMEM176B/MEG3/CCDC80/C3/EIF2AK4/CXCL6/CYP1B1/IL1R1/PTGS2/LXN/TNC/LAMA4/FGFR2/PROS1/MGP/FAS/EMB/CDO1/ZFP36/CXCL2/SLC12A2/FOS
CROONQUIST_IL6_DEPRIVATION_DN	CROONQUIST_IL6_DEPRIVATION_DN	77	0.720806	2.55311	1e-10	6.40106e-09	4.67413e-09	1247	tags=49%, list=8%, signal=46%	UBE2C/KIFC1/TPX2/SPAG5/TK1/KIF2C/CDC6/PTTG1/BRCA1/CDC45/CENPE/BUB1B/KNTC1/CCNB2/POLD1/AURKA/TRAIP/CCNB1/MYRF/CKS2/PCLAF/CDC20/SMC4/FANCI/LIG1/OIP5/APOBEC3B/NCAPH/FOXM1/CDKN3/CDC25A/STMN1/HMMR/SPP1/NASP/DHFR/MCM2/ZWINT
CROONQUIST_NRAS_SIGNALING_DN	CROONQUIST_NRAS_SIGNALING_DN	56	0.719142	2.43221	1e-10	6.40106e-09	4.67413e-09	1475	tags=52%, list=10%, signal=47%	UBE2C/TPX2/SPAG5/TK1/KIF2C/CDC6/PTTG1/BUB1B/CCNB2/POLD1/AURKA/TRAIP/CCNB1/PLOD2/MYRF/PCLAF/CDC20/SMC4/OIP5/APOBEC3B/NCAPH/FOXM1/CDKN3/STMN1/NASP/POLD3/MCM2/ZWINT/CHEK2
CROONQUIST_STROMAL_STIMULATION_UP	CROONQUIST_STROMAL_STIMULATION_UP	51	-0.690423	-2.88769	1e-10	6.40106e-09	4.67413e-09	993	tags=45%, list=7%, signal=42%	BASP1/TGFBI/MYOF/IGFBP7/DUSP1/GUCY1A2/IER3/TPM2/LAMA4/NR4A2/CCL3/IL6/ACTA2/IER2/SULF1/LUM/COL6A3/CCL4/CXCL2/CXCL1/RGS2/FOS/FOSB
DAZARD_RESPONSE_TO_UV_SCC_UP	DAZARD_RESPONSE_TO_UV_SCC_UP	96	-0.527457	-2.52361	1e-10	6.40106e-09	4.67413e-09	3274	tags=53%, list=22%, signal=42%	PMAIP1/AP4S1/SKP1/TAF2/ME2/SCARB2/PLSCR1/GLUD2/TMED7/SSR1/CTCF/SCFD1/RCN2/DYNC2LI1/KYAT3/CCNC/B2M/SDHD/TWF1/ALDH7A1/TM2D1/ARHGDIB/PRDX3/ATP6AP2/PRKAR1A/GADD45A/SNX3/MAP2K1/UBE2E1/SRSF10/AP1S2/LAMP2/ADK/RTN4/ATP5F1A/RAD51C/SLC25A46/IGFBP7/COPB1/PTGS2/TACSTD2/IL6/SH3BGRL/ANXA3/AGL/CXCL2/IL1B/CXCL1/MIR22HG/FOS/ATF3
DELYS_THYROID_CANCER_DN	DELYS_THYROID_CANCER_DN	206	-0.432689	-2.29055	1e-10	6.40106e-09	4.67413e-09	3149	tags=43%, list=21%, signal=35%	UCHL5/ZFPM2/CDC42EP2/ITM2A/COPZ2/ALDH6A1/RERGL/ADD3/ALDH1B1/GNA14/SETBP1/IRS1/TEK/GAS1/GDF10/ALDH1A1/DNASE1L3/PRKACB/CPQ/WASF3/ROR2/KCNAB1/HSPA12A/NUCB2/PRPSAP1/CTH/EPB41L4B/ALDH7A1/DNAJB4/TNXB/CXCL12/SH3BGR/SLC16A2/FBLN5/FLRT2/HGD/SLC14A1/DPT/SRPX/TGFBR3/FMO2/AOX1/FAXDC2/CYBRD1/SYNDIG1/EML1/FEZ1/ZNF302/DCN/EMCN/PTN/EPHA3/LAMA2/GNAI1/ENPP1/LPAR1/HLF/MATN2/AKR1C1/EDN3/PROM1/FHL1/FBLN1/APOD/TNFSF10…
DEURIG_T_CELL_PROLYMPHOCYTIC_LEUKEMIA_DN	DEURIG_T_CELL_PROLYMPHOCYTIC_LEUKEMIA_DN	282	-0.479637	-2.61158	1e-10	6.40106e-09	4.67413e-09	3275	tags=49%, list=22%, signal=39%	MICAL1/PMAIP1/PRDM1/TPST2/ARNTL/B3GNT2/TNIK/CUL2/OPTN/DYNLT1/MED17/EVI2B/ADRB2/ABCB1/PPWD1/ANKRD12/F2R/EPS15/SNRK/UBL3/DAPP1/CUL5/CMC2/INTS6/HABP4/GNB5/WDR37/HNRNPH3/RORA/LINC00667/RAB27A/TFIP11/ZBTB38/NDUFV2/TRPC1/TBK1/SGCB/STAT4/LEPROTL1/TGFBR2/IL2RB/GTF2B/MALT1/KLHL2/TAB2/CREBZF/MAP3K5/TCEAL2/TGFBR3/ACSL3/ACOT9/PRKCB/ARID4B/WSB2/KLRC1/GZMH/ATXN1/NR3C2/SRSF8/CDKN2AIP/FCHSD2/CD52/FAM98A/YME1L1/D…
DUTERTRE_ESTRADIOL_RESPONSE_24HR_UP	DUTERTRE_ESTRADIOL_RESPONSE_24HR_UP	254	0.651866	2.61439	1e-10	6.40106e-09	4.67413e-09	1934	tags=45%, list=13%, signal=40%	RAD54L/UBE2C/NCAPG/TROAP/CHTF18/BIRC5/DCLRE1B/UBE2T/KIFC1/CIT/CDCA5/BRI3BP/MPHOSPH9/CENPO/ATAD5/BLM/TPX2/SPAG5/CDT1/TK1/TACC3/KIF2C/UHRF1/ASPM/E2F1/C21orf58/CDC6/RECQL4/STC2/SKA3/PTTG1/FEN1/FKBP5/CENPU/FANCA/MYO19/BRCA1/EXO1/CDC45/DTL/ESPL1/MRE11/BUB1B/NOS1AP/KIF23/PRC1/KNTC1/CCNB2/POLQ/LMNB1/CBX5/POLD1/RAD51/RAD54B/AURKA/TRAIP/C1QTNF6/BCL2/MICB/CENPJ/ASF1B/XRCC2/E2F7/CNIH2/PCLAF/FANCC/FANCI/LIG1…
FERREIRA_EWINGS_SARCOMA_UNSTABLE_VS_STABLE_UP	FERREIRA_EWINGS_SARCOMA_UNSTABLE_VS_STABLE_UP	131	0.604987	2.2655	1e-10	6.40106e-09	4.67413e-09	1247	tags=29%, list=8%, signal=27%	NCAPG/CENPF/TBC1D31/CHTF18/UBE2T/ATAD5/BLM/TPX2/KIF15/KIF2C/ESF1/CDC6/FEN1/CENPU/BRCA1/CENPE/TCOF1/ESPL1/KIF23/NOP58/KNTC1/POLQ/LMNB1/CCNB1/PIF1/PCLAF/STX1A/ATP2B3/WDHD1/NCAPH/PARPBP/CDKN3/NCAPG2/FANCD2/DHFR/PSIP1/TMPO/ZWINT
FLECHNER_BIOPSY_KIDNEY_TRANSPLANT_REJECTED_VS_OK_UP	FLECHNER_BIOPSY_KIDNEY_TRANSPLANT_REJECTED_VS_OK_UP	83	-0.613463	-2.84809	1e-10	6.40106e-09	4.67413e-09	2244	tags=53%, list=15%, signal=45%	PSMB8/RAB27A/RHOH/HLA-F/S100A4/CXCR4/GMFG/GLUL/C1QB/IFFO1/RAB31/PRKCB/INPP5D/RASSF2/IL10RB/CD53/CELF2/CD52/RBMS1/LCN2/TYROBP/VSIG4/HCLS1/IL10RA/LAPTM5/LCK/CD48/CD163/FCGR3A/STAT1/GZMA/CD8A/GLIPR1/CCL5/GBP2/CD2/CD3D/MOXD1/SLA/ITGB2/AIF1/COL6A3/PTPRC/LTF
FLORIO_NEOCORTEX_BASAL_RADIAL_GLIA_DN	FLORIO_NEOCORTEX_BASAL_RADIAL_GLIA_DN	138	0.661078	2.48828	1e-10	6.40106e-09	4.67413e-09	1247	tags=42%, list=8%, signal=39%	UBE2C/CENPF/CEP152/TROAP/BIRC5/UBE2T/KIFC1/CDCA5/BLM/TPX2/SPAG5/KIF15/TK1/NUF2/PIMREG/TACC3/KIF2C/ASPM/MIS18BP1/SKA3/PTTG1/CDCA8/CENPU/BRCA1/EXO1/CDC45/CENPE/DTL/ESPL1/BUB1B/KIF23/PRC1/KNTC1/CCNB2/POLQ/LMNB1/KIF20A/AURKA/TRAIP/CCNB1/CKS2/XRCC2/CDC20/SMC4/FANCI/NCAPH/PARPBP/FOXM1/PBK/CDKN3/PSRC1/NCAPG2/HMMR/TIMELESS/FANCD2/CDCA3/KNSTRN/ZWINT
FOROUTAN_INTEGRATED_TGFB_EMT_UP	FOROUTAN_INTEGRATED_TGFB_EMT_UP	108	-0.534069	-2.58883	1e-10	6.40106e-09	4.67413e-09	2202	tags=42%, list=15%, signal=36%	MMP2/FN1/COL4A2/SNAI2/PDLIM7/ITGB3/TGFB1I1/SRPX/AP1S2/ZNF365/TNS1/TGFBI/MYL9/SPOCK1/DSE/FHOD3/NCF2/GADD45B/WNT5B/PID1/TP53I3/NT5E/ITGA5/IGFBP7/THBS1/ALOX5AP/PDGFC/FBN1/GLIPR1/DACT1/CALD1/DIXDC1/NEDD9/CDH11/PTPRK/COL3A1/JUNB/LUM/WNT5A/COL6A3/FERMT2/SLC22A4/TPM1/KCNMA1/SACS
FOROUTAN_PRODRANK_TGFB_EMT_UP	FOROUTAN_PRODRANK_TGFB_EMT_UP	172	-0.422057	-2.17338	1e-10	6.40106e-09	4.67413e-09	3296	tags=41%, list=22%, signal=33%	MICAL2/COL5A1/TPST2/ARNTL/TAGLN/SPHK1/DUSP10/ETS2/KDELR3/SPARC/ANKLE2/HTRA1/RFTN1/FAM114A1/MAP1LC3B/COL4A1/LARP6/ACTN1/MMP2/FN1/VIM/COL4A2/SNAI2/PDLIM7/ITGB3/TGFB1I1/SRPX/MAGED2/AMIGO2/AP1S2/ZNF365/TNS1/TGFBI/MYL9/SPOCK1/TPM4/EML1/DSE/FHOD3/TPST1/NCF2/GADD45B/WNT5B/PID1/TP53I3/NT5E/ITGA5/IGFBP7/THBS1/ALOX5AP/PDGFC/CD59/FBN1/GLIPR1/DACT1/RUNX2/CALD1/PALLD/DIXDC1/NEDD9/CDH11/PTPRK/SEMA3C/JUNB/WNT5A…
FOROUTAN_TGFB_EMT_UP	FOROUTAN_TGFB_EMT_UP	178	-0.437635	-2.27941	1e-10	6.40106e-09	4.67413e-09	3296	tags=42%, list=22%, signal=33%	MICAL2/COL5A1/TPST2/ARNTL/TAGLN/SPHK1/DUSP10/ETS2/KDELR3/SPARC/ANKLE2/HTRA1/RFTN1/FAM114A1/MAP1LC3B/COL4A1/LARP6/ACTN1/MMP2/FN1/VIM/COL4A2/SNAI2/PDLIM7/ITGB3/TGFB1I1/SRPX/MAGED2/AMIGO2/AP1S2/ZNF365/TNS1/TGFBI/MYL9/SPOCK1/TPM4/EML1/DSE/FHOD3/TPST1/NCF2/GADD45B/WNT5B/PID1/TP53I3/NT5E/ITGA5/IGFBP7/THBS1/ALOX5AP/PDGFC/CD59/FBN1/GLIPR1/DACT1/RUNX2/CALD1/PALLD/DIXDC1/VGLL3/NEDD9/CDH11/PTPRK/SEMA3C/COL3…
FULCHER_INFLAMMATORY_RESPONSE_LECTIN_VS_LPS_DN	FULCHER_INFLAMMATORY_RESPONSE_LECTIN_VS_LPS_DN	398	-0.38081	-2.24663	1e-10	6.40106e-09	4.67413e-09	2753	tags=36%, list=18%, signal=31%	NCOA7/ARHGAP12/CSGALNACT2/ADGRE2/TMEM140/DAPP1/DDX58/LST1/KCNJ5/PRKACB/ZNF207/APOL3/APOBEC3G/IFIT1/SNX2/PRKAR2A/PRCP/ADGRE5/ARMCX1/SORT1/DPEP2/LPCAT3/WLS/WTAP/VAMP5/ME1/TGFBR2/CYP3A4/PITHD1/MYD88/GIMAP5/CHI3L2/WASHC4/HSPA5/SAMD9L/NBPF14/CHPT1/CREBRF/OCIAD1/PPA1/STK26/TRIM14/CD38/SIRT1/UBXN2A/ATP2B1/APIP/CEMIP/KCTD12/GATM/CCNL1/SEC24D/RB1/MAFB/TGFBI/DOCK11/CXCL10/NOTCH2/IL18/RBMS1/FUCA1/SETX/IFI44…
GABRIELY_MIR21_TARGETS	GABRIELY_MIR21_TARGETS	265	-0.366545	-1.95929	1e-10	6.40106e-09	4.67413e-09	3302	tags=40%, list=22%, signal=32%	LIMCH1/KLF5/PM20D2/TLR4/ETNK1/DLG1/PBRM1/PHIP/CYP4V2/VPS54/TRIM2/TBL1XR1/PTGFR/ESYT2/MYCBP2/PTAR1/TNPO1/DDX46/FBXO3/ARHGEF12/GLCCI1/ZYG11B/RHOBTB3/CLOCK/THOC2/HECTD1/ZBTB38/SNX13/TACC1/AP3M1/MEIS1/ADNP/TSNAX/ARHGAP21/APOLD1/ARMCX3/TGFBR2/NFAT5/ITGB8/SACM1L/ATF2/CAPRIN1/RECK/B3GALNT1/CUL3/TIMP3/SCAF11/KBTBD6/CYBRD1/RNF38/LONRF2/SPG11/LMBR1/WWC2/EXOC8/SAMD5/YME1L1/VPS36/SOWAHC/MGAT4A/NAA30/CCNG1/SE…
GAVIN_FOXP3_TARGETS_CLUSTER_P6	GAVIN_FOXP3_TARGETS_CLUSTER_P6	71	0.683439	2.38899	1e-10	6.40106e-09	4.67413e-09	1407	tags=42%, list=9%, signal=38%	RAD54L/NCAPG/CENPF/BIRC5/CDCA5/TPX2/SPAG5/TK1/NUF2/KIF2C/ASPM/CDCA8/CENPE/BUB1B/CCNB2/RAD51/KIF20A/AURKA/CCNB1/PCLAF/CDC20/SLC39A4/PBK/GINS2/NCAPG2/HMMR/CDCA3/IL12RB1/VARS2/CEP55
GINESTIER_BREAST_CANCER_ZNF217_AMPLIFIED_DN	GINESTIER_BREAST_CANCER_ZNF217_AMPLIFIED_DN	298	0.510231	2.06713	1e-10	6.40106e-09	4.67413e-09	4386	tags=51%, list=29%, signal=37%	RTKN/ACIN1/FANCA/GIGYF1/TCOF1/GPC2/NOL8/SMARCA4/LENG8/SNAPC4/MAPK11/STK11/TRABD/SFSWAP/TMEM86B/CRYGS/DDX11/NEU4/HSF4/CAMK2B/RABGAP1/ZMIZ2/WASH3P/ENGASE/ATAD3A/SEMA6C/FBXL18/KLF16/CUL9/ZNF638/NSUN5P1/SRRT/CAPN15/TRAF2/ANKRD13D/CLASRP/SYMPK/PUS1/PHF21A/TCF3/ZNF646/MEF2D/HAUS8/CSNK1G2/KHSRP/RHBG/ZNF692/SEMA6B/RCC1/MINK1/LEMD2/SRRM2/KMT2D/MBD3/DOT1L/SZT2/LIMD2/EIF3B/SPPL2B/CDK3/TRMU/RBM10/KCNK5/SETD5…
GOBERT_OLIGODENDROCYTE_DIFFERENTIATION_UP	GOBERT_OLIGODENDROCYTE_DIFFERENTIATION_UP	478	0.546857	2.25552	1e-10	6.40106e-09	4.67413e-09	2217	tags=33%, list=15%, signal=29%	RAD54L/UBE2C/NCAPG/CENPF/TBC1D31/CEP152/TROAP/CHTF18/BIRC5/UBE2T/KIFC1/CIT/CDCA5/TEDC2/AKAP12/CENPT/ATAD5/BLM/TPX2/SPAG5/RIF1/CDT1/TK1/NUF2/PIMREG/TACC3/KIF2C/UHRF1/ASPM/E2F1/MIS18BP1/CDC6/RECQL4/RDM1/SKA3/PTTG1/FEN1/CDCA8/CEP131/EME1/CENPU/FANCA/EZH2/HASPIN/EXO1/CDC45/CENPE/DTL/ZC3H8/TCOF1/ESPL1/MRE11/BUB1B/KIF23/NOP58/PRC1/KNTC1/CCNB2/LMNB1/POLD1/PIDD1/RAD51/KIF20A/AURKA/TRAIP/MALAT1/CCNB1/TAL1…
GRAHAM_CML_DIVIDING_VS_NORMAL_QUIESCENT_DN	GRAHAM_CML_DIVIDING_VS_NORMAL_QUIESCENT_DN	84	-0.625975	-2.90606	1e-10	6.40106e-09	4.67413e-09	2226	tags=58%, list=15%, signal=50%	GABPB1-IT1/CD200/DUSP6/EVI2A/NFAT5/ARMCX2/TGFB1I1/TCEAL2/TPBG/CCNG2/ADAM28/MYO5C/NRIP1/HCP5/CREM/ALOX5/HLA-DRB4/CTSO/HLA-DQA1/ENPP4/CLEC2B/FNBP1/CXCL6/HLF/CCL19/HLA-DPA1/CD59/IFI16/IL18R1/GLIPR1/TM4SF1/RBPMS/GBP2/CYTIP/TNFSF10/BIRC3/CH25H/TRIM22/SVIL/DMD/HLA-DQB1/EMP1/PTPRC/PTGER4/AREG/CXCL2/IL1B/CXCL1/MIR22HG
HIRSCH_CELLULAR_TRANSFORMATION_SIGNATURE_UP	HIRSCH_CELLULAR_TRANSFORMATION_SIGNATURE_UP	231	-0.406541	-2.18668	1e-10	6.40106e-09	4.67413e-09	2961	tags=37%, list=20%, signal=30%	PLSCR1/TIMP1/PARP8/ETS2/ETHE1/GAS1/CANT1/SLC33A1/MAK16/ROBO3/HEXA/ZFAND1/DCTN6/NEDD4L/PPM1D/LARP6/CD68/STON1-GTF2A1L/AGFG1/UGCG/DTWD1/ADGRE5/EIF1B/EVI2A/MYD88/LYRM1/CTSB/EPAS1/ZNF200/TAB2/CTBS/MAP3K5/PNRC1/GSDME/TMEM59/ACSL3/LY96/CFHR3/CAAP1/TNFRSF21/SLC2A3/STON1/ZNF45/PLAU/GLRX/CREM/NT5E/MTUS1/WIPI1/CLEC2B/SNAP23/SAT1/DUSP1/DHRS7/CTSL/IL1RAP/FHL2/IL1R1/LHFPL2/C1R/TM4SF1/NMI/KLF2/PDP1/FST/C1S/PDE…
HOFFMANN_LARGE_TO_SMALL_PRE_BII_LYMPHOCYTE_UP	HOFFMANN_LARGE_TO_SMALL_PRE_BII_LYMPHOCYTE_UP	121	0.61993	2.30094	1e-10	6.40106e-09	4.67413e-09	1230	tags=32%, list=8%, signal=30%	RAD54L/UBE2C/UBE2T/KIFC1/CIT/CDCA5/TK1/KIF2C/MIS18BP1/CBX1/FEN1/CDC45/CENPE/TUBB3/KIF23/PRC1/CCNB2/CBX5/RAD51/KIF20A/AURKA/CCNB1/CKS2/TRIM46/PCLAF/CDC20/SMC4/LIG1/INCENP/WDHD1/CCNE1/NCAPH/CDKN3/UBE2S/STMN1/NASP/CDCA3/TMPO/HES1
HORIUCHI_WTAP_TARGETS_UP	HORIUCHI_WTAP_TARGETS_UP	272	-0.39238	-2.13111	1e-10	6.40106e-09	4.67413e-09	3407	tags=41%, list=23%, signal=32%	CASP7/ZNF655/TRIB2/IFIT2/LIMCH1/COL5A1/SSH1/PCGF5/ITM2A/TAGLN/ALDH6A1/OLFML3/RNF13/KLHL6/CREG1/ANKRD12/NFIL3/IL15/KCNJ2/LRRC8B/SH3YL1/HEXA/RFTN1/CPQ/GLCCI1/COL4A1/CYB5R1/PPM1D/TMEM45A/RORA/PRCP/LGALSL/FBXO22/INPP1/CD200/PMP22/VCAM1/STX12/TMEM200A/GFPT1/APOLD1/PPP1R3C/LRRC1/GABBR1/TSPYL5/BRWD1/QPCT/RECK/AP1S2/TMEM167B/MAFB/MYL9/TANC2/C2CD2/IFI44/SLC2A3/PAQR3/ZNF302/CD58/BAMBI/EMCN/ZNF702P/PLPP3/SC…
HOSHIDA_LIVER_CANCER_SUBCLASS_S1	HOSHIDA_LIVER_CANCER_SUBCLASS_S1	229	-0.43606	-2.34153	1e-10	6.40106e-09	4.67413e-09	2779	tags=40%, list=18%, signal=33%	MYCBP2/ATP6V1B2/MPHOSPH6/SLC1A5/M6PR/FLNA/CD74/GUCY1A1/HEXA/PPIC/HLA-DQA2/CBFB/LSP1/RHOA/LDHB/LITAF/PPP1CB/COL4A1/ANXA4/ME1/ARHGDIB/COL4A2/MSN/IL2RB/MFAP1/LAMB1/PAK1/CXCR4/C1QB/KLC1/RAB31/CD53/HLA-DMA/CELF2/CYBB/SLC39A6/PPP4R1/CYFIP1/EFEMP1/LGMN/HCLS1/IRF1/BLVRA/LAPTM5/F13A1/FUT4/MAP1B/NSMAF/GEM/LGALS1/CTSS/CD48/DDR2/ASAH1/ALOX5AP/CYP1B1/LMO4/IER3/ANXA1/CD8A/IFI16/LHFPL2/FBN1/GLIPR1/PAM/FYB1/CCL5…
HSIAO_HOUSEKEEPING_GENES	HSIAO_HOUSEKEEPING_GENES	378	-0.34644	-2.05589	1e-10	6.40106e-09	4.67413e-09	5404	tags=56%, list=36%, signal=37%	CD63/RPL23A/PRDX1/TCEA1/PI4KA/TXNIP/ARPC2/RPS6/HSP90AA1/CLIC1/RPS21/FKBP1A/PSMC1/RPL27A/RPS18/HLA-E/IFITM3/NACA/PDLIM1/UBA52/UBE2D3/RPS5/NDUFA12/CTDSP2/RER1/PSMD8/SF1/EEF1G/RPL29/EIF1/RPL37A/RPS11/S100A10/MPRIP/TXN/RPL19/DDB1/ANXA2/RPS7/SOD1/TMSB4X/RPL4/GSTP1/ACTG1/CST3/OAZ1/RPLP1/RPL18A/SEC61B/PGAM1/RPS27/AP3S1/EIF4A3/PSMD2/RPL39/C1QBP/RPL6/EEF2/SERPINA3/AAMP/ARAF/RPS10/ATP5F1C/RPS15A/LAMP1/COX1…
HUANG_DASATINIB_SENSITIVITY_UP	HUANG_DASATINIB_SENSITIVITY_UP	75	-0.613751	-2.79081	1e-10	6.40106e-09	4.67413e-09	2315	tags=48%, list=15%, signal=41%	LARP6/PSMB8/INPP1/UBE2E3/TGFBR2/MSN/SNAI2/SAMD9L/PGM1/LAYN/KCTD12/TGFBI/GNG12/TNFRSF21/DPYD/ELL2/PLAU/CCDC50/CDC42EP3/RAI14/ITGA5/CAST/PDGFC/PRNP/ANXA1/GBP3/IFI16/FSTL1/ANTXR2/CALD1/CAV1/LIMA1/REXO2/MET/F3/ARHGAP29
IGLESIAS_E2F_TARGETS_UP	IGLESIAS_E2F_TARGETS_UP	141	-0.465381	-2.37936	1e-10	6.40106e-09	4.67413e-09	4187	tags=57%, list=28%, signal=42%	ACADL/COL5A2/DNAJA1/TUBB2A/COL6A2/HNRNPA2B1/ANGPTL2/UGDH/EED/CFD/ITM2B/CLK1/RBBP7/LMNA/NFKBIA/CD47/GNB1/ACADM/CNN3/CD9/AP4S1/S100A11/ITM2A/SKP1/AKIRIN2/COL1A2/BZW1/TANK/CALM2/SPARC/CD74/SERPINF1/SERPINB6/COL4A1/B2M/CRTAP/TMEM45A/APLP2/LAPTM4A/PMP22/SLC25A4/C1QB/GSN/CD53/S100A6/ADH5/C3/CYFIP1/ENPP2/TYROBP/C1QA/MORF4L1/DCN/NID2/NPTN/CCNG1/LAPTM5/GJA1/LGALS1/CTSS/ZFAND5/ITGB1/LYZ/SAT1/SS18/MRC1/LAMA…
JAATINEN_HEMATOPOIETIC_STEM_CELL_DN	JAATINEN_HEMATOPOIETIC_STEM_CELL_DN	192	-0.488767	-2.55503	1e-10	6.40106e-09	4.67413e-09	1922	tags=36%, list=13%, signal=32%	CTSB/IL2RB/SULF2/SLC14A1/QPCT/TGFBR3/ETS1/GIMAP4/ITGAM/CRISPLD2/KLRC1/GZMH/KCTD12/CYBB/TGFBI/RGS18/DOCK9/OLFM4/SLC2A3/TYROBP/IL10RA/ZAP70/TMC5/F13A1/NCF2/CCR1/RASGRP1/MAN1C1/LCK/STK17A/LGALS3/IGSF6/CD163/LYZ/CX3CR1/THBS1/CYP1B1/GZMA/GZMK/CD8A/FYB1/KLF2/SGK1/CCL5/CALD1/CD2/RTN1/KLRB1/CD3D/CD247/IL18RAP/KLF4/JAZF1/ITGB2/CCL3/MNDA/TNFAIP3/CPVL/NEXN/IL7R/CLEC10A/FGL2/CCL4/SNCA/XK/LTF/RGS1/MIR22HG/LGA…
JINESH_BLEBBISHIELD_VS_LIVE_CONTROL_DN	JINESH_BLEBBISHIELD_VS_LIVE_CONTROL_DN	251	-0.375515	-2.0005	1e-10	6.40106e-09	4.67413e-09	3691	tags=41%, list=24%, signal=32%	RGS10/IFI44L/TSPAN3/SP110/ANXA2P1/ZC3H12A/SUB1/SERPINB8/RPS29/IFIT2/UBA7/RIN2/PON2/DLL1/MX1/CHMP3/HLA-B/TAGLN/SLC16A5/NSA2/MPZL2/TIMP1/TPK1/RPL15/SERTAD4/REG4/FERMT1/TOMM20/KIFAP3/CD74/TFB2M/C1orf53/IFIT1/PIGM/CHMP2B/CRTAP/TMBIM4/ANTXR1/PARP4/SQOR/ALDH7A1/WLS/LTB/TGFBR2/LYPLAL1/RAB34/CTSB/SNAI2/GABBR1/FAM210B/TP63/TCEAL8/HLA-A/QPCT/GSDME/CTNNB1/C1RL/AMOT/GTF2IRD2/HOXA11-AS/SHTN1/GNG12/CXCL10/RAB3…
KIM_GLIS2_TARGETS_UP	KIM_GLIS2_TARGETS_UP	80	-0.607114	-2.80419	1e-10	6.40106e-09	4.67413e-09	2625	tags=55%, list=17%, signal=46%	CD74/EFEMP2/LSP1/COL4A1/MFAP4/PSMB8/VCAM1/CXCL12/VIM/LTB/TGFBR2/PDGFRA/S100A4/DPT/HLA-DMA/S100A6/TGFBI/CXCL10/C3/IRF1/HLA-DQB2/DCN/HLA-DQA1/ICAM1/MATN2/COL14A1/TLR2/FBN1/HLA-DRB1/CCL5/CCL2/SPON1/COL3A1/MGP/AIF1/CFH/COL15A1/LUM/CX3CL1/HLA-DRA/SPARCL1/SOCS3/HLA-DMB/OGN
KOBAYASHI_EGFR_SIGNALING_24HR_DN	KOBAYASHI_EGFR_SIGNALING_24HR_DN	210	0.538608	2.12926	1e-10	6.40106e-09	4.67413e-09	1804	tags=33%, list=12%, signal=30%	UBE2C/NCAPG/BIRC5/BLM/TPX2/SPAG5/CDT1/KIF15/TK1/PIMREG/KIF2C/ASPM/E2F1/NETO2/CDC6/FEN1/CDCA8/CENPU/EZH2/BRCA1/EXO1/CDC45/DTL/TCOF1/ESPL1/BUB1B/KIF23/DDX39A/PRC1/LMNB1/RAD51/RAD54B/AURKA/ORC6/CCNB1/IL11/ASF1B/CKS2/CDC20/SMC4/FANCI/RNASEH2A/NCAPH/LMNB2/PBK/CDKN3/UBE2S/CDC25A/GINS2/PSRC1/NCAPG2/HMMR/VRK1/TIMELESS/CDCA3/DHFR/TMPO/MCM2/PARP2/GJB3/ZWINT/CEP55/FAM216A/RACGAP1/PKMYT1/DSCC1/PSMC3IP/POLA1/…
KONG_E2F3_TARGETS	KONG_E2F3_TARGETS	75	0.726562	2.56285	1e-10	6.40106e-09	4.67413e-09	1400	tags=51%, list=9%, signal=46%	RAD54L/UBE2C/NCAPG/CENPF/UBE2T/CDCA5/TPX2/TK1/NUF2/TACC3/KIF2C/CDC6/FEN1/EZH2/BRCA1/BUB1B/PRC1/LMNB1/RAD51/KIF20A/SNORD22/AURKA/CCNB1/PSORS1C2/ASF1B/PCLAF/CDC20/INCENP/CCNE1/NCAPH/PBK/NCAPG2/HMMR/NASP/CDCA3/PSIP1/IQGAP3/CDC7
LAIHO_COLORECTAL_CANCER_SERRATED_UP	LAIHO_COLORECTAL_CANCER_SERRATED_UP	110	-0.561277	-2.69602	1e-10	6.40106e-09	4.67413e-09	3367	tags=57%, list=22%, signal=45%	BNIP3L/RBX1/IQGAP1/RBM34/RIN2/PXDN/CAPZA1/C5orf15/MACF1/OPTN/MORF4L2/SNRK/SRP14/SPARC/PPIC/CHMP2B/B2M/ARL8B/NDUFV2/VAPA/SPG21/PMP22/SGCB/IL6ST/ATP6V0E1/SELENOT/LAMC1/CTSB/PRKAR1A/MFAP1/LAMB1/EMC7/MYL12B/RASSF2/ATP2B1/HSPA8/YME1L1/SEC62/DPYD/LCP2/CSNK1A1/NPTN/DDX60/GDI2/PLEKHB2/LGALS1/MYL6/NCOA4/PDGFC/PRNP/ADAM10/PLA2G4A/PAM/TM4SF1/HLA-DRB1/PALLD/C1S/HIF1A/CAV1/SC5D/SVIL/EMP1/GBP1
LINDGREN_BLADDER_CANCER_CLUSTER_2A_DN	LINDGREN_BLADDER_CANCER_CLUSTER_2A_DN	132	-0.475162	-2.40334	1e-10	6.40106e-09	4.67413e-09	2569	tags=47%, list=17%, signal=39%	POLE3/ALG2/TMOD1/GABARAPL1/CNN3/MYO5A/ITM2A/PBX3/KIF2A/NFIL3/RAB14/HABP4/FAM120AOS/FAM171B/GNG10/UGCG/ISCA1/PMP22/FBXW2/GSTA4/SGCB/NGRN/DNAJB9/RNASE4/EVI2A/RCAN2/RAB21/VCPKMT/AP1S2/TMX4/GSN/ISCU/CYBRD1/RNF38/CELF2/CYBB/MAFB/SETX/SELENOP/CCDC50/CD302/BACE1/DDX3Y/RCAN1/ZFAND5/LIG4/LYZ/SON/CLIC4/PNMA1/PLAGL1/GLIPR1/SGK1/PALLD/MAP3K20/SCML1/CFL2/MS4A4A/DNAJC10/AOC3/TES/SOCS3
LINDGREN_BLADDER_CANCER_CLUSTER_2B	LINDGREN_BLADDER_CANCER_CLUSTER_2B	352	-0.526708	-3.03788	1e-10	6.40106e-09	4.67413e-09	3157	tags=51%, list=21%, signal=41%	MYO5A/B3GNT2/ITM2A/COPZ2/PDGFRB/RGS5/EVI2B/JAM3/COL1A2/KLHL6/PDE1A/KLRG1/NFIL3/SPARC/LRIG1/MYADM/LATS2/SSR1/GUCY1A1/SPRY1/EBF1/SERPINF1/FOLR2/GRK5/EMC10/TMTC1/EPB41L2/CHSY1/TCF7/ABI3BP/CMTR2/MMP2/ADGRE5/RHOH/DNAJC3/PMP22/VCAM1/TACC1/CXCL12/DNAJB9/ADAMTS9/SLC16A2/EVI2A/ADGRF5/MSN/PDGFRA/MALT1/PRKAR1A/RELL1/RCAN2/SRPX/CXCR4/AP1S2/MOB3B/GPM6B/CYTH4/TNS1/GSN/CRISPLD2/CCDC80/DAAM2/CYBRD1/HLA-DMA/CELF2…
LI_WILMS_TUMOR_VS_FETAL_KIDNEY_1_UP	LI_WILMS_TUMOR_VS_FETAL_KIDNEY_1_UP	180	-0.46617	-2.43616	1e-10	6.40106e-09	4.67413e-09	3429	tags=50%, list=23%, signal=39%	COL4A5/MXRA8/IQGAP1/CTDSPL/CDH1/CREBL2/TOM1L1/ACSL1/ALDH6A1/SYNGR2/COL1A2/TRIM2/ETS2/TEK/GLUD2/ALDH1A1/PEX7/AXL/GUCY1A1/SERPINF1/LEPROT/IFIT1/DYNC2LI1/ELF1/PPP2R5A/ANXA4/SDHD/PRCP/CRYZ/UGCG/PLCG2/PMP22/ACOT2/PPP1R3C/TGFBR2/GADD45A/ANK3/KIF13B/SCP2/LAMP2/ATP10D/TMED5/IL10RB/KCTD12/RGL1/GNG12/EFR3A/FUCA1/REEP5/SELENOP/XBP1/PLAU/CRIM1/PLS3/CRADD/TPST1/CD2AP/MYOF/ZEB2/TCF21/GNAI1/CTSO/ASAH1/IGFBP7/FR…
LU_AGING_BRAIN_UP	LU_AGING_BRAIN_UP	246	-0.414426	-2.22701	1e-10	6.40106e-09	4.67413e-09	2800	tags=40%, list=19%, signal=33%	TLN1/LRIG1/CETN3/PLXNB1/MAOA/HTRA1/LEPROT/LITAF/RHOBTB3/CHSY1/HNRNPH3/TWF1/MTRR/PMP22/VIM/ERBB3/HSD17B6/TGFBR2/MSN/RAP1B/PLP1/TMED10/SLC14A1/SCP2/MAP3K5/KLC1/EPM2A/LAMP2/MYL12A/AMOT/RASSF2/ZHX2/GSN/NTRK2/ALDH9A1/GATM/GNG12/S100B/SH3GLB1/GPR137B/STOM/EFEMP1/KDSR/SELENOP/TOR1AIP1/GREB1/CD302/ZCCHC24/BAMBI/NT5C2/KANK1/MYOF/GJA1/ZEB2/SYPL1/SMC3/BAZ2B/ABCD3/ITGB1/WIPI1/CLEC2B/SNAP23/GNE/CYP1B1/CAST/CL…
MCLACHLAN_DENTAL_CARIES_UP	MCLACHLAN_DENTAL_CARIES_UP	223	-0.531619	-2.90329	1e-10	6.40106e-09	4.67413e-09	2094	tags=41%, list=14%, signal=36%	VCAM1/CXCL12/LTB/ARHGDIB/EVI2A/CTSB/GABBR1/CHI3L2/CXCR4/C1QB/RAB31/LY96/ADAMDEC1/CD53/HLA-DMA/CYBB/C3/TNFRSF21/SLC2A3/LCP2/TYROBP/PLAU/HCLS1/GLRX/C1QA/IL10RA/LAPTM5/F13A1/ALOX5/HLA-DRB4/NCF2/CCR1/DDX3Y/HLA-DQA1/CTSS/CD48/FCGR2B/CD163/LYZ/CLEC2B/SAT1/ICAM1/SAMSN1/ALOX5AP/HLA-DPA1/IER3/NAMPT/CRYBG1/CSF1R/PTGS2/HLA-DRB1/THBS4/FYB1/CCL5/MRC1/CCL2/CCL18/CYTIP/REEP1/SRGN/BIRC3/SLA/RNASE6/MZB1/ITGB2/HLA…
MEBARKI_HCC_PROGENITOR_FZD8CRD_UP	MEBARKI_HCC_PROGENITOR_FZD8CRD_UP	410	0.543519	2.23605	1e-10	6.40106e-09	4.67413e-09	2766	tags=40%, list=18%, signal=33%	RAD54L/NCAPG/TROAP/BIRC5/DCLRE1B/UBE2T/KIFC1/CIT/CDCA5/TEDC2/CENPO/BLM/TPX2/KIF15/TK1/NUF2/TACC3/KIF2C/UHRF1/ASPM/E2F1/RAD51B/C21orf58/MIS18BP1/CCDC15/CDC6/RDM1/SKA3/PTTG1/CDCA8/DNMT3B/CENPU/FANCA/PTTG2/HOXC9/EZH2/HASPIN/BRCA1/EXO1/CDC45/CENPE/FANCB/TCOF1/ESPL1/DIAPH3/BUB1B/KIF23/KREMEN2/PRC1/WNT10B/KNTC1/POLQ/LMNB1/RAD51/KIF20A/RAD54B/AURKA/CEP97/TRAIP/ORC6/CCNB1/PEA15/CENPW/GPRC5A/RUNX1/MICB/IL…
MIKKELSEN_MEF_HCP_WITH_H3K27ME3	MIKKELSEN_MEF_HCP_WITH_H3K27ME3	350	0.4696	1.91667	1e-10	6.40106e-09	4.67413e-09	3939	tags=48%, list=26%, signal=36%	SRCIN1/LHFPL4/MGAT5B/ONECUT2/KCNIP1/CPNE7/ADGRB1/KCNQ2/OXTR/EEF1A2/MAST1/CABP7/TEKT4/AVP/BRSK2/UCN/PACSIN1/CPLX1/SNCB/GNG13/SOX1/TAL1/TNNI3/BHLHE23/CACNA1E/AATK/NEUROG3/SLC30A2/BSN/CALCR/PCNX2/RASGEF1C/SOX18/NKX6-2/OTUD7A/RIMKLA/NKX2-8/MYOD1/RUNDC3A/MATN4/CAMK2B/FOXB1/GRP/CELF4/FAM43B/INSM1/ASIC4/NEUROG1/FOXD3/IGFBPL1/HMX2/EMX1/MPPED1/NKX2-5/TMEM150C/CADM3/SCT/CDK5R2/APBA2/ST8SIA3/LMX1A/DIRAS1/HR…
MISSIAGLIA_REGULATED_BY_METHYLATION_UP	MISSIAGLIA_REGULATED_BY_METHYLATION_UP	111	-0.532964	-2.5877	1e-10	6.40106e-09	4.67413e-09	3757	tags=50%, list=25%, signal=38%	ITGA2/SUSD6/SQSTM1/PLAUR/IFI44L/SP110/MFGE8/PON2/CD9/PSAP/TIMP1/CDC123/BCL11A/SCAMP2/TNFAIP2/IFIT1/MAP1LC3B/RAB9A/DUSP6/ATP6V0E1/PERP/CTSB/S100P/GADD45A/CAMSAP2/TMEM59/GSN/LCN2/WFDC2/LGMN/ATP6V1G1/MYRIP/BECN1/RARRES1/YPEL5/RCAN1/PANX1/ARF4/RNF103/SAT1/STAT1/DUSP1/PLAT/CTSL/PTGS2/TACSTD2/ARL6IP5/BIRC3/IFNGR1/TNFAIP3/AREG/IL1B/UBD/DUSP5/MIR22HG/ATF3
NAGASHIMA_EGF_SIGNALING_UP	NAGASHIMA_EGF_SIGNALING_UP	51	-0.725423	-3.03408	1e-10	6.40106e-09	4.67413e-09	1456	tags=49%, list=10%, signal=44%	NR4A1/LIF/SOWAHC/BCL10/TNFRSF12A/GEM/RYBP/DUSP1/IER3/KLF10/NR4A2/NEDD9/IER2/KLF6/JUNB/AREG/ZFP36/TIPARP/NR4A3/DUSP5/MIR22HG/FOS/ATF3/EGR1/FOSB
NAKAYAMA_SOFT_TISSUE_TUMORS_PCA1_UP	NAKAYAMA_SOFT_TISSUE_TUMORS_PCA1_UP	72	-0.677998	-3.07677	1e-10	6.40106e-09	4.67413e-09	1900	tags=56%, list=13%, signal=49%	GABBR1/TMEM176B/S100A4/C1QB/ITGAM/LY96/S100A6/CXCL10/CD52/C3/EFEMP1/VSIG4/C1QA/DCN/F13A1/HLA-DRB4/HLA-DQA1/FCGR2B/CD163/LYZ/FCGR3A/THBS1/HLA-DPA1/GZMA/GZMK/FHL2/CSF1R/CCL5/MRC1/CCL2/C1S/SLA/MS4A4A/AIF1/CFH/LUM/HLA-DRA/HLA-DQB1/GPNMB/CXCL9
NIKOLSKY_BREAST_CANCER_16P13_AMPLICON	NIKOLSKY_BREAST_CANCER_16P13_AMPLICON	106	0.629066	2.30641	1e-10	6.40106e-09	4.67413e-09	3998	tags=62%, list=27%, signal=46%	CCDC78/CHTF18/PDIA2/RGS11/FBXL16/EME2/NOXO1/LUC7L/WFIKKN1/KREMEN2/GNG13/IGFALS/RAB26/MCRIP2/RHBDL1/TELO2/SOX8/RHBDF1/PRR35/ZSCAN10/METTL26/DECR2/CAPN15/SLC9A3R2/ZNF205/TPSG1/NME3/PKMYT1/HAGHL/MEIOB/PAQR4/IFT140/SRRM2/WDR24/KCTD5/PIGQ/ELOB/SYNGR3/RPUSD1/GFER/TSC2/NPRL3/FAM234A/METRN/PKD1/HCFC1R1/RAB11FIP3/MRPL28/THOC6/HBM/ZNF213/JMJD8/AXIN1/NHLRC4/WDR90/RNF151/ZNF598/RHOT2/HBZ/CLDN6/FLYWCH2/MSLN/C…
OSWALD_HEMATOPOIETIC_STEM_CELL_IN_COLLAGEN_GEL_UP	OSWALD_HEMATOPOIETIC_STEM_CELL_IN_COLLAGEN_GEL_UP	192	-0.496638	-2.59618	1e-10	6.40106e-09	4.67413e-09	2355	tags=42%, list=16%, signal=36%	ETS2/SIK3/EIF3M/HNRNPA1/RAB11FIP1/ALDH1A1/SBSPON/KCNJ2/SRRM1/RHOBTB3/NUP160/EDEM3/LINC00667/MCL1/HNRNPDL/AGAP1/GCLC/USP46/SSB/IL2RB/FLNC/AMIGO2/LUC7L3/CXCL10/FH/CIRBP/CD83/SLCO2B1/SPRY2/SEC23IP/HGF/CDC42EP3/KLF9/GADD45B/DDX3Y/SMC3/FZD7/ICAM1/DUSP1/CYP1B1/AKR1C1/CTSL/IER3/FBN1/PTGS2/KLF2/SGK1/PHF14/CCL2/NR4A2/BIRC3/PDE4B/KLF4/CCL3/IL6/TNFAIP3/IER2/KLF6/COL15A1/JUNB/BTG2/FERMT2/PTGER4/AREG/ZFP36/CC…
PASINI_SUZ12_TARGETS_DN	PASINI_SUZ12_TARGETS_DN	297	-0.413529	-2.29245	1e-10	6.40106e-09	4.67413e-09	3280	tags=44%, list=22%, signal=35%	COL5A1/PKIA/PXDN/YAF2/KIF5C/TAGLN/SEMA3E/PHIP/COL1A2/RRAS2/IER5/VCL/SERTAD4/IRS1/AMMECR1L/MYADM/AXL/KLHL9/FLNA/STEAP1/RCN2/FAM107B/CNN2/GLI3/RHOBTB3/SP5/B2M/ACTN1/KRT18/AMFR/BMP4/PMP22/DUSP6/WLS/FN1/VIM/LTB/SOCS6/ERRFI1/PERP/MSN/RAB34/PDLIM7/EID1/UBE2E1/TCEAL8/FLNC/TGFB1I1/FRMD4B/ETS1/SOAT1/CXADR/CAP1/HS6ST2/ZNF266/MEG3/ADK/PKP2/CPE/GSN/PRSS23/S100A6/CLDN12/GNG12/DOCK11/KLHDC2/TMEM30A/SLC39A6/SH3…
PHONG_TNF_TARGETS_UP	PHONG_TNF_TARGETS_UP	58	-0.625745	-2.66057	1e-10	6.40106e-09	4.67413e-09	2182	tags=55%, list=14%, signal=47%	MCL1/KDM6A/ADAMTS9/BIRC2/KLRC1/CCNL1/LIF/CD83/LDLR/PLAU/IRF1/REL/GEM/ICAM1/DUSP1/IER3/KLF10/BIRC3/IL6/TNFAIP3/IER2/KLF6/JUNB/LAMC2/ZFP36/CXCL2/CXCL1/DUSP5/FOS/ATF3/EGR1/EGR2
PICCALUGA_ANGIOIMMUNOBLASTIC_LYMPHOMA_UP	PICCALUGA_ANGIOIMMUNOBLASTIC_LYMPHOMA_UP	197	-0.577981	-3.01097	1e-10	6.40106e-09	4.67413e-09	2547	tags=54%, list=17%, signal=46%	PPIC/SLAMF8/FAM114A1/COL4A1/RHOBTB3/PAPSS2/MFAP4/ANTXR1/ABI3BP/PMP22/VCAM1/WLS/CXCL12/PTGDS/FN1/CLMP/COL4A2/ADAMTS9/ADGRF5/LAMC1/PDGFRA/GABBR1/EMILIN1/SPRED1/FLRT2/TMEM176B/SAMD9L/NR2F2/LAMB1/FAM107A/C1QB/IRAK3/ADAMDEC1/GUCY1B1/TNS1/CCDC80/CYBRD1/KCTD12/RGL1/MYL9/HSPB8/CXCL10/C3/IL18/FUCA1/SLCO2B1/CYFIP1/ENPP2/COL8A2/C1QA/CARMN/A2M/EMCN/PLPP3/RAI14/DCLK1/GJA1/COX7A1/ADAMTS1/SLC1A3/DDR2/PDPN/IGFBP…
PUJANA_BRCA2_PCC_NETWORK	PUJANA_BRCA2_PCC_NETWORK	371	0.452106	1.85329	1e-10	6.40106e-09	4.67413e-09	2561	tags=28%, list=17%, signal=24%	RAD54L/UBE2C/CENPF/TBC1D31/TROAP/KIFC1/MPHOSPH9/BLM/TPX2/SPAG5/RIF1/CDT1/CD3E/KIF2C/ZNF354A/E2F1/CDC6/CBX1/PAK2/PTTG1/FEN1/CEP290/FANCA/EZH2/BRCA1/CDC45/CENPE/ESPL1/MRE11/BUB1B/KIF23/DDX39A/NUP205/KNTC1/CCNB2/LMNB1/POLD1/AURKA/CCNB1/SMARCA4/RUNX1/CKS2/PCLAF/CDC20/SMC4/FANCI/LIG1/WDHD1/LEF1/RNASEH2A/DDX11/NCAPH/FOXM1/ZNF253/CDKN3/UBE2S/TOPBP1/STMN1/HMMR/TIMELESS/NASP/DHFR/POLD3/PSIP1/TMPO/MCM2/ZWI…
REACTOME_CELL_CYCLE_MITOTIC	REACTOME_CELL_CYCLE_MITOTIC	450	0.43898	1.80898	1e-10	6.40106e-09	4.67413e-09	2065	tags=22%, list=14%, signal=20%	UBE2C/NCAPG/CENPF/CEP152/BIRC5/CDCA5/CENPO/CENPT/TPX2/CDT1/TK1/NUF2/KIF2C/E2F1/LPIN3/CDC6/PTTG1/FEN1/CDCA8/CEP131/CEP290/YWHAG/CENPU/RPA4/ORC4/PTK6/CDC45/CENPE/ESPL1/TUBB3/BUB1B/KIF23/NUP205/KNTC1/CCNB2/LMNB1/POLD1/KIF20A/AURKA/ORC6/CCNB1/CDKN1B/BORA/PSMA6/HAUS3/CDK11B/CENPJ/PPP2R3B/CDC20/CEP135/SMC4/LIG1/OFD1/AHCTF1/INCENP/CCNE1/CEP78/NCAPH/FOXM1/CDK11A/SFI1/UBE2S/CDC25A/GINS2/NCAPG2/HMMR/VRK1/F…
RODWELL_AGING_KIDNEY_NO_BLOOD_UP	RODWELL_AGING_KIDNEY_NO_BLOOD_UP	200	-0.406563	-2.1172	1e-10	6.40106e-09	4.67413e-09	3450	tags=49%, list=23%, signal=38%	VEGFC/MFGE8/CKAP4/TMEM243/C7/RPL35A/COL5A1/PXDN/TMED3/PHLDA3/RPS25/TAGLN/COL1A2/TIMP1/RPL27/LDLRAD4/AXL/RFTN1/GFRA1/GPX8/LEPROT/AIDA/HIKESHI/ANTXR1/ABI3BP/VCAM1/FN1/TMEM200A/CDH6/RAB34/GABBR1/DRAM1/CALU/C1QB/VSNL1/SOAT1/TPSAB1/TPBG/GABRP/TSPAN1/C3/RPN2/RHEX/DEGS1/CYFIP1/HGF/WFDC2/ZCCHC24/C1QA/FEZ2/A2M/MYOF/ZEB2/MIOS/RARRES1/SLC1A3/LIX1/CXCL6/DKK3/PDGFC/RPS27L/SMPD2/COL14A1/ANXA1/PRICKLE1/FBN1/PAM…
ROSTY_CERVICAL_CANCER_PROLIFERATION_CLUSTER	ROSTY_CERVICAL_CANCER_PROLIFERATION_CLUSTER	106	0.764815	2.80413	1e-10	6.40106e-09	4.67413e-09	1934	tags=60%, list=13%, signal=53%	UBE2C/NCAPG/CENPF/BIRC5/CELSR3/KIFC1/TPX2/SPAG5/KIF15/TK1/TACC3/KIF2C/ASPM/E2F1/NETO2/CDC6/PTTG1/FEN1/CDCA8/DNMT3B/CENPU/EZH2/BRCA1/CENPE/DTL/ESPL1/BUB1B/KIF23/PRC1/CCNB2/POLQ/LMNB1/KIF20A/AURKA/CCNB1/ASF1B/CKS2/JPT1/PCLAF/CDC20/SMC4/LRP8/FANCI/OIP5/APOBEC3B/NCAPH/FOXM1/PBK/UBE2S/HMMR/CDCA3/DHFR/TMPO/MCM2/ZWINT/CA2/CDKN2A/CEP55/RACGAP1/PAQR4/GTSE1/SAC3D1/GGH/MYBL2
RUTELLA_RESPONSE_TO_CSF2RB_AND_IL4_DN	RUTELLA_RESPONSE_TO_CSF2RB_AND_IL4_DN	284	-0.428268	-2.32097	1e-10	6.40106e-09	4.67413e-09	2220	tags=35%, list=15%, signal=30%	FBP1/APLP2/TLR1/MCL1/FDX1/DPEP2/DUSP6/PTGDS/MAPRE2/RNASE4/MYD88/CTSB/CHPT1/CTBS/ARFGAP3/EMC7/OSBPL1A/ANP32A/TMX4/PRKCB/IRAK3/TEX2/SYF2/CCNL1/CYBB/MAFB/CXCL10/CD52/C3/SPOCK1/NOTCH2/ADAM28/IL18/NCOA1/CTSK/SLC2A3/VSIG4/C1QA/TBC1D1/RASGRP2/TMEM251/ALOX5/KLF9/CD2AP/CCR1/MYOF/ACAT1/PID1/VWA5A/HLA-DQA1/CD48/STK17A/LGALS3/ZFAND5/CD163/ASAH1/IGFBP7/LILRB2/CX3CR1/SLC7A7/STAT1/SGMS1/SON/NCOA4/CTSL/GALC/NAMP…
RUTELLA_RESPONSE_TO_HGF_UP	RUTELLA_RESPONSE_TO_HGF_UP	384	-0.359233	-2.14159	1e-10	6.40106e-09	4.67413e-09	3136	tags=37%, list=21%, signal=30%	PSTPIP1/SPRED2/RAB13/OPTN/TMBIM6/SLAMF1/GRSF1/SCARB2/EMC2/SPHK1/PSMG1/DYNC1LI1/CREG1/CCR7/SPARC/PSMB5/NECTIN2/MAOA/RFTN1/SCAMP2/CCND1/SERPINF1/EIF2S1/SLAMF8/LEPROT/GNA12/ALDH3A2/TCEAL9/LITAF/NDUFS2/ATP9B/EPB41L2/RAB9A/MDH1/CRYZ/FBP1/IL21R/MMP2/TLR1/FDX1/UFSP2/PTGDS/GFPT1/ME1/IL6ST/ATP6V0E1/CTSB/GABBR1/EMILIN1/RAB8B/PSD3/CTBS/YWHAQ/FZD5/GSDME/ARFGAP3/ACSL3/EMC7/OSBPL1A/LAMP2/ADAMDEC1/PSEN2/TEX2/CY…
RUTELLA_RESPONSE_TO_HGF_VS_CSF2RB_AND_IL4_UP	RUTELLA_RESPONSE_TO_HGF_VS_CSF2RB_AND_IL4_UP	372	-0.391603	-2.28483	1e-10	6.40106e-09	4.67413e-09	3893	tags=45%, list=26%, signal=35%	ST6GAL1/TNS3/SDC2/GADD45G/CFD/NPC1/TSEN34/SQSTM1/MEF2C/NINJ2/DNTTIP2/TSPAN3/TLE4/CD81/PLIN2/SP110/FPR1/CPM/RGCC/CHST15/CD47/PIGP/RIN2/CD9/PDCD6IP/MAN2A2/PSTPIP1/RAB13/HADHA/TMBIM6/SCARB2/EMC2/SPHK1/PLSCR1/PSMG1/ETS2/SIK3/RNASET2/SPARC/PSMB5/SMAD3/SCAMP2/CCND1/EIF2S1/SLAMF8/LEPROT/GNA12/ALDH3A2/TCEAL9/NDUFS2/ATP9B/MDH1/FBP1/MMP2/APLP2/TLR1/FDX1/DPEP2/UFSP2/DUSP6/PTGDS/MAPRE2/ME1/ATP6V0E1/MYD88/CTS…
SANA_RESPONSE_TO_IFNG_UP	SANA_RESPONSE_TO_IFNG_UP	68	-0.604455	-2.73022	1e-10	6.40106e-09	4.67413e-09	2658	tags=59%, list=18%, signal=49%	APOL2/MX1/HLA-B/GIMAP7/BATF2/CD74/PPP3CA/APOL3/LAP3/VAMP5/HLA-C/SAMD9L/HLA-A/HLA-DMA/CXCL10/HLA-DRB5/MLKL/DDX60/HLA-DRB4/HLA-DQA1/STAT1/HLA-DRB3/HLA-DPA1/GBP3/CASP1/HLA-DRB1/TNFSF10/C1S/HSD17B11/SSPN/TRIM22/CFH/CX3CL1/PLA1A/HLA-DQB1/GBP1/IDO1/UBD/GOLM1/CXCL9
SARRIO_EPITHELIAL_MESENCHYMAL_TRANSITION_UP	SARRIO_EPITHELIAL_MESENCHYMAL_TRANSITION_UP	140	0.598003	2.2576	1e-10	6.40106e-09	4.67413e-09	1758	tags=35%, list=12%, signal=31%	UBE2T/CDCA5/BLM/TACC3/HILPDA/UHRF1/ASPM/E2F1/RAD51B/CDC6/RECQL4/SKA3/CENPU/BRCA1/EXO1/CDC45/CENPE/DTL/ESPL1/TUBB3/BUB1B/KIF23/PRC1/KNTC1/SAPCD2/RAD51/KIF20A/ORC6/CCNB1/CENPW/RUNX1/FBXO41/ASF1B/LRP8/FOXM1/STMN1/HMMR/DHFR/POLD3/TMPO/MCM2/ZWINT/CORT/CDC7/CEP55/RELT/PKMYT1/DSCC1/RFC4
SCHAEFFER_PROSTATE_DEVELOPMENT_48HR_UP	SCHAEFFER_PROSTATE_DEVELOPMENT_48HR_UP	367	-0.364987	-2.15556	1e-10	6.40106e-09	4.67413e-09	3894	tags=43%, list=26%, signal=32%	MPP7/SPINK5/NKX3-1/LMCD1/GADD45G/ABCA5/SKAP2/RCSD1/ITM2B/SPTSSA/CALM1/COLGALT2/ALDH1A2/AGTR1/AOC1/RBBP7/ATP1A1/SFRP2/PTGR1/CPM/PLAC8/KDM5D/KCNMB4/COL4A5/MANBA/GSTA1/NFKBIA/GSTA3/CDH1/SAR1B/DIO3/GPR155/SMAGP/DRAM2/KCNK1/RPRM/ARHGEF26/SERINC3/C5orf15/HLA-B/PHLDA3/ALDH6A1/DYNLT1/TSPAN13/PLSCR1/GSPT2/TRIM2/OTULINL/TST/SERTAD4/NSMCE3/ALDH1A1/PDGFD/SLC1A5/CYP7B1/M6PR/UBQLN2/SH3YL1/APOL3/EVA1C/LEPROT/DE…
SCHUETZ_BREAST_CANCER_DUCTAL_INVASIVE_UP	SCHUETZ_BREAST_CANCER_DUCTAL_INVASIVE_UP	318	-0.564369	-3.12772	1e-10	6.40106e-09	4.67413e-09	3140	tags=58%, list=21%, signal=47%	WIPF1/COPZ2/PDGFRB/OLFML3/EVI2B/JAM3/COL1A2/DPY19L1/SPHK1/SRPX2/F2R/GAS1/SPARC/LDLRAD4/AXL/KCNJ2/CD74/EFEMP2/COMP/HTRA1/CPQ/PPIC/SERPINF1/SLAMF8/GRK5/SPON2/COL4A1/MMP2/TRPC1/PLCG2/TACC1/FN1/SGCB/COL4A2/HSD17B6/EVI2A/TGFBR2/TMEM204/ADGRF5/LAMC1/MSN/PDGFRA/SNAI2/RCAN2/S100A4/LAMB1/TGFB1I1/ABCC4/RECK/C1QB/IFFO1/GIMAP4/LY96/FLI1/IRAK3/RASSF2/PLSCR4/ATP10D/TIMP3/CRISPLD2/HPGDS/CD53/HLA-DMA/CEMIP/CELF2…
SHEDDEN_LUNG_CANCER_POOR_SURVIVAL_A6	SHEDDEN_LUNG_CANCER_POOR_SURVIVAL_A6	378	0.541287	2.22279	1e-10	6.40106e-09	4.67413e-09	2561	tags=34%, list=17%, signal=29%	RAD54L/UBE2C/NCAPG/CENPF/TBC1D31/TROAP/BIRC5/MPHOSPH9/TPX2/SPAG5/RIF1/CDT1/KIF15/TK1/PIMREG/TACC3/KIF2C/ASPM/NETO2/HK2/CDC6/RECQL4/STC2/PRR7/PTTG1/CDCA8/F12/IL2RA/CENPU/FANCA/PTTG2/EZH2/EXO1/CDC45/CENPE/DTL/BUB1B/LRFN4/KIF23/PRC1/KNTC1/CCNB2/ADM/LMNB1/CBX5/KIF20A/AURKA/SMC6/CCNB1/PLOD2/SCD/VEGFA/HAUS3/CBS/PPAT/CKS2/JPT1/PCLAF/CDC20/CTSV/FANCI/OIP5/WDHD1/APOBEC3B/CCNE1/ARTN/NCAPH/PARPBP/FOXM1/PBK/…
SHEN_SMARCA2_TARGETS_DN	SHEN_SMARCA2_TARGETS_DN	179	0.55205	2.13996	1e-10	6.40106e-09	4.67413e-09	3645	tags=54%, list=24%, signal=41%	TROAP/BIRC5/PVT1/CPNE7/E2F1/ESPL1/OSBP2/WNT10B/ACR/IFNA4/RUNX1/IL11/PSORS1C2/SLC1A7/GABRA1/COL11A2/ACTL8/RUNDC3A/CAMK2B/KIR3DL3/ASIC4/MAT1A/ALPP/PAX4/INE1/SOX21/KMO/RSPH6A/RHO/LILRA1/GABRG2/FLRT1/OR7C2/KHSRP/PREX2/ARSF/PAX5/SEMA6B/GNL3L/GPR12/PTCRA/TEX13B/SLC1A2/POU2F2/UPK2/CYP17A1/HOXB5/GCM1/MYBL2/BCAN/KRT85/TCL6/EFNB3/TRMT61A/XPNPEP2/GHRHR/TNR/SOCS7/CPSF1/CLCF1/LZTS1/RHBDD3/DDN/SIGLEC7/NNAT/SLC…
SOTIRIOU_BREAST_CANCER_GRADE_1_VS_3_UP	SOTIRIOU_BREAST_CANCER_GRADE_1_VS_3_UP	126	0.723481	2.69307	1e-10	6.40106e-09	4.67413e-09	2561	tags=58%, list=17%, signal=49%	UBE2C/NCAPG/CENPF/TROAP/BIRC5/KIFC1/BLM/TPX2/SPAG5/KIF15/PIMREG/TACC3/KIF2C/ASPM/E2F1/PTTG1/FEN1/CDCA8/CENPU/EZH2/EXO1/CDC45/CENPE/ESPL1/BUB1B/DDX39A/PRC1/CCNB2/POLQ/LMNB1/RAD51/KIF20A/RAD54B/AURKA/CCNB1/CKS2/JPT1/CDC20/OIP5/APOBEC3B/RNASEH2A/NCAPH/PARPBP/FOXM1/CDKN3/UBE2S/CDC25A/STMN1/NCAPG2/HMMR/VRK1/TIMELESS/CDCA3/TMPO/MCM2/ZWINT/CEP55/RACGAP1/PKMYT1/DSCC1/MIS18A/RFC4/GTSE1/MYBL2/CDK2/SLC7A5/N…
SWEET_LUNG_CANCER_KRAS_DN	SWEET_LUNG_CANCER_KRAS_DN	364	-0.350938	-2.02934	1e-10	6.40106e-09	4.67413e-09	2117	tags=30%, list=14%, signal=26%	ANKRD10/PMP22/TNXB/MEIS1/LTB/PGM2/ARHGEF3/IL6ST/PDGFRA/SPOCK2/EPAS1/ARMCX2/NR2F2/LAMB1/IGFBP6/DPT/RECK/CXCR4/GMFG/GLUL/ETS1/GIMAP4/GREM2/GPM6B/GUCY1B1/CPE/TIMP3/GSN/KCTD12/CDR2/MYL9/C3/TNFRSF19/CNTN1/ENPP2/SOX17/NPNT/FEZ2/DCN/THBD/LEPR/EMCN/PLPP3/SESN1/TPRG1L/KLF9/GADD45B/COX7A1/TMEM71/TCF21/GYG1/LAMA2/TWSG1/COL13A1/HSD11B1/INMT/DUSP1/RARRES2/AHR/FOXF1/INPP5A/CLIC4/DENND4C/SCN7A/MPDZ/SATB1/NDN/CA…
TAKEDA_TARGETS_OF_NUP98_HOXA9_FUSION_10D_DN	TAKEDA_TARGETS_OF_NUP98_HOXA9_FUSION_10D_DN	116	-0.52371	-2.57259	1e-10	6.40106e-09	4.67413e-09	2021	tags=41%, list=13%, signal=35%	ME1/CTSB/S100P/SRPX/GSDME/GLUL/C1QB/MS4A2/RGL1/TGFBI/S100B/RGL4/FUCA1/SLCO2B1/SELENOP/LGMN/C1QA/A2M/PLPP3/F13A1/RASGRP1/PID1/RARRES1/CD59/IL1R1/LHFPL2/TLR7/KLF2/SGK1/TACSTD2/CCL18/RTN1/FCHO2/DACH1/TMEM45B/TSPAN2/CCL3/PLA2G7/ANXA3/GPNMB/EMP1/FABP3/IL7R/CCL4/CXCL2/CXCL1/FCER1A
TAKEDA_TARGETS_OF_NUP98_HOXA9_FUSION_8D_DN	TAKEDA_TARGETS_OF_NUP98_HOXA9_FUSION_8D_DN	150	-0.456163	-2.35171	1e-10	6.40106e-09	4.67413e-09	2320	tags=37%, list=15%, signal=32%	PLBD1/ANTXR1/AMFR/DNAJC3/ME1/CTSB/S100P/EPAS1/SRPX/GSDME/GLUL/C1QB/MS4A2/ETS1/ITGAM/ATP10D/RAPGEF2/CYBB/TGFBI/S100B/SLCO2B1/LCP2/LGMN/ELOVL7/C1QA/CYTL1/ST8SIA1/ALOX5/NCF2/PID1/HLA-DQA1/FCGR2B/CD163/HSD11B1/SOBP/SLC7A7/PLXDC2/PRNP/COLEC12/FYB1/KLF2/SGK1/ANKRD29/MRC1/DACH1/CAPZA2/ARHGAP18/TSPAN2/JAZF1/PLA2G7/GPNMB/EMP1/KCNMA1/IL7R/ADAM9/CXCL1
THUM_SYSTOLIC_HEART_FAILURE_UP	THUM_SYSTOLIC_HEART_FAILURE_UP	377	-0.431324	-2.55354	1e-10	6.40106e-09	4.67413e-09	3027	tags=43%, list=20%, signal=35%	EVI2B/JAM3/SCARB2/HSP90B1/SRPX2/ANKRD12/PLEKHF2/TANK/TBL1XR1/ARF1/HTATSF1/M6PR/WDR1/KIFAP3/LST1/CD74/C1orf53/GPX8/RHOA/PRMT2/FOLR2/ANXA4/ARL8B/CRTAP/TMEM45A/MFAP4/CMAHP/ARHGAP24/LAP3/SCARA3/DNAJB4/VCAM1/CXCL12/SGCB/ASCC1/CLIC5/PTBP2/ARHGDIB/SELENOT/PPP1R3C/TGFBR2/DAZAP2/GTDC1/PCNP/CTSB/IL2RB/ATP6AP2/GADD45A/PDLIM7/CAPRIN1/CD46/CREBRF/DPT/CALU/CXCR4/C1QB/MINDY3/VSNL1/ANP32A/LY96/FLI1/CCNG2/PLSCR4/…
TONKS_TARGETS_OF_RUNX1_RUNX1T1_FUSION_HSC_UP	TONKS_TARGETS_OF_RUNX1_RUNX1T1_FUSION_HSC_UP	163	-0.481067	-2.50295	1e-10	6.40106e-09	4.67413e-09	3951	tags=55%, list=26%, signal=41%	FNBP1L/ZBTB20/S1PR1/RIPOR2/P2RX4/SERTAD3/RHOC/ALDH1A2/AGTR1/GLMN/BNIP3L/ZNF217/TRIB2/RPL35A/TRIM5/TOM1L1/TUSC3/GDF15/OPTN/ADD3/E2F5/ALDH1A1/SPARC/UBL3/DDX58/GUCY1A1/ARHGEF12/ECM1/SENP7/TWF1/SORT1/CD200/DUSP6/EVI2A/TGFBR2/PRKAR1A/ARMCX2/TMEM176B/ANK3/DRAM1/TGFB1I1/PNRC1/MAGED2/AMIGO2/ZDHHC17/MEG3/CCNG2/GSN/HPGDS/PRSS23/DNAJB5/RB1/SLC2A3/BAMBI/CREM/CDC42EP3/SMARCA1/CEP162/FZD7/ZFYVE16/CLEC2B/SLC35D…
TURASHVILI_BREAST_DUCTAL_CARCINOMA_VS_DUCTAL_NORMAL_DN	TURASHVILI_BREAST_DUCTAL_CARCINOMA_VS_DUCTAL_NORMAL_DN	181	-0.469694	-2.45145	1e-10	6.40106e-09	4.67413e-09	1602	tags=33%, list=11%, signal=30%	GPM6B/ATP10D/RAPGEF2/KBTBD6/TRAPPC11/GABRP/GATM/SAMD5/CSNK1A1/IQCA1/COL17A1/CARMN/GABRE/FHOD3/PTN/RARRES1/GRAMD2B/RCAN1/FZD7/CNTNAP3/KRT17/DUSP1/ANXA1/CD59/EDN3/PDLIM3/TM4SF1/RBPMS/ACTG2/APOD/TNC/HOXA9/MYH11/KRT23/SOX9/VTCN1/CNN1/FAM189A2/DST/ATP1A2/CFI/BHLHE41/MGP/ALDH1A3/CX3CL1/MYLK/LAMC2/CP/MMP7/MET/SYNM/TCIM/SYNPO2/RND3/MAOB/LTF/FOS/ATF3/EGR1/FOSB
UZONYI_RESPONSE_TO_LEUKOTRIENE_AND_THROMBIN	UZONYI_RESPONSE_TO_LEUKOTRIENE_AND_THROMBIN	33	-0.758518	-2.80981	1e-10	6.40106e-09	4.67413e-09	1456	tags=64%, list=10%, signal=58%	NR4A1/ELL2/CREM/ADAMTS1/GEM/RCAN1/MAP3K8/DUSP1/PTGS2/KLF2/NR4A2/NEDD9/KLF4/SELE/ZFP36/CXCL2/F3/RGS2/NR4A3/ATF3/EGR1
VECCHI_GASTRIC_CANCER_EARLY_DN	VECCHI_GASTRIC_CANCER_EARLY_DN	282	-0.404821	-2.20421	1e-10	6.40106e-09	4.67413e-09	3688	tags=49%, list=24%, signal=38%	NR3C1/ALDH1A2/SIDT2/PELI2/AGTR1/ST3GAL6/PGC/TTLL7/GSTA1/GSTA3/GABARAPL1/C7/GPR155/ADGRL3/KIF5C/ITM2A/METTL7A/ALDH6A1/ERBIN/EVI2B/GSPT2/ADRB2/SETBP1/JCHAIN/GAS1/ALDH1L2/ALDH1A1/UBL3/KANK4/SBSPON/PDGFD/THSD4/MAOA/KCNJ5/PRKACB/EBF1/LDHB/LARP6/RORA/LINC00667/JAM2/RAB27A/SLIT2/ARMCX1/ARHGAP24/RNLS/SNRPN/CXCL12/PRDM16/CYP3A4/PLP1/RAB9B/ARMCX2/MANEA/HDGFL3/RCAN2/CWH43/FAM107A/DPT/SRPX/TCEAL2/GLUL/GREM2/…
VECCHI_GASTRIC_CANCER_EARLY_UP	VECCHI_GASTRIC_CANCER_EARLY_UP	356	0.465608	1.90084	1e-10	6.40106e-09	4.67413e-09	2091	tags=25%, list=14%, signal=22%	UBE2C/NCAPG/CENPF/BIRC5/EFNA2/UBE2T/CDCA5/TPX2/KIF15/TK1/NUF2/PABPC1L/UHRF1/ASPM/CDC6/SKA3/PTTG1/FEN1/F12/CENPU/EZH2/BRCA1/DTL/MYEOV/NEAT1/BUB1B/PRC1/CCNB2/KIF20A/RAD54B/AURKA/CPLX1/CCNB1/SMARCA4/CENPW/GPRC5A/RUNX1/ZDHHC11/CKS2/JPT1/E2F7/PCLAF/CDC20/SMC4/SLC39A4/CTSV/LRP8/FANCI/NPIPA1/CCNE1/FAM133B/PARPBP/FOXM1/PBK/CDKN3/GINS2/TNRC18/MIRLET7BHG/NCAPG2/HMMR/SPP1/NASP/JPH1/FANCD2/DHFR/POLD3/MCM2/ZW…
VERHAAK_AML_WITH_NPM1_MUTATED_DN	VERHAAK_AML_WITH_NPM1_MUTATED_DN	217	-0.429327	-2.32094	1e-10	6.40106e-09	4.67413e-09	3375	tags=44%, list=22%, signal=34%	TRIB2/ATP9A/RRAGD/PMAIP1/PXDN/SMAGP/MX1/ITM2A/OPTN/TSPAN13/BLNK/OTULINL/ABCB1/SPARC/LDLRAD4/SIDT1/FAM171A1/SPRY1/SERPINF1/FGFR1/ARHGEF12/RHOBTB3/UGCG/CD200/SNRPN/TMEM204/LAMC1/S100P/TGFB1I1/TPSAB1/CD38/GPM6B/MEG3/ZHX2/GSN/HPGDS/GATM/TGFBI/RUNX3/AGTPBP1/LCN2/C2CD2/IFI44/TNFRSF21/DSE/HGF/CYTL1/ZAP70/RUNX1T1/GJA1/NT5E/GNAI1/HLA-DQA1/CD48/SH3BP4/IGFBP7/NEDD4/LMO4/APP/GALC/HLA-DPA1/IFI16/LHFPL2/PAM/PR…
VERHAAK_GLIOBLASTOMA_MESENCHYMAL	VERHAAK_GLIOBLASTOMA_MESENCHYMAL	206	-0.481426	-2.54856	1e-10	6.40106e-09	4.67413e-09	3537	tags=51%, list=23%, signal=40%	ZNF217/TMBIM1/SH2B3/BDKRB2/IQGAP1/BNC2/PIGP/COL5A1/TLR4/S100A11/ACSL1/WIPF1/COPZ2/SYNGR2/TRADD/COL1A2/DSC2/NPC2/TIMP1/SRPX2/RELB/RAB11FIP1/EFEMP2/HEXA/CPQ/SLAMF8/ARSJ/FOLR2/CNN2/MGST2/ANXA4/PLBD1/RAB27A/BATF/MFSD1/TEC/SQOR/VAMP5/TGFBR2/CTSB/DRAM1/S100A4/LAMB1/IGFBP6/ITGAM/LY96/CYTH4/PLK3/CYBRD1/SEC24D/MAFB/TGFBI/RAB32/RBMS1/DSE/LCP2/PHF11/COL8A2/PLAU/THBD/RBM47/LAPTM5/PLS3/ALOX5/CD2AP/NCF2/MYOF/C…
VILLANUEVA_LIVER_CANCER_KRT19_UP	VILLANUEVA_LIVER_CANCER_KRT19_UP	135	0.636655	2.39009	1e-10	6.40106e-09	4.67413e-09	1741	tags=34%, list=12%, signal=30%	RAD54L/NCAPG/TROAP/DCLRE1B/CENPO/SOX4/BLM/TPX2/KIF15/KIF2C/ZNF354A/EMC3-AS1/HK2/PTTG1/CDCA8/CEP290/EZH2/CENPE/MRE11/THOC1/KIF23/KNTC1/ZNF292/LMNB1/KIF20A/UPF3B/C2CD4A/CWC22/PCLAF/CDC20/CEP135/FANCI/PNMA3/NCAPH/SFI1/CDC25A/STMN1/GABRB3/CDCA3/POLD3/ZWINT/CDC7/CEP55/RFX3/ARX/POLA1
WALLACE_PROSTATE_CANCER_RACE_UP	WALLACE_PROSTATE_CANCER_RACE_UP	258	-0.52906	-2.80092	1e-10	6.40106e-09	4.67413e-09	2244	tags=43%, list=15%, signal=37%	PSMB8/PLEKHO2/CMAHP/AMFR/ADGRE5/HLA-J/PTGDS/APOLD1/EVI2A/HLA-F/TCEAL2/CXCR4/GMFG/C1QB/CTNNB1/TMX4/LY96/FLI1/ADAMDEC1/CD53/CELF2/HSPB8/RUNX3/CD52/CD83/ADAM28/SYNDIG1/IFI44/STOM/LCP2/VSIG4/HCLS1/GLRX/SOX17/IRF1/C1QA/SELP/THBD/HCP5/IL10RA/ZAP70/LAPTM5/CREM/DDX60/PPARGC1A/CPZ/C1orf54/RASGRP1/ADAMTS1/LCK/HLA-DQA1/CTSS/CD48/FCGR2B/LYZ/LILRB2/STAT1/SAMSN1/ALOX5AP/CCL19/TMEM35A/THEMIS2/GZMA/GZMK/CD8A/IFI…
WAMUNYOKOLI_OVARIAN_CANCER_LMP_DN	WAMUNYOKOLI_OVARIAN_CANCER_LMP_DN	186	-0.477227	-2.48448	1e-10	6.40106e-09	4.67413e-09	3048	tags=52%, list=20%, signal=42%	ZNF512/EPC2/TMEM237/ZNF641/EIF3M/GAS1/CALM2/RNF146/SBSPON/KPNA5/PDGFD/CSGALNACT2/HTRA1/SPRY1/ZNF330/WASF3/HDAC4/AJUBA/GLI3/ZYG11B/UGP2/TMEM45A/RBFOX2/SLIT2/ARMCX1/UFSP2/PMP22/TTC28/EXTL2/SPOCK2/PRKAR1A/FLRT2/FLNC/ACSS3/TCEAL3/IGFBP6/GSDME/STK26/AP1S2/TMX4/PLSCR4/CPE/TIMP3/BASP1/AASDHPPT/ATP2B1/CCDC80/CELF2/LONRF2/ADH5/RGL1/DOCK11/RBMS1/CTSK/DSE/PTPN12/DPYD/EFEMP1/RCHY1/CCDC50/DCN/RUNX1T1/CRYBG3/B…
WANG_SMARCE1_TARGETS_UP	WANG_SMARCE1_TARGETS_UP	260	-0.427106	-2.26095	1e-10	6.40106e-09	4.67413e-09	2434	tags=41%, list=16%, signal=35%	TCEAL9/FKBP7/PCYOX1/PLAG1/RHOBTB3/ANTXR1/KRT18/RAB27A/MMP2/BTD/SMIM14/CD200/PMP22/FN1/ME1/RNASE4/PERP/FZD1/SULF2/PLP1/ITGB8/EPAS1/ITGB3/TCEAL8/SMTN/IGFBP6/SRPX/AMIGO2/ZNF521/HS6ST2/TPBG/PLSCR4/ATP10D/CPE/GSN/NTRK2/KLRC1/HIPK3/CYBRD1/ATXN1/MAFB/TGFBI/MYL9/CGNL1/SPOCK1/DIP2B/RBMS1/SAMD5/TNFRSF19/PRRX2/DPYD/STOM/DCN/KRCC1/NRIP1/NID2/MCC/MAP1B/RARRES1/MAN1C1/MAP3K8/NAP1L3/CLEC2B/KIZ/FRY/PLXDC2/PLAT/M…
WHITEFORD_PEDIATRIC_CANCER_MARKERS	WHITEFORD_PEDIATRIC_CANCER_MARKERS	97	0.682557	2.48082	1e-10	6.40106e-09	4.67413e-09	2254	tags=51%, list=15%, signal=43%	UBE2C/CENPF/BIRC5/UBE2T/CDCA5/SOX4/TPX2/TK1/NUF2/UHRF1/E2F1/RECQL4/PTTG1/CDCA8/CENPU/CDC45/CENPE/ESPL1/PRC1/CCNB2/POLQ/SNORD22/AURKA/CCNB1/MYCN/ASF1B/CKS2/JPT1/SMC4/RNASEH2A/NCAPH/LMNB2/PBK/CDC25A/STMN1/GINS2/NASP/DHFR/TMPO/ZWINT/RCC2/RFC4/GGH/KLKB1/MYBL2/RRP1/EIF4EBP1/NUDT1/BCAT1
WINNEPENNINCKX_MELANOMA_METASTASIS_UP	WINNEPENNINCKX_MELANOMA_METASTASIS_UP	145	0.608049	2.30923	1e-10	6.40106e-09	4.67413e-09	2674	tags=41%, list=18%, signal=34%	RAD54L/NCAPG/CENPF/BIRC5/UBE2T/CDCA5/SPAG5/TK1/NUF2/KIF2C/UHRF1/ASPM/CDC6/PTTG1/CDCA8/PTTG2/EXO1/CDC45/TCOF1/PRC1/KNTC1/CCNB2/RSRC1/AURKA/CCNB1/PLOD2/CKS2/PCLAF/HMGB3P1/NCAPH/PARPBP/PCDH17/CDKN3/GINS2/NCAPG2/TIMELESS/NASP/DHFR/MTERF3/KNSTRN/ZWINT/ZNF587/CEP55/FAM216A/RACGAP1/DSCC1/PSMC3IP/RFC4/KIRREL1/CHTOP/GJC1/PAICS/UGGT1/VMA21/MRPS17/CHEK1/CDK1/UBFD1/GEMIN6
WINZEN_DEGRADED_VIA_KHSRP	WINZEN_DEGRADED_VIA_KHSRP	81	-0.581216	-2.71305	1e-10	6.40106e-09	4.67413e-09	3933	tags=64%, list=26%, signal=48%	GREM1/SMPDL3A/SDC2/PLAUR/PDGFA/IFIT2/PKIA/PMAIP1/B3GNT2/GDF15/ADRB2/IRS1/PTGFR/IFIT1/TRPC1/DUSP6/CYP24A1/ERRFI1/RNF144B/PPP1R3C/ZFAND6/TGFBR3/DNAJB5/CLDN12/CXCL10/SPRY2/CPEB4/TRIM6/GEM/YPEL5/NTN4/ANKRA2/FRY/PDGFC/CTSL/TSLP/ITGA6/PTGS2/AMOTL2/FST/DKK1/NR4A2/IL6/SELE/PTGER4/SLC4A4/ZFP36/CXCL2/F3/GPR183/NFKBIZ/DUSP5
WU_CELL_MIGRATION	WU_CELL_MIGRATION	166	-0.48324	-2.49526	1e-10	6.40106e-09	4.67413e-09	2376	tags=41%, list=16%, signal=35%	COL4A1/EPB41L2/RHOBTB3/KRT18/KRT7/UGCG/SQOR/FN1/VIM/ARHGDIB/PERP/COL4A2/MSN/SNAI2/VGLL1/S100P/EPAS1/NR2F2/S100A4/IGFBP6/GLUL/RAB31/CXADR/TIMP3/S100A6/TGFBI/TNFRSF21/DSE/EFEMP1/GJA1/MAP1B/ADAMTS1/GRAMD2B/LGALS3/MTUS1/ASAH1/IGFBP7/KRT17/LPAR1/THBS1/DKK3/TUBB6/PDGFC/AKR1C1/CST6/CRYBG1/PLAGL1/GALNT1/GPR87/GLIPR1/PTGS2/TM4SF1/RBPMS/FBLN1/TACSTD2/TPM2/SRGN/SOX9/NEDD9/AHNAK2/LIMA1/FGF2/AGR2/WNT5A/PTGER4…
ZHOU_CELL_CYCLE_GENES_IN_IR_RESPONSE_24HR	ZHOU_CELL_CYCLE_GENES_IN_IR_RESPONSE_24HR	105	0.633081	2.31819	1e-10	6.40106e-09	4.67413e-09	1407	tags=37%, list=9%, signal=34%	RAD54L/UBE2C/CENPF/BIRC5/UBE2T/KIFC1/SPAG5/NUF2/PIMREG/UHRF1/ASPM/E2F1/PTTG1/CDCA8/PTTG2/EZH2/EXO1/KIF23/PRC1/KNTC1/CCNB2/LMNB1/POLD1/KIF20A/CCNB1/BORA/HAUS3/JPT1/CDC20/PARPBP/CDKN3/TOPBP1/HMMR/TIMELESS/NASP/MCM2/KNSTRN/HAUS8/CEP55
ZWANG_CLASS_3_TRANSIENTLY_INDUCED_BY_EGF	ZWANG_CLASS_3_TRANSIENTLY_INDUCED_BY_EGF	194	-0.466622	-2.44177	1e-10	6.40106e-09	4.67413e-09	2018	tags=37%, list=13%, signal=33%	RORA/UGCG/ZBTB38/MCL1/ASAP2/ADAMTS9/NFKB1/TP63/PSD3/FRMD4B/VSNL1/ETS1/DPP4/RAPGEF2/CCNL1/NR4A1/ATXN1/CPEB2/RBMS1/FOXA1/SOWAHC/ELL2/CSRNP1/MBNL2/MTM1/PLPP3/EIF2AK3/GEM/RCAN1/MAP3K8/ANO6/PANX1/SH3BP4/DUSP1/IL1RAP/IER3/CAVIN2/PER2/PTGS2/VMP1/PDP1/TACSTD2/FNDC3A/NR4A2/BIRC3/VGLL3/PROS1/KLF4/MMP19/SEMA3C/IL6/TNFAIP3/CLDN1/JUNB/STEAP4/FERMT2/EMP1/FRMD6/TIPARP/CXCL2/IL1B/SOCS3/GALNT7/CXCL1/RND3/NFKBIZ/R…
TOYOTA_TARGETS_OF_MIR34B_AND_MIR34C	TOYOTA_TARGETS_OF_MIR34B_AND_MIR34C	401	0.442	1.81559	1.01824e-10	6.44921e-09	4.70929e-09	2837	tags=29%, list=19%, signal=25%	RAD54L/CENPF/CEP152/KIFC1/BRI3BP/CASKIN2/MPHOSPH9/CENPO/ATAD5/RTKN2/RIF1/KIF15/KIF2C/MIS18BP1/EMC3-AS1/HCN3/FEN1/LRRC37A2/ZMYND8/HASPIN/LUC7L/CSPP1/CENPE/DTL/MRE11/BUB1B/LMNB1/RAD51/SNORD22/AURKA/CCNB1/NAV1/SNRNP48/LRRC37A4P/BORA/SNHG7/CENPJ/ASF1B/XRCC2/LIG1/PRR22/PARPBP/FOXM1/UBE2S/CDC25A/MFSD13A/HOOK1/TSEN54/PSRC1/DBF4B/FANCD2/DHFR/POLD3/PSIP1/TSPAN18/ZNF141/SLC30A3/XPO6/ZNF488/ENAH/FAM215B/UTP…
BLANCO_MELO_HUMAN_PARAINFLUENZA_VIRUS_3_INFECTION_A594_CELLS_UP	BLANCO_MELO_HUMAN_PARAINFLUENZA_VIRUS_3_INFECTION_A594_CELLS_UP	170	-0.427986	-2.21755	1.09775e-10	6.88038e-09	5.02414e-09	3757	tags=49%, list=25%, signal=37%	ITGA2/ZNFX1/PLAUR/IFI44L/SP110/ERAP2/FZD4/HCAR3/IFIT5/IFIT2/UBA7/TRIM5/PMAIP1/SLC15A3/MX1/HERC6/PLSCR1/ALDH1L2/TDRD7/SIDT1/BATF2/TMEM140/DDX58/APOL3/IFIT1/GLCCI1/B2M/CD68/MCL1/LAP3/CLMP/PRDM16/HLA-F/HSPA5/SAMD9L/TRIM14/CD38/CXCL10/IFI44/PHF11/IRF1/HCP5/DDX60/DCLK1/NCF2/ZEB2/NT5E/CTSS/STAT1/TLR3/THEMIS2/GBP3/GBP5/CRYBG1/CASP1/IFI16/GLIPR1/NMI/NFE2L3/RUNX2/TNFSF10/FST/C1S/BIRC3/CH25H/KLF4/CCL3/IL6/…
ZHOU_CELL_CYCLE_GENES_IN_IR_RESPONSE_6HR	ZHOU_CELL_CYCLE_GENES_IN_IR_RESPONSE_6HR	72	0.662551	2.32457	1.52213e-10	9.4419e-09	6.89458e-09	2383	tags=50%, list=16%, signal=42%	RAD54L/UBE2T/KIFC1/CDCA5/RTKN2/CDT1/PIMREG/UHRF1/E2F1/CDCA8/EZH2/BRCA1/EXO1/DTL/KNTC1/LMNB1/RAD51/KIF20A/HAUS3/PCLAF/WDHD1/PARPBP/TOPBP1/GINS2/TIMELESS/MCM2/HAUS8/CEP55/RACGAP1/RFC4/MYBL2/CDK2/POC1A/PAICS/MCM3/HMGB2
LINDSTEDT_DENDRITIC_CELL_MATURATION_D	LINDSTEDT_DENDRITIC_CELL_MATURATION_D	58	-0.619615	-2.63451	1.70628e-10	1.04733e-08	7.64774e-09	2744	tags=57%, list=18%, signal=47%	SLC1A5/DOCK1/LST1/NAAA/CTNND1/CCNH/ACTN1/LAPTM4A/ARHGDIB/RAB31/ITGAM/HLA-DMA/TGFBI/PTPRE/ATP6V1A/PLPP3/F13A1/HLA-DRB4/NCF2/CCR1/SYPL1/ITGA5/IGSF6/CLEC2B/ANXA1/IFI16/RCBTB2/ITGB2/ITGAV/CLEC10A/FGL2/HLA-DMB/EGR2
HAN_SATB1_TARGETS_UP	HAN_SATB1_TARGETS_UP	381	-0.321186	-1.91248	1.72321e-10	1.04733e-08	7.64774e-09	3852	tags=40%, list=26%, signal=31%	CELSR1/SDC2/MAFF/MSMO1/NPC1/CYB5R3/TXNRD2/NINJ2/QKI/PELI2/DCTN5/SAMM50/RBX1/PYROXD1/NKTR/ST3GAL6/SERPINB8/MCAM/CHST15/FZD4/COL4A5/PDHX/CASP7/DNAJB12/NDUFA6/IFIT2/CDH1/LIMCH1/KLF5/APOL2/PXDN/MX1/HMGCR/DDX10/MPZL2/EVI2B/TST/RAB11FIP1/SEC14L2/SLC33A1/M6PR/ALG13/APOL3/WASF3/HDAC4/CRY1/GRK5/PAPSS2/ARL8B/TMEM45A/ANTXR1/CHST3/NDUFV2/LIPA/DNAJB4/PMP22/DNAJB9/CDH6/MCMBP/RAB8B/WASHC4/S100P/EPAS1/NR2F2/LAMB…
FISCHER_G2_M_CELL_CYCLE	FISCHER_G2_M_CELL_CYCLE	200	0.509945	2.00589	1.74272e-10	1.04859e-08	7.65694e-09	1652	tags=27%, list=11%, signal=24%	UBE2C/CENPF/TROAP/BIRC5/KIFC1/CIT/MPHOSPH9/TPX2/SPAG5/KIF15/NUF2/PIMREG/TACC3/KIF2C/ASPM/PTTG1/CDCA8/CENPE/ESPL1/BUB1B/KIF23/PRC1/SAPCD2/CCNB2/POLQ/KIF20A/AURKA/CCNB1/CDKN1B/CKS2/PIF1/JPT1/CDC20/OIP5/CCSAP/NCAPH/FOXM1/PBK/UBE2S/SFPQ/PSRC1/HMMR/DBF4B/CDCA3/TMPO/KNSTRN/ZNF587/IQGAP3/CEP55/HSPA1L/CHEK2/TNFAIP8L1/RACGAP1/CDKN2D
MIYAGAWA_TARGETS_OF_EWSR1_ETS_FUSIONS_DN	MIYAGAWA_TARGETS_OF_EWSR1_ETS_FUSIONS_DN	191	-0.407266	-2.13272	1.79285e-10	1.06808e-08	7.79924e-09	3376	tags=50%, list=22%, signal=40%	MINDY2/LYPD6B/MICAL2/SNX9/COL5A1/PKIA/PRDM1/TNIK/ZNF239/COL1A2/SLC22A23/CREG1/IRS1/PPP1R7/CALM2/SPARC/PEX2/HSPB7/RFTN1/NEDD4L/FAM171B/ACTN1/RAB27A/ADAMTS5/B3GNT9/VSTM4/SPRED1/ITGB8/NR2F2/SRPX/RECK/AMIGO2/OSBPL1A/SOAT1/ZNF365/ADAMTSL1/PDLIM4/CCDC80/CHST7/CEMIP/SPEG/SEC24D/LIF/TANC2/TNFRSF19/SOWAHC/SLC2A3/ENPP2/ELL2/PLAU/FAM174A/NRIP1/NID2/PLPP3/TENM3/CDC42EP3/EIF5A2/PID1/SLC1A3/MATN2/AKR1C1/IL1R1/…
ALONSO_METASTASIS_UP	ALONSO_METASTASIS_UP	180	-0.41164	-2.15119	1.86508e-10	1.10021e-08	8.03388e-09	4418	tags=56%, list=29%, signal=40%	RAN/AKR7A2/EDNRB/SERPINA3/CDKN1A/DCK/RPS10/SRI/PPP1R8/GHITM/UBE2D2/VBP1/TMEM9B/IFITM2/ZNHIT3/EIF5/CASP5/HIBADH/ALDH1A2/XRCC5/DSG2/PRKCA/ATRAID/UBL5/MAPRE1/RPL35A/ACADM/LRPAP1/BCCIP/SKP1/GABARAP/NPC2/APEX1/BZW1/SPARC/CHCHD1/EXOC2/GLO1/IDE/CBFB/STK24/GON7/LAMTOR5/FAM114A1/TCEAL9/ASH2L/SDHD/TMBIM4/BTF3/SPCS1/MDH1/MMP2/APLP2/LAPTM4A/LIPA/PMP22/CXCL12/GSTA4/EIF1B/RNASE4/RAB1A/RRAGA/PPP1R3C/TGFBR2/FZD1…
MISSIAGLIA_REGULATED_BY_METHYLATION_DN	MISSIAGLIA_REGULATED_BY_METHYLATION_DN	106	0.599704	2.19876	1.91964e-10	1.12141e-08	8.18865e-09	1247	tags=29%, list=8%, signal=27%	UBE2C/CENPF/KIFC1/CDT1/TK1/CDC6/EZH2/CDC45/CENPE/ESPL1/BUB1B/KIF23/PRC1/KNTC1/LMNB1/AURKA/RAB26/PCLAF/SMC4/LIG1/RNASEH2A/NCAPH/FOXM1/CDKN3/STMN1/FASN/DHFR/POLD3/PSIP1/TMPO/ZWINT
GRAHAM_NORMAL_QUIESCENT_VS_NORMAL_DIVIDING_UP	GRAHAM_NORMAL_QUIESCENT_VS_NORMAL_DIVIDING_UP	55	-0.634085	-2.73758	2.52722e-10	1.46214e-08	1.06767e-08	1998	tags=55%, list=13%, signal=47%	STAT4/EVI2A/NFAT5/TGFB1I1/TPBG/CXCL10/NRIP1/CREM/ALOX5/FNBP1/CXCL6/CCL19/IL18R1/GLIPR1/PTGS2/TM4SF1/RBPMS/GBP2/CYTIP/TNFSF10/NR4A2/DST/SVIL/EMP1/PTPRC/AREG/CXCL2/IL1B/CXCL1/MIR22HG
NAGASHIMA_NRG1_SIGNALING_UP	NAGASHIMA_NRG1_SIGNALING_UP	164	-0.429474	-2.21949	2.87658e-10	1.64842e-08	1.2037e-08	2222	tags=34%, list=15%, signal=29%	PLEKHO2/INPP1/MCL1/CTH/CYP24A1/TRA2B/SNAI2/GADD45A/CXCR4/ZNF365/CCNL1/NR4A1/LIF/SOWAHC/TNFRSF21/LDLR/BCL10/REL/CDC42EP3/TNFRSF12A/GADD45B/FUT4/GEM/MAP3K8/ZFAND5/DUSP1/TUBB6/IER3/FHL2/AKIRIN1/PER2/KLF2/SGK1/PALLD/KLF10/NR4A2/FLRT3/NEDD9/DST/IER2/KLF6/JUNB/FERMT2/LAMC2/AREG/ZFP36/TIPARP/TES/RGS2/NR4A3/DUSP5/MIR22HG/FOS/ATF3/EGR1/FOSB
BROCKE_APOPTOSIS_REVERSED_BY_IL6	BROCKE_APOPTOSIS_REVERSED_BY_IL6	138	-0.457097	-2.33269	3.42872e-10	1.92841e-08	1.40814e-08	3918	tags=52%, list=26%, signal=39%	PIM1/EIF5/DUSP3/MAFF/MSMO1/MARCKS/ST3GAL6/ANAPC10/CHST15/PRDM1/MX1/SOCS1/EIF4E/EVI2B/RNF13/PLSCR1/CD8B/TMED7/EEF1E1/RCN2/DPM1/LITAF/CCNC/EPB41L2/RHOBTB3/DNAJA2/TWF1/MCL1/ZBTB11/DNAJB9/IL6ST/EVI2A/PDGFRA/GADD45A/CXCR4/ARFGAP3/AP1S2/GATM/RB1/TPM4/SLC2A3/ELL2/LDLR/IRF1/HSPA13/GADD45B/PLEKHB2/MAP1B/VWA5A/TXNDC9/MAP3K8/WIPI1/POLR3F/ICAM1/STAT1/FAM3C/NAMPT/STK17B/LTBP1/NMI/ATP2B4/SGK1/CCL2/TNFSF10/SLA/…
LINDSTEDT_DENDRITIC_CELL_MATURATION_A	LINDSTEDT_DENDRITIC_CELL_MATURATION_A	46	-0.664653	-2.71482	3.42927e-10	1.92841e-08	1.40814e-08	1384	tags=61%, list=9%, signal=55%	PSMA3/STAT4/MALT1/CXCL10/GPR137B/CD58/CREM/CD48/ICAM1/STAT1/PLAT/TLR2/PLA2G4A/NFE2L3/CCL5/CCL2/TNC/RTN1/CCL3/IL6/PLA2G7/PTGER4/IL7R/CCL4/GBP1/CXCL2/IL1B/CXCL1
TIEN_INTESTINE_PROBIOTICS_6HR_DN	TIEN_INTESTINE_PROBIOTICS_6HR_DN	162	-0.424336	-2.20355	3.50659e-10	1.95363e-08	1.42656e-08	4484	tags=55%, list=30%, signal=39%	HAUS4/RNF5/CEBPD/APMAP/PSMD1/IL1R2/BTG1/TCF4/RNF34/ID2/ANXA6/DERA/SNW1/SMPDL3A/QKI/AK6/SPATA2/SAMM50/CHMP5/GAB2/SRP19/CKAP4/NDUFA6/GABARAPL1/RBM34/RIN2/MICAL2/MMD/ETNK1/MOCS2/SNX6/CETN3/TSG101/STEAP1/SEC23B/AREL1/PPP2R5A/PLEKHA5/RAB9A/YEATS4/ACTN1/RBFOX2/MFSD1/MTRR/EIF1B/DNAJB9/DHX29/AKTIP/SLC19A2/UBE2D1/DDX1/AIMP2/RAPGEF2/INPP5F/DIMT1/DOCK9/WWC2/CIRBP/RBMS1/PPM1B/SELENOP/ADSL/RCHY1/CRIM1/BAMBI/P…
WANG_ESOPHAGUS_CANCER_VS_NORMAL_UP	WANG_ESOPHAGUS_CANCER_VS_NORMAL_UP	116	-0.474003	-2.32841	3.58364e-10	1.96938e-08	1.43806e-08	2863	tags=37%, list=19%, signal=30%	JCHAIN/CCR7/SPARC/MYADM/KDELR2/ARID5A/GNB5/ANXA4/ADGRE5/DUSP6/FN1/PIGT/SMTN/HLA-A/CALU/ITGAM/TBXAS1/NR4A1/HLA-DRB5/GSTO1/LAPTM5/TNFRSF12A/IGFBP7/GBP3/C1R/PROM1/SRGN/C1S/COL9A2/IFNGR1/COL3A1/TNFAIP3/FMOD/GCC2/LUM/ODC1/COL6A3/MMP7/CCL4/SOCS3/LGALS2/ATF3/FOSB
NABA_CORE_MATRISOME	NABA_CORE_MATRISOME	205	-0.392419	-2.06917	3.60032e-10	1.96938e-08	1.43806e-08	2412	tags=38%, list=16%, signal=32%	ECM1/SPON2/COL4A1/MFAP4/SLIT2/ABI3BP/SNED1/TNXB/EMILIN2/FN1/COL4A2/FBLN5/LAMC1/EGFLAM/SPOCK2/EMILIN1/COL23A1/MFAP1/LAMB1/IGFBP6/DPT/SRPX/CRISPLD2/TGFBI/SPOCK1/EFEMP1/COL8A2/COL4A4/RSPO2/NPNT/COL17A1/CRIM1/DCN/NID2/VWA5A/LAMA2/COL4A6/PCOLCE2/COL13A1/IGFBP7/RSPO1/NTN4/THBS1/MATN2/MXRA5/COL14A1/SMOC1/HMCN1/FBN1/COL16A1/LTBP1/THBS4/FBLN1/ASPN/TNC/SRGN/COL8A1/LAMA4/COL9A2/SPON1/COL3A1/RSPO3/FMOD/MGP/C…
AMIT_EGF_RESPONSE_40_HELA	AMIT_EGF_RESPONSE_40_HELA	39	-0.713642	-2.74521	3.64224e-10	1.97436e-08	1.4417e-08	1460	tags=54%, list=10%, signal=49%	CCNL1/NR4A1/CDKN2AIP/SLC2A3/LDLR/MBNL2/DUSP1/IER3/PTGS2/KLF2/SGK1/SEC23A/IL6/IER2/KLF6/JUNB/BTG2/ZFP36/DUSP5/ATF3/EGR1
KEGG_LEISHMANIA_INFECTION	KEGG_LEISHMANIA_INFECTION	59	-0.618927	-2.66249	4.11022e-10	2.20814e-08	1.61241e-08	1932	tags=49%, list=13%, signal=43%	NFKB1/MYD88/TAB2/ITGAM/PRKCB/HLA-DMA/JAK1/C3/HLA-DRB5/HLA-DRB4/NCF2/HLA-DQA1/ITGB1/MAP3K7/FCGR3A/STAT1/HLA-DRB3/HLA-DPA1/TLR2/PTGS2/HLA-DRB1/ITGB2/HLA-DPB1/IFNGR1/HLA-DRA/HLA-DQB1/IL1B/HLA-DMB/FOS
PETROVA_ENDOTHELIUM_LYMPHATIC_VS_BLOOD_DN	PETROVA_ENDOTHELIUM_LYMPHATIC_VS_BLOOD_DN	156	-0.430861	-2.21481	4.19055e-10	2.23138e-08	1.62938e-08	1864	tags=30%, list=12%, signal=27%	GADD45A/NR2F2/FAM107A/SRPX/GSDME/CXCR4/LAMP2/BASP1/PDLIM4/TGFBI/TNFRSF21/EFEMP1/PLAU/SELP/CDC42EP3/TP53I3/ITGA5/CAP2/STAT6/ICAM1/SLC7A7/PRNP/IER3/FHL2/CD59/PLA2G4A/CCL2/GBP2/TACSTD2/ARL6IP5/NMT2/TPM2/SRGN/COL8A1/DKK1/UAP1/AHNAK2/IL6/ACTA2/TRIM22/ANXA3/BTG2/SELE/TPM1/LAMC2/ITGAV/CXCL1
WU_SILENCED_BY_METHYLATION_IN_BLADDER_CANCER	WU_SILENCED_BY_METHYLATION_IN_BLADDER_CANCER	45	-0.663494	-2.69057	4.65015e-10	2.45438e-08	1.79222e-08	2863	tags=67%, list=19%, signal=54%	JCHAIN/LRIG1/UBL3/GUCY1A1/TSPAN8/ERBB3/DPT/TGFBR3/CPE/GATM/NR4A1/FMO5/SELENOP/ZCCHC24/LAMA2/CX3CR1/PROM1/MYH11/MITF/CNN1/KLF4/ITGB2/COL6A3/HLA-DQB1/PTPRC/SLC4A4/SCRG1/FGL2/NR4A3/MIR22HG
CAIRO_HEPATOBLASTOMA_CLASSES_DN	CAIRO_HEPATOBLASTOMA_CLASSES_DN	182	-0.407433	-2.12453	4.81904e-10	2.5214e-08	1.84116e-08	3411	tags=42%, list=23%, signal=33%	NFKBIA/GABARAPL1/C7/UBA7/KCNK1/ITM2A/COPZ2/TRADD/BLNK/TST/SNRK/DNASE1L3/SMAD3/HTRA1/ALDH3A2/ECM1/ANXA4/B2M/SNED1/LIMS2/SGCB/IL6ST/HSD17B6/VSTM4/GIMAP5/IL2RB/HGD/MAP3K5/GLUL/AOX1/MYL12B/GATM/MYRIP/ZCCHC24/DCN/HCP5/EMCN/KANK2/CDC42EP3/MAN1C1/LCK/LAMA2/CTSO/RCAN1/ACSL5/HSD11B1/CX3CR1/RARB/FRY/DKK3/RARRES2/RPS27L/ASPA/CD59/IL1R1/ITGA8/LMOD1/C1R/AMOTL2/ARL6IP5/KLRB1/ITIH5/C1S/FAM189A2/GHR/PLA2G4C/SPON…
NADERI_BREAST_CANCER_PROGNOSIS_UP	NADERI_BREAST_CANCER_PROGNOSIS_UP	41	0.738299	2.36394	5.272e-10	2.73462e-08	1.99685e-08	1934	tags=54%, list=13%, signal=47%	UBE2T/CDCA5/SPAG5/UHRF1/ASPM/PTTG1/CDCA8/AMH/EXO1/POLD1/KIF20A/SMARCA4/SCLT1/RNFT2/IL20RB/TIMELESS/BAALC/CEP55/RACGAP1/DSCC1/TRIM24/MYBL2
DIRMEIER_LMP1_RESPONSE_EARLY	DIRMEIER_LMP1_RESPONSE_EARLY	57	-0.608459	-2.60852	5.76549e-10	2.96504e-08	2.16511e-08	1027	tags=32%, list=7%, signal=30%	EEF1A1/GADD45B/ICAM1/BIRC3/CCL3/TNFAIP3/IER2/KLF6/JUNB/BTG2/ZFP36/CCL4/GPR183/NFKBIZ/DUSP5/CD69/EGR1/EGR2
ONDER_CDH1_TARGETS_2_UP	ONDER_CDH1_TARGETS_2_UP	231	-0.378155	-2.034	6.26671e-10	3.19549e-08	2.33339e-08	2202	tags=34%, list=15%, signal=30%	MMP2/SNED1/TRAK2/DNAJB4/PMP22/GSTA4/FN1/MAGED1/RNASE4/PPP1R3C/FBLN5/ARMCX2/RCAN2/RECK/TGFBR3/MAGED2/AOX1/AP1S2/CDH18/ITGA7/CYBRD1/RGL1/MYL9/SPOCK1/EML1/BBOF1/ENPP2/GLRX/ZCCHC24/DCN/NID2/LEPR/PLPP3/KANK2/KLF9/GADD45B/WNT5B/MAP1B/MIOS/PID1/DDAH1/PCOLCE2/NAP1L3/DDR2/WIPI1/IGFBP7/ENOX1/ENPP1/LPAR1/DUSP1/CYP1B1/ROR1/FBN1/LTBP1/DOCK10/FBLN1/TWIST1/CYTIP/SRGN/COL8A1/MOXD1/MITF/ABCA8/KLF4/CDH11/MMP19/COL…
CHIANG_LIVER_CANCER_SUBCLASS_PROLIFERATION_UP	CHIANG_LIVER_CANCER_SUBCLASS_PROLIFERATION_UP	152	0.543589	2.06869	6.90656e-10	3.49216e-08	2.55002e-08	1758	tags=30%, list=12%, signal=27%	UBE2C/CENPF/BIRC5/CDCA5/SOX4/TPX2/NUF2/KIF2C/ASPM/HK2/CDC6/PTTG1/FEN1/EZH2/RMI2/CENPE/DTL/BUB1B/KIF23/PRC1/CCNB2/LMNB1/KIF20A/AURKA/ORC6/CCNB1/JPT1/CDC20/SMC4/FANCI/OIP5/CCNE1/FOXM1/PBK/CDKN3/TMEM65/MCM2/GLIS2/ZWINT/SLC16A3/CDC7/CEP55/RACGAP1/ETV4/DSCC1/RFC4
BOQUEST_STEM_CELL_DN	BOQUEST_STEM_CELL_DN	195	-0.400313	-2.08425	7.11829e-10	3.56923e-08	2.60629e-08	4183	tags=44%, list=28%, signal=32%	VWF/GIMAP6/BST2/MECOM/CFLAR/FNBP1L/S1PR1/ST6GAL1/IFIH1/LIMK2/IFI44L/ALDH1A2/PITPNC1/PRKCH/DSG2/SH2B3/PALMD/SMAGP/SSH1/HLA-B/MPZL2/TSPAN13/ADRB2/ETS2/IL15/TEK/BCAR3/TSPAN6/CD74/MGST2/TPD52L1/JAM2/DUSP6/CLIC5/ADAMTS9/APOLD1/HLA-F/GIMAP5/KLHL2/FAM107A/GMFG/GIMAP4/FLI1/HLA-DMA/DOCK9/LCP2/MYO5C/MYRIP/PTPRE/SOX17/SELP/THBD/HCP5/LAPTM5/EMCN/CREM/CDC42EP3/CD2AP/SCHIP1/HLA-DQA1/RCAN1/ENPP4/KL/TBC1D9/HLA-D…
SCHAEFFER_PROSTATE_DEVELOPMENT_6HR_UP	SCHAEFFER_PROSTATE_DEVELOPMENT_6HR_UP	147	-0.430796	-2.21285	7.75542e-10	3.85656e-08	2.8161e-08	2673	tags=39%, list=18%, signal=33%	UBQLN2/CNIH1/SSR1/PLEKHS1/ZNF639/SPRYD7/HNRNPLL/B2M/SGCE/HNRNPDL/TMEM126A/GCLC/GFPT1/FAM177A1/PDCD10/GIMAP5/SLC35A5/ATP6AP2/C1GALT1C1/MPC1/QPCT/B3GALNT1/LY96/RNF11/PRKCB/LEMD3/SLC35B3/ALDH9A1/DOCK11/PSMC6/TYROBP/SESN1/ODF2L/SBDS/KLF9/ACAT1/VWA5A/CTSO/SLC1A3/USP16/CAST/TMEM35A/KTN1/COLEC12/CAVIN2/SYNCRIP/PTEN/ZNF185/ASPN/CPA3/DIXDC1/CAV1/HDC/AOC3/AGL/SPARCL1/CFTR/OGN
PICCALUGA_ANGIOIMMUNOBLASTIC_LYMPHOMA_DN	PICCALUGA_ANGIOIMMUNOBLASTIC_LYMPHOMA_DN	127	-0.448797	-2.24482	8.03348e-10	3.96209e-08	2.89316e-08	2351	tags=37%, list=16%, signal=32%	MEX3C/RSRC2/HECA/MCL1/PNPLA8/TP53INP2/ING3/TRA2B/GADD45A/TMX4/RNF11/CCNL1/SLC2A3/SARAF/MGAT4A/CSRNP1/SUCO/CREM/REL/SBDS/GADD45B/IKZF5/ZBTB24/YPEL5/MAP3K8/ZFAND5/RNF103/SON/DDX3X/PRNP/NAMPT/STK17B/KLF10/NR4A2/KLF4/MOAP1/TNFAIP3/KLF6/PTGER4/AREG/ZFP36/TIPARP/RGS2/NR4A3/RGS1/CD69/FOSB
ZHANG_RESPONSE_TO_IKK_INHIBITOR_AND_TNF_UP	ZHANG_RESPONSE_TO_IKK_INHIBITOR_AND_TNF_UP	192	-0.392972	-2.05426	8.24554e-10	4.03361e-08	2.94539e-08	4348	tags=52%, list=29%, signal=37%	IL1R2/CDKN1A/BTG1/B3GNT5/SDC4/LYPD3/IFNGR2/TUBB2A/GCH1/PAG1/IFIT3/IFIH1/BAZ1A/MAFF/ZNFX1/SQSTM1/PLAUR/DDX52/GRHL3/TLE4/DUSP16/ZC3H12A/RFX5/CHST15/HCAR3/NFKBIA/SNX9/TIAM2/CSRNP2/ANKRD12/RELB/TANK/FAM83B/IL15/RAB11FIP1/NCOA7/SMAD3/DAPP1/DDX58/LAMB3/TNFAIP2/IFIT1/NEDD4L/DNAJC3/GCLC/NFAT5/NFKB1/CLN5/PTAFR/PAOX/BIRC2/ITGB8/DRAM1/PNRC1/FRMD4B/ETS1/CCNG2/LIF/CXCL10/CD83/DSE/NAV3/ELOVL7/PLAU/IRF1/HIVEP1/…
HOLLMANN_APOPTOSIS_VIA_CD40_DN	HOLLMANN_APOPTOSIS_VIA_CD40_DN	243	-0.36293	-1.93652	8.62449e-10	4.18496e-08	3.05591e-08	3727	tags=42%, list=25%, signal=32%	STAMBP/SMARCE1/ZBTB18/AEBP1/CTNNA1/PSME1/SUCLG2/SUB1/BAG3/GAB2/UROS/BMP7/ZNF22/CASP6/CASP7/HLA-G/ABHD10/IFT57/PON2/CANX/CD9/TRIP6/S100A11/HLA-B/GSTM1/RWDD2B/ZNF239/DPY19L1/NPC2/CREG1/GTF3C3/MIPEP/RNF138/NAA35/KLHL9/CRTC3/TDRD7/SIDT1/CRYZL1/SATB2/PPP3CA/SERPINF1/RCN2/RHOA/DENND2D/LITAF/KYAT3/CHMP2B/MGST2/PSMB8/HLA-J/TRIM44/ANKRD10/VIM/ACOT2/PKIG/HLA-F/MYD88/CXCR4/GMFG/ACOT9/B3GALNT1/IFFO1/OSR2/SP1…
CHIANG_LIVER_CANCER_SUBCLASS_CTNNB1_UP	CHIANG_LIVER_CANCER_SUBCLASS_CTNNB1_UP	135	-0.445842	-2.2706	8.80273e-10	4.23728e-08	3.09411e-08	2939	tags=41%, list=19%, signal=33%	ADRB2/IRS1/FITM2/SEC14L2/FAM169A/NUBPL/HABP4/C1orf53/GFRA1/ALDH3A2/SPRYD7/BMP4/TMEM245/ASAP2/SNAI2/GRHPR/ACSS3/GLUL/AOX1/DPP4/UST/GRK3/TNFRSF19/AXIN2/MYRIP/TMEM64/GSTM2/BAMBI/KCNJ8/ITPR2/GNAI1/CAP2/MAP3K8/PANX1/ACSL5/HSD11B1/HLF/CAVIN2/RAB11FIP2/THBS4/SRD5A2/PAGE4/NEK3/AQP11/DYNC1I1/FAS/UBXN10/SLC22A4/CDK6/ESRRG/SLC4A4/ECM2/SPARCL1/ZNF385B/AMACR
GAURNIER_PSMD4_TARGETS	GAURNIER_PSMD4_TARGETS	63	-0.584385	-2.57092	1.1184e-09	5.34079e-08	3.8999e-08	2342	tags=57%, list=16%, signal=48%	B2M/IL21R/HLA-C/HLA-F/NFKB1/HLA-A/IL17RA/HLA-DMA/CXCL10/C3/HLA-DPB2/HLA-DQB2/HLA-DRB5/HLA-DRB4/CCR1/HLA-DQA1/CXCL6/HLA-DRB3/CCL19/HLA-DPA1/IL18R1/HLA-DRB1/CCL5/CCL2/CCL18/HLA-DPB1/IFNGR1/CCL3/IL6/HLA-DRA/HLA-DQB1/CCR5/CXCL2/CXCL1/CXCL9/HLA-DMB
VANHARANTA_UTERINE_FIBROID_DN	VANHARANTA_UTERINE_FIBROID_DN	63	-0.583078	-2.56517	1.27342e-09	6.03319e-08	4.4055e-08	1855	tags=41%, list=12%, signal=36%	KLHL2/MAP3K5/GSDME/STK26/CXADR/SOX17/LEPR/GSAP/GADD45B/RARRES2/NAMPT/C1R/LTBP1/KLF2/MOXD1/NR4A2/C1S/ABCA8/BIRC3/MDFIC/KLF4/MS4A4A/IER2/ODC1/ATF3/EGR1
PAPASPYRIDONOS_UNSTABLE_ATEROSCLEROTIC_PLAQUE_UP	PAPASPYRIDONOS_UNSTABLE_ATEROSCLEROTIC_PLAQUE_UP	52	-0.626869	-2.65321	1.37581e-09	6.46738e-08	4.72256e-08	4021	tags=67%, list=27%, signal=50%	LAMP1/TDP2/SEL1L3/IFIT3/BAZ1A/IDH1/RGCC/HLA-G/CREG1/RNASET2/PAPSS2/TRAK2/DUSP6/CTSB/GLUL/ATP2B1/RPN2/RBMS1/FUCA1/LGMN/PLEKHB2/RARRES1/CTSS/CD163/FCGR3A/SAT1/SAMSN1/SLC17A5/SGK1/CCL18/SRGN/MS4A4A/PLA2G7/SLC39A8/CXCL2
ICHIBA_GRAFT_VERSUS_HOST_DISEASE_35D_UP	ICHIBA_GRAFT_VERSUS_HOST_DISEASE_35D_UP	124	-0.457663	-2.2912	1.41652e-09	6.60713e-08	4.8246e-08	1510	tags=35%, list=10%, signal=31%	CD53/HLA-DMA/S100A6/CYBB/CD52/LCP2/TYROBP/LGMN/HLA-DQB2/C1QA/LAPTM5/CCR1/APBB1IP/LCK/HLA-DQA1/CTSS/LGALS3/LYZ/STAT1/NAMPT/CASP1/CSF1R/PROM1/HLA-DRB1/CCL5/CCL2/GBP2/CYTIP/ITGB2/MNDA/MS4A4A/AIF1/BTG2/PTPRC/RBM3/FGL2/CXCL2/SMOC2/UBD/NFKBIZ/LTF/CXCL9/HLA-DMB
SENESE_HDAC1_TARGETS_UP	SENESE_HDAC1_TARGETS_UP	379	-0.304928	-1.82695	1.47729e-09	6.83759e-08	4.99289e-08	3987	tags=41%, list=26%, signal=31%	MGST1/GCH1/SLC7A1/NABP1/HSP90AB1/POLDIP3/DUSP3/MAFF/NXT2/EZR/SGPP1/SLC39A14/ITGA2/SQSTM1/DCTN5/CTNNA1/PLIN2/TRUB1/ZC3H12A/ZMAT3/TPP1/SERPINB8/TEX261/DSG2/ANAPC5/PPTC7/VEGFC/YTHDF3/NFKBIA/ZNF655/IQGAP1/SERINC3/PCGF5/SF3B1/TFAM/SPRED2/DLG1/AKIRIN2/JAM3/DPY19L1/FBXO38/LYPLA1/ESYT2/USP10/CANT1/CSGALNACT2/MAOA/LAMB3/CBFB/ABCC9/GPCPD1/ARHGAP5/NEDD4L/MEX3C/DNAJB14/HECTD1/ZBTB38/TWF1/MCL1/FN1/LTB/DNAJB9/…
GHANDHI_BYSTANDER_IRRADIATION_UP	GHANDHI_BYSTANDER_IRRADIATION_UP	65	-0.579664	-2.58126	1.66517e-09	7.64834e-08	5.58491e-08	1614	tags=42%, list=11%, signal=37%	IRAK3/LIF/CXCL10/C9orf72/MCTP2/GCLM/RGS9/HSD11B1/SAT1/IL13RA2/AHR/NAMPT/PLA2G4A/IL33/TSLP/PTGS2/BIRC3/TNFAIP3/FGF2/SLC39A8/CXCL2/IL1B/TCIM/CXCL1/NFKBIZ/DUSP5/CD69
LEE_EARLY_T_LYMPHOCYTE_UP	LEE_EARLY_T_LYMPHOCYTE_UP	78	0.631485	2.24101	1.7496e-09	7.97528e-08	5.82364e-08	1407	tags=42%, list=9%, signal=39%	UBE2C/NCAPG/BIRC5/UBE2T/KIF15/NUF2/KIF2C/UHRF1/ASPM/PTTG1/CENPU/DTL/DIAPH3/BUB1B/PRC1/CCNB2/KIF20A/AURKA/CCNB1/CENPW/CKS2/E2F7/PCLAF/FANCI/OIP5/PBK/CDKN3/CDC25A/HMMR/CDCA3/MCM2/CXXC5/CEP55
LINDGREN_BLADDER_CANCER_CLUSTER_3_DN	LINDGREN_BLADDER_CANCER_CLUSTER_3_DN	214	-0.368895	-1.99205	1.86386e-09	8.43223e-08	6.15731e-08	3523	tags=36%, list=23%, signal=28%	RFX5/BMP7/RACK1/HIBCH/COL4A5/DGLUCY/NDST2/ZNF655/MRPS36/MICAL1/TRIP6/PIGB/TUSC3/RPS25/TRIP12/MPZL2/RPL10L/ETFA/THSD4/SMAD3/DYNC1I2/LAMB3/RPS23/CCND1/AJUBA/HMG20A/CNN2/GLI3/EPB41L2/BTF3/AGFG1/PLCG2/SNRPN/CYP24A1/MEIS1/RALGAPA1/SNAI2/EPHB6/PSD3/SNX19/ABCC4/GSDME/GMFG/EIF3E/MOB3B/NPM1/CUL4B/ATXN1/SRSF8/SPOCK1/SPRY2/ZNF33B/LGMN/PTPRE/GSTO1/RSL24D1/WNT5B/SAMD4A/VWA5A/NT5E/COL4A6/ARIH1/KRT17/MXRA5/CBR4…
MORI_IMMATURE_B_LYMPHOCYTE_DN	MORI_IMMATURE_B_LYMPHOCYTE_DN	73	0.639465	2.24777	1.88059e-09	8.44441e-08	6.16621e-08	2657	tags=45%, list=18%, signal=37%	RAD54L/UBE2C/KIFC1/CDCA5/CBX1/EZH2/CDC45/DTL/PRC1/CCNB2/LMNB1/RAD51/CCNB1/SMARCA4/HAUS3/CDC20/SMC4/LIG1/NCAPH/CDKN3/STMN1/CDCA3/TMPO/MCM2/IQGAP3/UCK2/IGLL1/MCM3/HMGB2/RAG1/CHEK1/CDK1/SLC29A1
GRAHAM_CML_QUIESCENT_VS_NORMAL_QUIESCENT_DN	GRAHAM_CML_QUIESCENT_VS_NORMAL_QUIESCENT_DN	39	-0.695693	-2.67616	1.91567e-09	8.49616e-08	6.204e-08	1759	tags=62%, list=12%, signal=55%	TGFB1I1/HLA-DMA/CD52/ALOX5/HLA-DRB4/SCHIP1/HLA-DQA1/CXCL6/HLF/APP/HLA-DPA1/GLIPR1/PROM1/TM4SF1/RBPMS/FHL1/GBP2/HLA-DPB1/AIF1/HLA-DQB1/EMP1/AREG/CXCL1/HLA-DMB
LINDGREN_BLADDER_CANCER_CLUSTER_3_UP	LINDGREN_BLADDER_CANCER_CLUSTER_3_UP	292	0.459616	1.8598	1.92036e-09	8.49616e-08	6.204e-08	1988	tags=23%, list=13%, signal=21%	RAD54L/UBE2C/CENPF/BIRC5/MAGEA6/KIFC1/AKAP12/CDT1/TK1/TACC3/KIF2C/E2F1/NETO2/CDC6/PTTG1/CDCA8/IL2RA/CENPU/EZH2/RMI2/BRCA1/EXO1/AFDN/CDC45/CENPE/KIF23/PRC1/CCNB2/RAD51/AURKA/TRAIP/CCNB1/PPAT/GPATCH11/CKS2/LIG1/WDHD1/APOBEC3B/CCNE1/RNASEH2A/CCSAP/CDC25A/STMN1/GINS2/RNFT2/PKIB/NCAPG2/VRK1/NASP/NUPR1/TMPO/ST8SIA3/ZWINT/ZNF587/CDC7/CEP55/TMEM97/RACGAP1/MIS18A/ZNF148/RFC4/TLK2/SAC3D1/GGH/TCF19/MYBL2/UC…
SCHAEFFER_PROSTATE_DEVELOPMENT_12HR_UP	SCHAEFFER_PROSTATE_DEVELOPMENT_12HR_UP	101	-0.49711	-2.39357	1.98832e-09	8.73263e-08	6.37667e-08	2319	tags=42%, list=15%, signal=35%	TMEM45A/ACOT1/ERRFI1/STAT5A/COL23A1/TP63/GLUL/LAMP2/ADAMDEC1/LRRK1/KCTD12/TSPAN1/NCOA1/EFEMP1/BDH2/SESN1/KLF9/EPHA3/PID1/NT5E/COL4A6/FZD7/CYP1B1/LMO4/PDGFC/PLA2G4A/SMOC1/COLEC12/PDLIM3/UBE4A/FOXF2/ASPN/ARL6IP5/SOX9/FGFR2/PROS1/FILIP1/ALDH1A3/MKX/SLC39A8/MAOB/RGS2
SABATES_COLORECTAL_ADENOMA_DN	SABATES_COLORECTAL_ADENOMA_DN	218	-0.380024	-2.06397	2.06588e-09	9.00755e-08	6.57742e-08	2273	tags=36%, list=15%, signal=31%	MFAP4/OR51E2/JAM2/BRINP3/CMAHP/ABI3BP/TP53INP2/CXCL12/MEIS1/FN1/TMEM200A/CYP3A4/SCGN/FLRT2/PLP1/FAM107A/DPT/CLDN8/GREM2/PRKCB/BCHE/ADAMDEC1/GPM6B/TNS1/CCDC80/RAB3B/KCTD12/EFEMP1/RSPO2/LRRK2/CYTL1/F13A1/PTN/EPHA3/CD48/NAP1L3/CTSG/LPAR1/DUSP1/CCL19/ASPA/TBC1D9/COL14A1/SCN7A/CDKL1/NDN/COLEC12/LMOD1/EDN3/TLR7/DOCK10/ADCY2/CCL5/FBLN1/ASPN/RTN1/MYH11/ITIH5/ABCA8/CNN1/GHR/CDH19/ATP1A2/RSPO3/CFH/RBM24/MY…
FOSTER_TOLERANT_MACROPHAGE_DN	FOSTER_TOLERANT_MACROPHAGE_DN	369	-0.309719	-1.8354	2.13285e-09	9.23037e-08	6.74013e-08	4334	tags=45%, list=29%, signal=33%	SERPINA3/CDKN1A/CD40/TRIM26/TCF4/SDC4/POU3F1/SETDB2/PLEKHA2/ZDHHC21/TRAF3IP2/SLC44A1/BFAR/GCNT2/ZYX/WDR43/RCN1/KATNA1/FNBP4/PIM1/MPP7/IFIH1/GADD45G/PDSS1/EZR/TRA2A/SLC39A14/PLAUR/SERTAD3/NR3C1/VEZT/USP42/SP110/LMNA/DUSP16/CASP7/SLC30A4/TMEM243/ADGRL2/RIN2/CNN3/SRSF3/DLL1/SLC12A4/MX1/SOCS1/PCGF5/ETNK1/FAM32A/PHIP/LANCL2/TANC1/SPHK1/CMTM6/FAM241A/PARP8/F2R/PLEKHF2/NFIL3/MITD1/IL15/MYADM/NCOA7/NECTI…
GRAHAM_NORMAL_QUIESCENT_VS_NORMAL_DIVIDING_DN	GRAHAM_NORMAL_QUIESCENT_VS_NORMAL_DIVIDING_DN	71	0.644322	2.25226	2.14767e-09	9.23037e-08	6.74013e-08	2021	tags=46%, list=13%, signal=40%	NCAPG/BIRC5/KIF15/TK1/KIF2C/CDC6/FEN1/CENPU/CDC45/DTL/BUB1B/PRC1/CCNB2/PCLAF/CDC20/OIP5/APOBEC3B/CCNE1/RNASEH2A/CDKN3/CDC25A/GINS2/VRK1/DHFR/MCM2/ZWINT/CEP55/RACGAP1/DSCC1/RFC4/SAC3D1/GGH/NUP85
DAVICIONI_TARGETS_OF_PAX_FOXO1_FUSIONS_UP	DAVICIONI_TARGETS_OF_PAX_FOXO1_FUSIONS_UP	231	-0.36972	-1.98863	2.44028e-09	1.04136e-07	7.60412e-08	3313	tags=43%, list=22%, signal=34%	PON2/COL5A1/PXDN/CD9/MMD/LRPAP1/HMGCR/HEBP1/DPY19L1/FGGY/PLSCR1/TIMP1/OTULINL/CREG1/E2F5/RWDD3/GAS1/PDGFD/M6PR/TSPAN8/LEPROT/MAP1LC3B/ECM1/UGP2/TCF7L1/KRT18/INPP1/EPB41L4B/BMP4/ABI1/ADAMTS5/MSN/FZD1/VSTM4/RAP1B/SNAI2/GADD45A/NR2F2/IGFBP6/TGFB1I1/MAP3K5/GSDME/CXCR4/VAV3/SPATS2L/TMX4/CUL3/CAP1/BCHE/WSB2/GPM6B/TPBG/MEG3/DICER1/PSEN2/CYBRD1/GATM/JAK1/GRK3/RAB32/TPM4/PLAU/PTPRE/CD58/TXNDC15/CREM/MYOF/…
ISHIDA_E2F_TARGETS	ISHIDA_E2F_TARGETS	39	0.735715	2.34453	2.69758e-09	1.14305e-07	8.34669e-08	917	tags=44%, list=6%, signal=41%	UBE2T/CDT1/TK1/KIF2C/PTTG1/FEN1/EZH2/PRC1/CCNB2/RAD51/CCNB1/ASF1B/CDC20/LIG1/CCNE1/NCAPH/STMN1
KANG_DOXORUBICIN_RESISTANCE_UP	KANG_DOXORUBICIN_RESISTANCE_UP	41	0.723192	2.31557	2.73814e-09	1.15213e-07	8.41296e-08	1247	tags=59%, list=8%, signal=54%	NCAPG/BIRC5/TPX2/TK1/ASPM/CDC6/CDCA8/BUB1B/PRC1/POLQ/LMNB1/AURKA/ASF1B/PCLAF/CDC20/FANCI/OIP5/NPIPA1/FOXM1/PBK/CDKN3/NCAPG2/HMMR/ZWINT
SEIDEN_ONCOGENESIS_BY_MET	SEIDEN_ONCOGENESIS_BY_MET	85	-0.517143	-2.41689	2.82967e-09	1.18237e-07	8.63379e-08	4000	tags=67%, list=27%, signal=50%	UBA2/ACTR3/UGDH/EIF5/MSMO1/C6orf62/SUB1/TMEM123/RTCA/CAPZA1/SLC38A2/NSA2/GRSF1/LYPLA1/NIPSNAP2/CSDE1/PCMT1/TSPAN8/SPTLC1/DPM1/AIDA/ARHGEF12/HIGD1A/PPP1CB/ANXA4/COMMD8/PNRC2/SERP1/CD46/LAMB1/SCP2/STK26/AASDHPPT/NPM1/HNRNPH2/SLC39A6/SLC25A24/YME1L1/RIOK3/RSL24D1/PLS3/GNAI3/SELENOF/HAT1/ZBED5/STAT1/SERINC1/NCKAP1/CLIC4/ITGA6/MMADHC/SEC23A/PTEN/IFNGR1/SH3BGRL/ANXA3/ADAM9
WU_APOPTOSIS_BY_CDKN1A_VIA_TP53	WU_APOPTOSIS_BY_CDKN1A_VIA_TP53	42	0.722802	2.32315	2.98153e-09	1.23043e-07	8.98475e-08	1641	tags=52%, list=11%, signal=47%	UBE2C/NCAPG/UBE2T/TPX2/ASPM/MIS18BP1/EXO1/TUBB3/PRC1/KNTC1/AURKA/CCNB1/VEGFA/FANCI/WDHD1/PBK/FAT2/MCM2/PARP2/CEP55/P4HA1/RACGAP1
BOYLAN_MULTIPLE_MYELOMA_C_D_DN	BOYLAN_MULTIPLE_MYELOMA_C_D_DN	226	-0.366777	-1.97994	2.98559e-09	1.23043e-07	8.98475e-08	2304	tags=34%, list=15%, signal=29%	DNAJB14/RORA/GRAMD1C/ABI3BP/EAF2/SQOR/VCAM1/CD3G/LTB/STAT4/ARMCX3/IL2RB/ARMCX2/TMEM176B/PON3/ZG16B/RECK/ARFGAP3/VAV3/MS4A2/B3GALNT1/GIMAP4/TPSAB1/SCAMP1/CPE/BASP1/KLRC1/GATM/SEC24D/TGFBI/RGS18/OLFM4/RAB32/C3/SLC25A24/LCN2/ELL2/SARAF/SELENOP/ELOVL7/PTPRE/F13A1/ARHGAP6/GPR160/IGSF6/LYZ/WIPI1/HSD11B1/CTSG/ENPP1/APP/GZMA/IFI16/IL18R1/FYB1/NBEA/RUNX2/ICOS/CCL5/ITGA1/CPEB3/CD3D/IL18RAP/MDFIC/TSPAN2/HDC…
RIGGINS_TAMOXIFEN_RESISTANCE_DN	RIGGINS_TAMOXIFEN_RESISTANCE_DN	204	-0.374771	-1.9799	3.01331e-09	1.23341e-07	9.0065e-08	3546	tags=47%, list=24%, signal=36%	DNAJC15/NUDT4/ZNF217/DSG2/TMEM33/HS2ST1/DGLUCY/CD47/IFIT5/TMEM123/ACADM/CNN3/PMAIP1/KIF5C/UBE2K/DLG1/SCARB2/TIMP1/NIPSNAP2/SNRK/ARHGAP12/SATB2/MRFAP1L1/TCEAL9/PLEKHA5/RANBP2/COMMD8/NFU1/UGCG/AZGP1/LAP3/TACC1/IL6ST/PSD3/NBPF14/CREBZF/CXCR4/VAV3/UXS1/RAB31/LAMP2/CUL3/BASP1/RAPGEF2/ACOX2/SHTN1/ATXN1/EFR3A/SLC39A6/RBMS1/KIAA0232/PTPN12/ESR1/GREB1/CD302/THAP9-AS1/RBM47/DDX60/RAI14/GSAP/MYOF/GJA1/AKAP1…
GRAHAM_CML_DIVIDING_VS_NORMAL_QUIESCENT_UP	GRAHAM_CML_DIVIDING_VS_NORMAL_QUIESCENT_UP	149	0.535378	2.03812	3.55036e-09	1.44341e-07	1.054e-07	1881	tags=33%, list=12%, signal=29%	UBE2C/NCAPG/CENPF/BIRC5/TPX2/SPAG5/KIF15/TK1/KIF2C/ASPM/CDC6/FEN1/CENPU/EZH2/BRCA1/CDC45/ESPL1/BUB1B/PRC1/CCNB2/RAD51/KIF20A/AURKA/CCNB1/PCLAF/CDC20/FANCI/OIP5/APOBEC3B/CCNE1/RNASEH2A/PBK/CDKN3/UBE2S/STMN1/ITGA2B/GINS2/HMMR/VRK1/DHFR/MCM2/ZWINT/CDC7/CEP55/RACGAP1/DSCC1/RFC4/SAC3D1/GGH
SARRIO_EPITHELIAL_MESENCHYMAL_TRANSITION_DN	SARRIO_EPITHELIAL_MESENCHYMAL_TRANSITION_DN	134	-0.43714	-2.21678	4.00493e-09	1.61729e-07	1.18097e-07	4583	tags=55%, list=30%, signal=39%	DAPK1/MVP/RPLP1/TP53INP1/EEF2/SERPINA3/BTG1/SNCAIP/DSC3/RNF145/ZNF608/ANXA8L1/IFITM2/ATP1A3/GADD45G/SCPEP1/TRIM29/PSME1/BNIP3L/RGCC/NFKBIA/CDH1/CD9/ACSL1/PSAP/ALDH6A1/DSC2/CREG1/NFIL3/GAS1/PLXNB1/MAOA/PLEKHO2/ERRFI1/TP63/ANK3/S100A4/MAP3K5/PNRC1/TGFBR3/TMEM59/VAV3/CYBRD1/MAFB/SRSF8/IFI44/STOM/SELENOP/CCNG1/SESN1/RARRES1/GEM/ALG6/SAT1/IFI16/NFE2L2/CALD1/PTEN/GBP2/TACSTD2/C1S/BIRC3/DST/IFNGR1/SEMA3…
NAKAYAMA_SOFT_TISSUE_TUMORS_PCA2_UP	NAKAYAMA_SOFT_TISSUE_TUMORS_PCA2_UP	67	0.639084	2.21098	4.32228e-09	1.71761e-07	1.25422e-07	1604	tags=43%, list=11%, signal=39%	UBE2C/CENPF/BIRC5/SHOX2/TPX2/KIF2C/ASPM/CDCA8/CENPE/ESPL1/CCNB2/KIF20A/CCNB1/SSX2/CKS2/PCLAF/CDC20/LEF1/APLP1/NCAPH/PBK/CDKN3/UBE2S/HMMR/SLC16A3/CRABP1/CEP55/SV2A/FOXD1
TANG_SENESCENCE_TP53_TARGETS_DN	TANG_SENESCENCE_TP53_TARGETS_DN	40	0.734282	2.33686	4.32978e-09	1.71761e-07	1.25422e-07	907	tags=45%, list=6%, signal=42%	UBE2C/BIRC5/TPX2/SPAG5/TK1/PTTG1/EZH2/CENPE/MRE11/KIF23/PRC1/CCNB2/LMNB1/KIF20A/CDC20/SMC4/PBK/CDC25A
ZHENG_GLIOBLASTOMA_PLASTICITY_UP	ZHENG_GLIOBLASTOMA_PLASTICITY_UP	199	0.491811	1.93336	4.36752e-09	1.71761e-07	1.25422e-07	1316	tags=25%, list=9%, signal=23%	RAD54L/BIRC5/UBE2T/CIT/TPX2/SPAG5/SNX18/CDT1/TK1/NUF2/UHRF1/ASPM/MIS18BP1/FEN1/CDCA8/RPGRIP1/EXO1/CDC45/CSDC2/TUBB3/KIF23/DDX39A/PRC1/HIP1/CCNB2/LMNB1/POLD1/RAD51/AURKA/CCNB1/CKS2/E2F7/CNIH2/PCLAF/CDC20/CTSV/LIG1/INCENP/APLP1/GNAO1/RASSF3/FZD6/SPP1/NASP/CDCA3/NUPR1/MCM2/PIK3R3/CDKN2A
BERTUCCI_MEDULLARY_VS_DUCTAL_BREAST_CANCER_DN	BERTUCCI_MEDULLARY_VS_DUCTAL_BREAST_CANCER_DN	157	-0.41094	-2.11296	4.37247e-09	1.71761e-07	1.25422e-07	2289	tags=48%, list=15%, signal=41%	ATL1/GSTA1/NME7/MXRA8/CHMP3/TAGLN/COPZ2/SPRED2/RGS5/ZNF426/SRPX2/BOC/PDGFD/FLNA/CNN2/ACTN1/LGALSL/LIMS2/KCTD1/SORT1/FBXW2/TTC28/SNRPN/PERP/EXTL2/SNAI2/FAM210B/FLNC/SMTN/TGFB1I1/ACSL3/VSNL1/KCNMB1/TIMP3/MMGT1/KLHDC10/SPEG/MYL9/SPOCK1/RFLNB/NCOA1/RTN4/NAV3/ZCCHC24/TMEM192/CARMN/KANK2/EPHA3/CNIH3/DDAH1/LAMA2/DACT3/RCAN1/DDR2/ACVR1/ENPP1/CX3CR1/GUCY1A2/PICALM/PRICKLE1/FSTL1/THBS4/ACTG2/FHL1/CALD1/TPM…
AMIT_SERUM_RESPONSE_40_MCF10A	AMIT_SERUM_RESPONSE_40_MCF10A	28	-0.73934	-2.62778	4.39608e-09	1.71761e-07	1.25422e-07	1833	tags=61%, list=12%, signal=53%	TP63/GLUL/NR4A1/LGMN/DCN/DUSP1/CLIC4/NAMPT/NR4A2/KLF6/ZFP36/CXCL2/RGS2/FOS/ATF3/EGR1/FOSB
FARMER_BREAST_CANCER_CLUSTER_2	FARMER_BREAST_CANCER_CLUSTER_2	26	0.801769	2.34646	4.48079e-09	1.73942e-07	1.27014e-07	1513	tags=58%, list=10%, signal=52%	NCAPG/TPX2/KIF15/ASPM/PTTG1/CENPE/BUB1B/PRC1/CCNB2/KIF20A/RAD54B/MTERF3/CEP55/MTFR1/ESRP1
REACTOME_EXTRACELLULAR_MATRIX_ORGANIZATION	REACTOME_EXTRACELLULAR_MATRIX_ORGANIZATION	256	-0.345669	-1.83419	4.84389e-09	1.86831e-07	1.36426e-07	2627	tags=34%, list=17%, signal=29%	LAMB3/EFEMP2/COMP/HTRA1/CAPNS2/COL4A1/CRTAP/ACTN1/MFAP4/JAM2/MMP2/BMP4/TNXB/VCAM1/ADAMTS5/EMILIN2/FN1/COL4A2/ADAMTS9/FBLN5/LAMC1/CTSB/EMILIN1/COL23A1/ITGB8/ITGB3/MFAP1/LAMB1/ITGAM/TPSAB1/ITGA7/CTSK/EFEMP1/PPIB/COL8A2/COL4A4/COL17A1/DCN/A2M/NID2/ADAMTS1/ITGA5/LAMA2/COL4A6/PCOLCE2/CTSS/DDR2/ITGB1/COL13A1/CTSG/NTN4/ICAM1/THBS1/CAST/APP/CTSL/ADAM10/COL14A1/ITGA8/FBN1/ITGA6/COL16A1/LTBP1/FBLN1/ITGA1/A…
BLUM_RESPONSE_TO_SALIRASIB_DN	BLUM_RESPONSE_TO_SALIRASIB_DN	307	0.449042	1.81941	5.30028e-09	2.03132e-07	1.4833e-07	1404	tags=23%, list=9%, signal=21%	UBE2C/NCAPG/CENPF/TROAP/SOX4/TPX2/SPAG5/KIF15/TK1/TACC3/KIF2C/E2F1/CDC6/RECQL4/CBX1/PTTG1/FEN1/FANCA/EZH2/BRCA1/EXO1/CDC45/ESPL1/MRE11/BUB1B/KIF23/DDX39A/PRC1/PFKFB3/CCNB2/POLD1/RAD51/KIF20A/AURKA/ORC6/PLOD2/CKS2/JPT1/CDC20/SMC4/LIG1/INCENP/MCCC2/RNASEH2A/PBK/CDKN3/SFPQ/CDC25A/TOPBP1/STMN1/GINS2/FASN/HMMR/MRPL23/VRK1/TIMELESS/NASP/SRRT/CRABP2/DHFR/TMPO/MCM2/HSPA2/ACLY/ZWINT/PIK3R3/ISYNA1/CARHSP1/…
PYEON_HPV_POSITIVE_TUMORS_UP	PYEON_HPV_POSITIVE_TUMORS_UP	77	0.620351	2.19729	5.54939e-09	2.11334e-07	1.54318e-07	2610	tags=44%, list=17%, signal=37%	CENPF/MPHOSPH9/RTKN2/KIF15/UHRF1/EZH2/RMI2/DTL/KNTC1/CENPJ/PLGLB1/E2F7/CCHCR1/LIG1/STAG3/CEP78/CFAP44/NASP/SMARCA2/DHFR/PSIP1/PIK3R3/CDKN2A/CDC7/PRELID2/ZNF789/CDK3/ABCA17P/PNISR/SYNGR3/MCM3/GABPB2/KLHL35/PRDM15
SPIRA_SMOKERS_LUNG_CANCER_UP	SPIRA_SMOKERS_LUNG_CANCER_UP	35	-0.691874	-2.63505	5.97158e-09	2.25981e-07	1.65014e-07	2473	tags=57%, list=16%, signal=48%	AIDA/UGCG/TWF1/DUSP6/RAB1A/ATP6AP2/CD164/FCGR3A/UBE2J1/PLA2G4A/ARL6IP5/TMEM47/SOX9/ANXA3/DMD/SLC39A8/SLC4A4/CXCL2/RGS1/FOS
JAEGER_METASTASIS_DN	JAEGER_METASTASIS_DN	216	-0.360614	-1.94833	6.85749e-09	2.57884e-07	1.8831e-07	1901	tags=25%, list=13%, signal=22%	EPHB6/S100P/TP63/ANK3/CWH43/QPCT/VSNL1/CXADR/TPSAB1/NTRK2/KLK10/SOWAHC/ENPP2/COL17A1/THBD/GABRE/FHOD3/ZNF750/GJA1/COL4A6/KRT17/CTSG/NET1/HLF/MATN2/AKR1C1/ASPA/CST6/MAP7/CRYBG1/GPR87/PER2/TM4SF1/ADCY2/CDS1/ZNF185/TACSTD2/CPA3/KRT23/FST/FGFR2/DST/KLF4/MYO6/CFH/WNT5A/LAMC2/ARAP2/AREG/HOPX/DIO2/LTF/FCER1A
ICHIBA_GRAFT_VERSUS_HOST_DISEASE_D7_UP	ICHIBA_GRAFT_VERSUS_HOST_DISEASE_D7_UP	98	-0.479976	-2.29605	7.17254e-09	2.68057e-07	1.95738e-07	2687	tags=42%, list=18%, signal=35%	MAK16/CD74/EIF1AY/LITAF/COL4A1/KRT18/PSMB8/VCAM1/IL6ST/C1QB/CDC42SE2/GIMAP4/CD53/HLA-DMA/CXCL10/LCP2/TYROBP/IRF1/HLA-DQB2/HLA-DQA1/CTSS/LYZ/ICAM1/STAT1/NAMPT/CRYBG1/IFI16/IL18R1/HLA-DRB1/CCL2/GBP2/AKAP9/MNDA/MS4A4A/FAS/HLA-DRA/FGL2/CXCL2/NFKBIZ/CXCL9/HLA-DMB
AKL_HTLV1_INFECTION_DN	AKL_HTLV1_INFECTION_DN	61	-0.570679	-2.48824	7.38707e-09	2.7437e-07	2.00349e-07	2378	tags=49%, list=16%, signal=42%	CCNC/CEP192/TMEM45A/VAPA/DUSP6/CD3G/SERP1/ENPP2/TCTN3/COL4A6/YPEL5/ITGB1/RWDD1/IGFBP7/UBE2J1/FRY/FAM3C/SERINC1/GZMA/ANXA1/REV3L/PTGS2/CD96/UFL1/MEIS2/AKAP9/MDFIC/CPVL/GPR171/HOPX
JOHNSTONE_PARVB_TARGETS_2_DN	JOHNSTONE_PARVB_TARGETS_2_DN	313	-0.32259	-1.82403	7.88617e-09	2.91111e-07	2.12573e-07	4135	tags=45%, list=27%, signal=33%	SLC44A1/PARVA/GCNT2/NUP153/GBE1/NUFIP2/TDP2/RAB28/RANBP9/DERA/ZNF184/FOXJ3/NOL7/ARRDC3/C6orf62/DCUN1D1/NR3C1/TMEM14A/PDGFA/TAF11/TMEM33/ZNF83/PRKCA/ZDHHC2/TRIB2/RIN2/UCHL5/LIMCH1/RHOJ/SRSF3/DCUN1D4/TMEM14B/WIPF1/ETNK1/TAF2/ISOC1/ANKRD13C/HOOK3/GMDS/HADH/PPWD1/F2R/TBL1XR1/NADK2/IRS1/TMEM165/TMEM14C/MYCBP2/PTAR1/TOMM20/PPIL1/SEC24B/CNIH1/SSR1/CUL5/SPRY1/PPP3CA/KCTD20/SRRM1/RCN2/RBM26/ESD/TM9SF3/PLE…
LI_WILMS_TUMOR_VS_FETAL_KIDNEY_1_DN	LI_WILMS_TUMOR_VS_FETAL_KIDNEY_1_DN	141	0.532422	2.01256	8.17849e-09	3.00061e-07	2.19108e-07	1267	tags=26%, list=8%, signal=24%	CENPF/KIFC1/CIT/MPHOSPH9/BLM/TPX2/SPAG5/KIF2C/PTTG1/FEN1/EZH2/BRCA1/ESPL1/BUB1B/KIF23/NUP205/CCNB2/LMNB1/CBX5/AURKA/CKS2/BOP1/PCLAF/CDC20/SMC4/FANCI/APOBEC3B/RNASEH2A/CDKN3/TOPBP1/STMN1/TIMELESS/NASP/CRABP2/MCM2/NCBP2/CACNB3
BENPORATH_PROLIFERATION	BENPORATH_PROLIFERATION	131	0.543958	2.03697	9.19434e-09	3.35287e-07	2.4483e-07	1934	tags=27%, list=13%, signal=24%	RAD54L/NCAPG/CENPF/BIRC5/UBE2T/CDCA5/SPAG5/CDT1/NUF2/ASPM/PTTG1/CENPU/FANCA/EZH2/EXO1/CENPE/DTL/PRC1/CCNB2/RAD51/AURKA/CKS2/CTSV/LRP8/APOBEC3B/PBK/CDKN3/STMN1/MCM2/KNSTRN/AVL9/RACGAP1/PKMYT1/RFC4/A1BG/MYBL2
OISHI_CHOLANGIOMA_STEM_CELL_LIKE_DN	OISHI_CHOLANGIOMA_STEM_CELL_LIKE_DN	243	-0.348095	-1.85737	9.49198e-09	3.44056e-07	2.51234e-07	3648	tags=42%, list=24%, signal=32%	PELI2/AEBP1/BNIP3L/TMBIM1/PLAC8/BCAS1/KCNMB4/VEGFC/MXRA8/BNC2/SMPDL3B/RIN2/ZFPM2/KLF5/COL5A1/CDC42EP2/TAGLN/XPNPEP1/TSPAN13/IER5/TIMP1/TPK1/GAS1/EFEMP2/BCL2L14/SLC44A4/LSP1/ROR2/CNN2/ECM1/ARHGAP10/PAPSS2/NUCB2/ABI3BP/HECA/INPP1/SGCE/PMP22/VCAM1/MAPRE2/SGCA/MYD88/EMILIN1/CTBS/TGFB1I1/MAP3K5/QPCT/CDYL/FMO2/RAB31/TPSAB1/IRAK3/PDLIM4/SEC24D/TSPAN1/MYL9/SYK/RBMS1/EFEMP1/PAQR3/ALOX5/RARRES1/TCF21/GEM/L…
DIAZ_CHRONIC_MYELOGENOUS_LEUKEMIA_DN	DIAZ_CHRONIC_MYELOGENOUS_LEUKEMIA_DN	103	-0.473643	-2.292	1.04546e-08	3.76679e-07	2.75056e-07	2337	tags=37%, list=15%, signal=31%	TCF7/JAM2/MCL1/SGCB/VAMP5/ME1/ANK3/GSDME/CD53/RPL41/MAFB/TGFBI/GPR137B/MYO5C/PTPRE/IL10RA/F13A1/EEF1A1/MYOF/GADD45B/SLC1A3/SH3BP4/PRNP/TLR2/SATB1/GLIPR1/CSF1R/PROM1/DACT1/KLF2/KLF4/MNDA/MS4A4A/BTG2/MYLK/IL7R/FGL2/HLA-DMB
JINESH_BLEBBISHIELD_TO_IMMUNE_CELL_FUSION_PBSHMS_DN	JINESH_BLEBBISHIELD_TO_IMMUNE_CELL_FUSION_PBSHMS_DN	341	-0.304341	-1.73556	1.05942e-08	3.79438e-07	2.7707e-07	2625	tags=26%, list=17%, signal=22%	CD74/STEAP1/GUCY1A1/MRFAP1L1/SPRY1/PLEKHS1/APOBEC3G/TNFAIP2/IFIT1/CYP3A5/PLBD1/ANTXR1/CRYZ/FBP1/SGCE/PLCG2/ANKRD10/ATP5PF/WLS/UTP18/TP63/TCEAL8/CHPT1/FAM117B/DYRK1A/ZG16B/BRWD1/GSDME/VAV3/ZNF365/PRKCB/IRAK3/TESK2/PGM1/HOXA11-AS/HLA-DMA/MAFB/RGL1/CXCL10/C3/LCN2/C2CD2/IFI44/RTN4/CCNYL1/SELENOP/LGMN/FEZ1/HCLS1/THBD/FHOD3/NT5E/COL4A6/CLEC2B/STAT1/PLXDC2/IDI1/LMO4/IER3/CASP1/IFI16/SGK1/ANTXR2/SRD5A2/T…
WANG_LMO4_TARGETS_DN	WANG_LMO4_TARGETS_DN	333	-0.310214	-1.73287	1.09392e-08	3.89475e-07	2.84399e-07	4166	tags=45%, list=28%, signal=33%	GPATCH4/SAMD9/TRMT10A/ZFAND2A/SRP68/MRPL57/BST2/KAT5/CWC27/TOP1/NUFIP2/RB1CC1/FUT8/GGNBP2/PSMC5/SRA1/S1PR1/NOL7/HACL1/DUSP3/IFIH1/CHURC1/MGST3/ZNFX1/NGDN/SUN1/DUSP16/DLST/BAG3/RERG/PCGF6/PRMT5/WAPL/SNRPA1/IQGAP1/CHMP1B/SLC4A1AP/RPL35A/WDR41/EXOC1/LONRF1/HLA-B/ACBD3/PSAP/NRBP1/NAA20/OPTN/TRIP12/MBD1/MAD2L1BP/SUGT1/BZW1/GTF3C3/SNX6/RAB11FIP1/EIF2B4/NCOA7/COG6/CSGALNACT2/LYRM2/DAPP1/RNASEL/RNFT1/RAB…
ZHENG_FOXP3_TARGETS_IN_THYMUS_UP	ZHENG_FOXP3_TARGETS_IN_THYMUS_UP	174	-0.392686	-2.03373	1.14883e-08	4.06619e-07	2.96918e-07	3722	tags=47%, list=25%, signal=35%	BTBD10/SRSF2/NR3C1/ZNF217/C21orf91/PSMA1/FAM8A1/TASP1/AP4S1/B3GNT2/ETNK1/SLAMF1/ADD3/LNX2/VPS54/ANKRD12/SIK3/LRIG1/LDLRAD4/LATS2/UBAC2/TUBB4B/ESD/GLCCI1/ELF1/DCTN6/ZYG11B/WDR37/ARHGAP5/TLR1/ARMT1/PARL/ERRFI1/ARHGEF3/STAT4/WBP4/MALT1/RAB8B/ZFAND6/MAP3K5/CXCR4/ASXL2/VCPKMT/ETS1/FLI1/SLC35B3/CPE/ATP2B1/CELF2/TMEM64/NAA30/ATP6V1A/SESN1/GDI2/TOP2B/NT5E/SGMS1/FAM3C/CAST/RPL5/ITGA6/DOCK10/MAN1A2/GBP2/SO…
KHETCHOUMIAN_TRIM24_TARGETS_UP	KHETCHOUMIAN_TRIM24_TARGETS_UP	43	-0.647267	-2.60552	1.17955e-08	4.15052e-07	3.03076e-07	2376	tags=58%, list=16%, signal=49%	COL4A1/KRT18/VCAM1/VIM/COL4A2/TGFBR2/CD38/CYBB/LAPTM5/RAI14/SAMD4A/LGALS1/LGALS3/ICAM1/STAT1/APP/CASP1/FGFR2/JUNB/BTG2/EMP1/ITGAV/CP/FOS/EGR1
SMID_BREAST_CANCER_LUMINAL_A_UP	SMID_BREAST_CANCER_LUMINAL_A_UP	73	-0.535745	-2.41908	1.26116e-08	4.41186e-07	3.22159e-07	1822	tags=40%, list=12%, signal=35%	PSD3/DPT/ITGA7/FAXDC2/ENPP2/ESR1/LEPR/F13A1/PTN/LAMA2/RAI2/DUSP1/HLF/COL14A1/LMOD1/FHL1/FBLN1/ASPN/CPA3/RTN1/MYH11/ITIH5/ABCA8/ATP1A2/BTG2/SFRP4/AREG/OGN/FOSB
WHITFIELD_CELL_CYCLE_LITERATURE	WHITFIELD_CELL_CYCLE_LITERATURE	36	0.7294	2.27614	1.33662e-08	4.64881e-07	3.39461e-07	1652	tags=58%, list=11%, signal=52%	CENPF/BIRC5/E2F1/CDC6/BRCA1/CDC45/BUB1B/CCNB2/KIF20A/AURKA/CCNB1/CKS2/CDC20/CCNE1/CDKN3/CDC25A/NASP/DHFR/MCM2/RACGAP1/CDKN2D
GAJATE_RESPONSE_TO_TRABECTEDIN_UP	GAJATE_RESPONSE_TO_TRABECTEDIN_UP	60	-0.568882	-2.48081	1.36288e-08	4.71291e-07	3.44142e-07	2354	tags=52%, list=16%, signal=44%	ANXA4/UGCG/NUCB2/GSTA4/HLA-C/S100P/GADD45A/S100A4/CXCR4/CCNG2/CPE/GSN/TGFBI/IL18/NID2/DDR2/IGFBP7/CLIC4/ANXA1/C1R/TM4SF1/GOLGA8A/SRGN/PROS1/IL6/TNFAIP3/GPNMB/RGS2/DUSP5/FOS/ATF3
JAATINEN_HEMATOPOIETIC_STEM_CELL_UP	JAATINEN_HEMATOPOIETIC_STEM_CELL_UP	277	-0.329586	-1.79887	1.57095e-08	5.40137e-07	3.94414e-07	3529	tags=40%, list=23%, signal=31%	DSG2/CYYR1/PRMT5/PAIP1/ADGRA3/ATP9A/PON2/LIMCH1/SRSF3/COL5A1/PXDN/TRIP6/PM20D2/TMEM38B/HMGCR/SLC25A27/TANC1/DPY19L4/PSMG1/HADH/F2R/PDE1A/BCL11A/ALDH1A1/PSMB5/RAVER2/GUCY1A1/TCEAL9/DPY19L3/PLEKHA5/FAM171B/ABRAXAS1/CMAHP/ARMCX1/KCTD3/MEIS1/SOCS6/TMEM200A/PRDM16/RAB34/ARMCX2/HDGFL3/TSPYL5/CREBZF/FRMD4B/VAV3/ZNF521/TCEAL4/MEG3/HPGDS/GATM/TUSC1/TRO/SETD9/ADAM28/IL18/TNFRSF21/MYO5C/SELENOP/CCDC6/ZNF302…
ZHAN_MULTIPLE_MYELOMA_PR_UP	ZHAN_MULTIPLE_MYELOMA_PR_UP	28	0.783535	2.3392	1.6096e-08	5.50283e-07	4.01823e-07	814	tags=57%, list=5%, signal=54%	UBE2C/BIRC5/UBE2T/TPX2/NUF2/ASPM/EZH2/BUB1B/PRC1/CCNB2/AURKA/CCNB1/PCLAF/FANCI/SLC19A1/FOXM1
BOYLAN_MULTIPLE_MYELOMA_PCA1_UP	BOYLAN_MULTIPLE_MYELOMA_PCA1_UP	96	-0.474025	-2.26797	1.73782e-08	5.90759e-07	4.31379e-07	2286	tags=47%, list=15%, signal=40%	GRAMD1C/ABI3BP/LTB/MAGED1/STAT4/ARMCX3/IL2RB/ARMCX2/ZG16B/RECK/VAV3/B3GALNT1/GIMAP4/CPE/BASP1/KLRC1/TGFBI/C3/SLC25A24/LCN2/ELL2/DDX3Y/ARHGAP6/GPR160/IGSF6/LYZ/WIPI1/CTSG/APP/IFI16/IL18R1/FYB1/NBEA/CCL5/ITGA1/CPEB3/CD3D/HDC/SPON1/MS4A4A/RMDN2/CXCR6/CP/FGL2/LTF
TURASHVILI_BREAST_DUCTAL_CARCINOMA_VS_LOBULAR_NORMAL_DN	TURASHVILI_BREAST_DUCTAL_CARCINOMA_VS_LOBULAR_NORMAL_DN	64	-0.555155	-2.44358	1.8276e-08	6.17789e-07	4.51117e-07	1602	tags=44%, list=11%, signal=39%	GPM6B/ATP10D/NTRK2/GABRP/CSNK1A1/IQCA1/CARMN/PTN/RCAN1/KRT17/ANXA1/PROM1/ACTG2/MYH11/CNN1/GHR/CAV1/SORBS1/ATP1A2/MGP/CX3CL1/MYLK/MMP7/SYNM/SYNPO2/FOS/ATF3/FOSB
DEBIASI_APOPTOSIS_BY_REOVIRUS_INFECTION_UP	DEBIASI_APOPTOSIS_BY_REOVIRUS_INFECTION_UP	266	-0.332784	-1.7753	1.85296e-08	6.22864e-07	4.54823e-07	2824	tags=33%, list=19%, signal=28%	SNRK/CETN3/KPNA5/TIAL1/TDRD7/MAK16/BUB3/SPRY1/ZNF330/SMNDC1/DCTN6/ARHGAP5/BCL2L2/RSRC2/AGFG1/UGCG/PPM1A/MCL1/TRPC1/WTAP/TM2D1/SOCS6/DNAJB9/ZNF189/WASHC4/GADD45A/CRK/ATF6/MAP2K4/CREBZF/RAB21/SMIM8/DYRK1A/UBE2D1/UBA3/PITPNB/SYF2/CXCL10/IFI44/SLC2A3/BCL10/ZNF529/RCHY1/CCDC6/ABRAXAS2/NRIP1/CREM/SHOC2/CD2AP/MOB4/ZEB2/GEM/GNAI1/CAP2/RCAN1/RYBP/BAZ2B/POLR3F/STAT1/DUSP1/TBC1D9/BACH1/ANXA1/THAP12/FHL2/PPP…
RUTELLA_RESPONSE_TO_HGF_DN	RUTELLA_RESPONSE_TO_HGF_DN	216	-0.35438	-1.91464	2.10665e-08	7.04207e-07	5.1422e-07	3715	tags=44%, list=25%, signal=33%	MEF2C/NINJ2/DNTTIP2/TLE4/PLIN2/SP110/NKTR/FPR1/RGCC/PLAC8/MICAL1/MAN2A2/TRADD/HADHA/KIF2A/SLC16A5/IER5/PLSCR1/ETS2/SIK3/RNASET2/HNRNPA1/RNF138/RAB11FIP1/SMAD3/CCNI/DAPP1/PLEKHA5/APLP2/MCL1/DPEP2/DUSP6/MAPRE2/RNASE4/MYD88/CHPT1/CXCR4/ANP32A/TMX4/PRKCB/IRAK3/CCNG2/LRRK1/ZHX2/SYF2/CELF2/CCNL1/FKBP1B/MAFB/FCHSD2/RUNX3/CD52/CIRBP/SPOCK1/CD83/NOTCH2/NCOA1/SLC2A3/RASGRP2/ALOX5/GADD45B/WNT5B/PID1/HLA-DQA…
WIELAND_UP_BY_HBV_INFECTION	WIELAND_UP_BY_HBV_INFECTION	94	-0.477006	-2.2762	2.99372e-08	9.95206e-07	7.26711e-07	2625	tags=56%, list=17%, signal=47%	CD74/APOL3/DENND2D/B2M/RAB27A/LAP3/ARHGDIB/HLA-F/CTSB/GIMAP5/GABBR1/DRAM1/HLA-A/CXCR4/C1QB/RAB31/CD38/CD53/HLA-DMA/RGL1/CXCL10/CD83/PPT1/TYROBP/VSIG4/IL10RA/LAPTM5/C1orf54/CD48/LGALS3/IGSF6/LYZ/SLC7A7/STAT1/HLA-DPA1/THEMIS2/GZMA/GZMK/IFI16/HLA-DRB1/CCL5/GBP2/SRGN/CD3D/HLA-DPB1/TRIM22/HLA-DRA/HLA-DQB1/GPNMB/FGL2/GBP1/CXCL9/HLA-DMB
RHEIN_ALL_GLUCOCORTICOID_THERAPY_UP	RHEIN_ALL_GLUCOCORTICOID_THERAPY_UP	68	-0.540617	-2.44188	3.17876e-08	1.05091e-06	7.67388e-07	2235	tags=43%, list=15%, signal=36%	DIDO1/GABPB1-IT1/KLHL2/CHPT1/GLUL/ITGAM/LY96/NOTCH2/ADAM28/CREM/KLF9/MAP3K8/ASAH1/LYZ/CRYBG1/GLIPR1/CYTIP/NR4A2/BIRC3/CH25H/IFNGR1/MNDA/PTPRC/AREG/GPR183/RGS2/LTF/DUSP5/MIR22HG
DOUGLAS_BMI1_TARGETS_DN	DOUGLAS_BMI1_TARGETS_DN	281	-0.32905	-1.79008	3.21436e-08	1.05117e-06	7.67574e-07	4575	tags=45%, list=30%, signal=32%	MVP/NIPAL3/ANKS1A/TBCEL/PAAF1/RPS12/LANCL1/MR1/ZBTB41/ARL5B/CEP57/PSMB9/GOLPH3L/BCL2L13/COL5A2/BST2/MYEF2/PAG1/IFIT3/DUSP3/STRA6/GADD45G/FOXRED1/HELB/SQSTM1/TM7SF3/SIDT2/VEZT/TMEM127/CHUK/TPP1/UROS/TMBIM1/IFIT2/CREBL2/SERINC3/ARNTL/STYXL1/HERC6/ETNK1/CYB5D2/OPTN/RWDD2B/MPV17/COL1A2/FGGY/NAGK/PDE1A/MOCS2/BVES/SNRK/ARL1/KPNA5/RPRD1B/GPM6A/SLC33A1/M6PR/ZDHHC4/LRIG3/PPP3CA/YIPF4/ECH1/IFIT1/COG5/DIDO1…
LINDGREN_BLADDER_CANCER_CLUSTER_1_DN	LINDGREN_BLADDER_CANCER_CLUSTER_1_DN	336	0.433595	1.77021	3.21447e-08	1.05117e-06	7.67574e-07	1988	tags=23%, list=13%, signal=20%	RAD54L/UBE2C/CENPF/BIRC5/CELSR3/KIFC1/CIT/AKAP12/CISH/PRRX1/MPHOSPH9/CDT1/TK1/TACC3/HILPDA/KIF2C/E2F1/CDC6/PTTG1/CDCA8/IL2RA/CENPU/EZH2/BRCA1/EXO1/CDC45/CENPE/KIF23/PRC1/HIP1/CCNB2/RAD51/AURKA/SLC26A6/TRAIP/SLC46A1/CCNB1/SMARCA4/PEA15/PLCXD1/JPT1/WDHD1/APOBEC3B/CCNE1/RNASEH2A/CREB3L2/CCSAP/CDC25A/STMN1/GINS2/PSRC1/NCAPG2/PRUNE1/NUPR1/TMPO/ST8SIA3/ZWINT/ENAH/CA2/ACOX3/CDC7/RAB17/RBM28/RHBG/TMEM97/…
ODONNELL_TFRC_TARGETS_DN	ODONNELL_TFRC_TARGETS_DN	85	0.585437	2.09584	3.26811e-08	1.06293e-06	7.76164e-07	3088	tags=42%, list=20%, signal=34%	CENPF/BIRC5/RIF1/TACC3/ASPM/CDC6/FKBP5/CENPE/BPTF/DIAPH3/BUB1B/PRC1/KIF20A/RAD54B/AURKA/CCNB1/SCD/CDC20/NCAPH/FOXM1/CDKN3/HMMR/FANCD2/CEP55/GTSE1/MYBL2/TOX4/MAP4K2/TNRC6A/PLK1/CDK1/ANKRD50/CHAF1A/NRTN/KIF11/RANBP1
KAUFFMANN_MELANOMA_RELAPSE_UP	KAUFFMANN_MELANOMA_RELAPSE_UP	53	0.672311	2.24519	3.39357e-08	1.0978e-06	8.01628e-07	1813	tags=43%, list=12%, signal=38%	RAD54L/CENPF/BLM/CDC6/PTTG1/EME1/FANCA/PTTG2/ORC4/BRCA1/EXO1/CDC45/POLQ/RAD51/ORC6/XRCC2/SMC4/GINS2/FANCD2/PMS2P3/CHEK2/RFC4/FANCG
WIERENGA_STAT5A_TARGETS_DN	WIERENGA_STAT5A_TARGETS_DN	172	-0.372888	-1.92018	3.43528e-08	1.10535e-06	8.07142e-07	3022	tags=37%, list=20%, signal=30%	JAM3/SLC22A23/CAMK1/GPX1/TLN1/LDLRAD4/LST1/CCND1/SERPINF1/ARMCX5/WASF3/DENND2C/ACTN1/LGALSL/PLEKHO2/BATF/EAF2/PIP4P2/PLCG2/MEIS1/ARMT1/ASAP2/ARHGEF3/ARHGAP21/SH3BGRL2/EMILIN1/HGD/SMIM8/ROCK2/CXCR4/ETS1/GUCY1B1/IL17RA/RGS18/KLHDC1/TPM4/LCN2/ILK/SELP/BAMBI/CGRRF1/RBPMS2/NAP1L3/LYZ/CTSG/PLXDC2/TCEAL1/IFI16/CAVIN2/PRTFDC1/LHFPL2/CD96/SLC24A3/MANSC1/ZNF185/TPM2/PROS1/WFDC1/MYLK/MSRB3/BANK1/ANGPT1/SLC1…
TAKEDA_TARGETS_OF_NUP98_HOXA9_FUSION_16D_UP	TAKEDA_TARGETS_OF_NUP98_HOXA9_FUSION_16D_UP	140	-0.407406	-2.07397	3.52436e-08	1.12798e-06	8.23667e-07	2075	tags=34%, list=14%, signal=30%	MEIS1/FN1/TMEM200A/IL6ST/PRKAR1A/SIGLEC17P/ZDHHC17/TPSAB1/CD38/C12orf75/HOXA7/ASB2/ITGA7/FKBP1B/LIF/HLA-DPB2/GPX7/IFI44/CDC42EP3/GEM/GNAI1/ANKRD22/STAT1/NET1/THBS1/AHR/RAB27B/SLAMF7/FHL2/DENND5B/IKZF1/TSLP/PTGS2/LTBP1/ADGRA2/PALLD/APCDD1/CPA3/HOXA9/TNFSF10/CES1/PTPRK/CFI/LUM/FGL2/HOPX/IDO1/LGALS2
REACTOME_INTERLEUKIN_10_SIGNALING	REACTOME_INTERLEUKIN_10_SIGNALING	33	-0.685393	-2.53893	3.86295e-08	1.22981e-06	8.98021e-07	1919	tags=67%, list=13%, signal=58%	PTAFR/CCL3L3/IL10RB/JAK1/LIF/CXCL10/IL18/IL10RA/CCR1/ICAM1/CCL19/IL1R1/PTGS2/CCL5/CCL2/CCL3/IL6/CCR5/CCL4/CXCL2/IL1B/CXCL1
WELCSH_BRCA1_TARGETS_UP	WELCSH_BRCA1_TARGETS_UP	189	-0.365072	-1.88905	4.00072e-08	1.26697e-06	9.25154e-07	4964	tags=62%, list=33%, signal=42%	UBE2D3/ANXA5/PPP6C/NDUFA12/ADD1/MGAT2/XIST/CYBA/ANXA7/COPS2/VAMP3/CAT/RAB2A/ANXA2/NIPAL3/MAP4K5/CDKN1A/GATA3/PTPN1/ID2/IGF2R/TMED2/KAT5/TM9SF1/SEPHS2/PLD3/COPS8/LAMA3/HMGCL/MEF2C/NR3C1/RHOC/IDH1/PTGR1/TAF11/MFGE8/SUCLG1/CD47/GNB1/IQGAP1/SRSF3/CD9/KCNK1/SERINC3/TIMM17A/SDHC/PBX3/KIF2A/TMBIM6/MPV17/ADD3/NPC2/TSG101/KIFAP3/KDELR2/SSR1/ECH1/PPIC/LEPROT/HMGN4/ANXA4/B2M/PRCP/NDUFS1/LIPA/ALDH7A1/TSNAX/R…
CHIARADONNA_NEOPLASTIC_TRANSFORMATION_CDC25_UP	CHIARADONNA_NEOPLASTIC_TRANSFORMATION_CDC25_UP	111	-0.449819	-2.18401	4.31915e-08	1.36064e-06	9.93558e-07	2977	tags=47%, list=20%, signal=38%	HSP90B1/PPID/PLSCR1/F2R/CAPN6/HTATSF1/LMO7/GTF2A2/LSP1/GPC4/VCAM1/MAGED1/ERRFI1/CTSB/TMEM176B/ANK3/IMPACT/AOX1/LAMP2/GREM2/MYL12A/C3/RAB11A/NPNT/PLPP3/TPST1/APBB1IP/EIF2AK4/PDPN/LPAR1/THBS1/CXCL6/FAM3C/CYP1B1/BACH1/IL1R1/IFI16/LXN/PTEN/CCL2/TWIST1/TNC/LAMA4/FGFR2/IL6/MNDA/MGP/EMB/CDO1/RBM3/SMOC2/SLC12A2
REACTOME_MITOTIC_PROMETAPHASE	REACTOME_MITOTIC_PROMETAPHASE	177	0.488434	1.88902	4.73528e-08	1.48397e-06	1.08361e-06	3167	tags=34%, list=21%, signal=27%	NCAPG/CENPF/CEP152/BIRC5/CDCA5/CENPO/CENPT/NUF2/KIF2C/CDCA8/CEP131/CEP290/YWHAG/CENPU/CENPE/TUBB3/BUB1B/KNTC1/CCNB2/CCNB1/HAUS3/CENPJ/CDC20/CEP135/SMC4/OFD1/AHCTF1/INCENP/CEP78/NCAPH/SFI1/ZWINT/HAUS8/CEP250/RCC2/NSL1/CEP72/NCAPD2/MZT2B/NUP85/CEP164/CCP110/CENPC/PLK1/CDK1/ZWILCH/TAOK1/SPDL1/NDE1/SEH1L/CSNK1D/TUBGCP6/PCNT/NEK6/CEP70/CENPP/ITGB3BP/PPP2R5B/SKA2/HAUS7
PHONG_TNF_RESPONSE_VIA_P38_PARTIAL	PHONG_TNF_RESPONSE_VIA_P38_PARTIAL	147	-0.396016	-2.0342	5.65405e-08	1.76272e-06	1.28716e-06	3891	tags=46%, list=26%, signal=35%	TNS3/NKX3-1/BAZ1A/MAFF/SLC39A14/SQSTM1/PLAUR/TRAPPC4/PLAC8/TRIB2/GABARAPL1/DLEU1/PMAIP1/BTG3/SPHK1/DUSP10/TANK/IRS1/SMAD3/INTS6/LITAF/NEDD4L/TGIF2/MCL1/DNAJB4/DNAJB9/IL6ST/LAMC1/BIRC2/NR2F2/CCNG2/KLRC1/LIF/TNFRSF21/LDLR/PLAU/CREB1/HIVEP1/REL/PLPP3/KANK2/TPST1/FZD7/THBS1/DUSP1/IER3/NAMPT/GLIPR1/PDE8B/TNC/HOXA9/DKK1/FLRT3/CDH19/SEMA3C/IL6/TNFAIP3/KLF6/JUNB/PTGER4/ITGAV/TIPARP/CXCL2/SNCA/TCIM/CXCL1/…
NIKOLSKY_BREAST_CANCER_8Q23_Q24_AMPLICON	NIKOLSKY_BREAST_CANCER_8Q23_Q24_AMPLICON	128	0.530221	1.98187	6.19874e-08	1.92257e-06	1.40388e-06	3403	tags=43%, list=23%, signal=34%	TBC1D31/SLC45A4/KIFC2/LRRC14/ADGRB1/RECQL4/SLURP1/RHPN1/GPT/ZNF707/BOP1/ADCK5/SLC39A4/MAFA/ARHGAP39/FBXL6/TMEM65/NDUFB9/TSNARE1/PYCR3/PPP1R16A/CYP11B1/TOP1MT/OPLAH/TIGD5/UTP23/TRAPPC9/HGH1/TONSL/NAPRT/DSCC1/SCRIB/ZFP41/ZNF696/SNTB1/FAM83H/PARP10/ZC3H3/MROH1/MAPK15/CPSF1/SLC52A2/ZNF250/TRIB1/FOXH1/SHARPIN/ATAD2/HSF1/CYC1/NRBP2/NDRG1/ARC/RPL8/CYHR1/AGO2
PID_SYNDECAN_1_PATHWAY	PID_SYNDECAN_1_PATHWAY	43	-0.628101	-2.52837	6.28301e-08	1.93871e-06	1.41567e-06	1260	tags=44%, list=8%, signal=41%	HGF/PPIB/COL8A2/COL4A4/COL17A1/COL4A6/COL13A1/COL14A1/COL16A1/CCL5/COL8A1/COL9A2/COL3A1/COL12A1/COL15A1/COL6A3/COL4A3/MMP7/MET
KONDO_EZH2_TARGETS	KONDO_EZH2_TARGETS	186	-0.362466	-1.88703	7.77293e-08	2.38621e-06	1.74244e-06	2373	tags=33%, list=16%, signal=28%	ARHGAP5/TMTC1/TMEM45A/GBA2/ABI3BP/CMTR2/TTC28/RNASE4/ARHGEF3/RNF144B/COMMD10/AOX1/FLI1/GABARAPL2/CPE/UST/MAP4K3/RAB3B/UHRF2/SPOCK1/BBOF1/ABRAXAS2/CCDC50/IQCA1/LMAN1/KLF9/GJA1/CNIH3/SAMD4A/NT5E/YPEL5/CAP2/CD164/MAP3K8/CNTNAP3/NTN4/HLF/APP/CD59/ITGA6/VPS13C/KLF2/FHL1/SGK1/ANTXR2/COL8A1/NEK3/C1S/COL3A1/SSPN/SYT6/UBXN10/LOXL4/MYLK/EMP1/CP/KCNMA1/TMSB15A/LPAR6/SLC12A2/GULP1
LENAOUR_DENDRITIC_CELL_MATURATION_DN	LENAOUR_DENDRITIC_CELL_MATURATION_DN	118	-0.428849	-2.11115	9.22608e-08	2.81794e-06	2.05769e-06	2220	tags=31%, list=15%, signal=27%	FBP1/TLR1/DUSP6/ME1/ARHGDIB/EVI2A/PTAFR/PDLIM7/S100A4/CYBB/C3/CTSK/PPIB/LGMN/SLC1A3/CD163/LYZ/CLEC2B/NCOA4/AKR1C1/ADAM10/IER3/AMPD3/NAMPT/LHFPL2/CSF1R/FYB1/RTN1/CYTIP/CES1/BTG2/EMP1/ITPR1/FGL2/CXCL2/IL1B/LGALS2
VERHAAK_AML_WITH_NPM1_MUTATED_UP	VERHAAK_AML_WITH_NPM1_MUTATED_UP	156	-0.386195	-1.98521	9.77378e-08	2.97014e-06	2.16883e-06	3746	tags=47%, list=25%, signal=36%	SCPEP1/MARCKS/PLAUR/LMNA/FGR/FPR1/CHST15/COL4A5/HCAR3/NFKBIA/SLC15A3/TLR4/ACSL1/GDF15/PBX3/CAMK1/ETS2/VNN2/PDGFD/KCNJ2/TNFAIP2/FBP1/MMP2/SORT1/DPEP2/MEIS1/PTAFR/TMEM176B/ITGB3/ABCC4/C1QB/TBXAS1/BASP1/HOXA7/S100A6/GGT1/MAFB/CXCL10/SELENOP/C1QA/CCR1/SCHIP1/CD163/CTSG/FCGR3A/SAT1/LILRB2/CX3CR1/THBS1/HOXA10/CYP1B1/CAST/AKR1C1/CTSL/IER3/NAMPT/PLA2G4A/CASP1/FOXC1/LTBP1/ADCY2/HOXA9/TNFSF10/CCL3/IL6/TNFA…
LI_INDUCED_T_TO_NATURAL_KILLER_UP	LI_INDUCED_T_TO_NATURAL_KILLER_UP	276	-0.320412	-1.72938	1.00166e-07	3.02864e-06	2.21155e-06	2478	tags=29%, list=16%, signal=25%	SERPINB6/PRMT2/LITAF/CHSY1/TMBIM4/PLEKHO2/BATF/PLCG2/TMEM126A/SERP2/DUSP6/EMILIN2/VIM/ERRFI1/VPS29/EVI2A/NFKB1/PDLIM7/SAMD9L/S100A4/SLC19A2/LRRK1/ASB2/S100A6/CD52/RBMS1/TYROBP/PPIB/PLPP2/XBP1/RAB4A/GLRX/MLKL/CCNG1/SYPL1/NT5E/LGALS1/SERTAD1/SELENOS/LGALS3/ASAH1/HSD11B1/FNBP1/MYL6/CX3CR1/TUBB6/SLAMF7/CTSL/IER3/CYB5R4/FHL2/CRYBG1/CASP1/IL18R1/GLIPR1/SGK1/CCL5/SLC24A3/GBP2/MYO1G/ARL6IP5/TNFSF10/SCCPD…
FOROUTAN_INTEGRATED_TGFB_EMT_DN	FOROUTAN_INTEGRATED_TGFB_EMT_DN	69	-0.525952	-2.35726	1.15235e-07	3.46684e-06	2.53153e-06	3354	tags=46%, list=22%, signal=36%	CDH1/CD9/GDF15/METTL7A/MPZL2/GRTP1/FA2H/EPB41L4B/ERBB3/S100P/ANK3/VAV3/CXADR/PKP2/TSPAN1/LCN2/MYO5C/RBM47/MTUS1/CAVIN2/MANSC1/BIRC3/SERPINB1/DST/CFH/ALDH1A3/AGR2/EMP1/CP/MMP7/AREG/ARHGAP29
WONG_ENDMETRIUM_CANCER_DN	WONG_ENDMETRIUM_CANCER_DN	66	-0.540951	-2.42667	1.16565e-07	3.48941e-06	2.54801e-06	2173	tags=48%, list=14%, signal=42%	TRPC1/ADAMTS5/PDGFRA/EMILIN1/FLRT2/IGFBP6/SRPX/OSR2/CRISPLD2/TRO/HGF/EFEMP1/CNRIP1/TSHZ3/DCN/RUNX1T1/MICU3/MASP1/COX7A1/PID1/PARM1/NDN/LMOD1/FBN1/SLC24A3/VGLL3/GLT8D2/COL3A1/SFRP4/ECM2/SYNPO2/OGN
GESERICK_TERT_TARGETS_DN	GESERICK_TERT_TARGETS_DN	21	-0.759096	-2.5361	1.19506e-07	3.55973e-06	2.59936e-06	2088	tags=67%, list=14%, signal=58%	DUSP6/ERRFI1/NR4A1/KLF9/GADD45B/IER3/KLF10/KLF4/JUNB/BTG2/ZFP36/NFKBIZ/EGR2/FOSB
TAKEDA_TARGETS_OF_NUP98_HOXA9_FUSION_10D_UP	TAKEDA_TARGETS_OF_NUP98_HOXA9_FUSION_10D_UP	152	-0.389202	-1.9972	1.21389e-07	3.59803e-06	2.62732e-06	2863	tags=36%, list=19%, signal=30%	JCHAIN/IL15/ALDH1A1/NAPSB/DDX58/LSP1/IFIT1/ARHGAP5/NXPE3/TMEM45A/KRT18/MEIS1/FN1/TMEM200A/SIGLEC17P/SAMD9L/ZNF521/TPSAB1/CD38/UST/TIMP3/HOXA7/ASB2/GATM/CXCL10/SPOCK1/HLA-DPB2/IFI44/DDX60/CDC42EP3/GEM/GNAI1/STAT1/THBS1/RAB27B/TSLP/PTGS2/TM4SF1/RBPMS/ADGRA2/PALLD/HOXA9/NR4A2/CAV1/CFI/SLC8A1/DMD/SLC27A6/FERMT2/NEXN/ANGPT1/GBP1/HOPX/IDO1/LGALS2
GAUSSMANN_MLL_AF4_FUSION_TARGETS_F_UP	GAUSSMANN_MLL_AF4_FUSION_TARGETS_F_UP	160	-0.383232	-1.9703	1.2525e-07	3.67935e-06	2.68671e-06	2840	tags=34%, list=19%, signal=28%	TEK/GAS1/L3HYPDH/LMO7/SPRY1/RBM26/ECM1/TLR1/AFAP1L2/PLCG2/BMP4/GPC4/SCARA3/EMILIN2/ARHGEF3/TMEM176B/DRAM1/PNRC1/ARFGAP3/HS6ST2/MEG3/TMEM30A/IL18/IFI44/SELENOP/FEZ1/LDB3/C1orf54/NT5E/SLC1A3/MAP3K8/ZFAND5/CLIP4/DKK3/PLXDC2/PLAT/AHR/MATN2/CAST/PRICKLE1/ACTG2/FBLN1/ZNF185/RCBTB2/FST/CNN1/SERPINB1/COL3A1/FMOD/BTG2/CX3CL1/SYNM/NFKBIZ/NR4A3/OGN
RUTELLA_RESPONSE_TO_CSF2RB_AND_IL4_UP	RUTELLA_RESPONSE_TO_CSF2RB_AND_IL4_UP	316	-0.303004	-1.68313	1.25356e-07	3.67935e-06	2.68671e-06	3114	tags=35%, list=21%, signal=29%	TRADD/SPRED2/RAB13/KIF2A/OPTN/TMBIM6/SLAMF1/GRSF1/EMC2/IER5/PSMG1/DYNC1LI1/CREG1/CCR7/RAB11FIP1/PSMB5/NECTIN2/MAOA/CCNI/DAPP1/RFTN1/SCAMP2/CCND1/SERPINF1/EIF2S1/SLAMF8/GNA12/TCEAL9/LITAF/NDUFS2/ATP9B/PLEKHA5/EPB41L2/RAB9A/MDH1/CRYZ/IL21R/MMP2/UFSP2/GFPT1/ME1/IL6ST/ATP6V0E1/GABBR1/EMILIN1/RAB8B/PSD3/YWHAQ/FZD5/GSDME/CXCR4/ACSL3/LAMP2/ADAMDEC1/CCNG2/PSEN2/LRRK1/ZHX2/CELF2/FKBP1B/JAK1/RGL1/FCHSD2/RU…
DURCHDEWALD_SKIN_CARCINOGENESIS_DN	DURCHDEWALD_SKIN_CARCINOGENESIS_DN	236	-0.333026	-1.77386	1.27831e-07	3.73377e-06	2.72644e-06	1938	tags=28%, list=13%, signal=24%	COMMD10/FLRT2/ANK3/CAMSAP2/PAK1/MAGED2/KLK12/RBM25/TPBG/ZHX2/HPGDS/HIPK3/LTN1/KLK10/TMEM106B/ZNF131/KIF5B/RNF38/TGFBI/FCHSD2/UBE2Q2/DIP2B/TPM4/GPR137B/PTPN12/ELL2/LY6K/CSRNP1/USF3/NRIP1/CCNG1/CRYBG3/CPEB4/FMN1/SCHIP1/MAPK6/PLPP6/CLIP4/ITGB1/PDPN/NET1/CAST/COBLL1/DDX3X/PIP5K1B/PNCK/NFE2L2/ITGA6/PTGS2/LXN/MAP3K20/TMEM47/FLRT3/VGLL3/SEMA3C/CLIP1/KLF6/ALDH1A3/ODC1/TPM1/MET/ARAP2/TIPARP/KCNN4/FOS
BASAKI_YBX1_TARGETS_UP	BASAKI_YBX1_TARGETS_UP	249	0.441514	1.76867	1.29819e-07	3.77352e-06	2.75547e-06	1247	tags=20%, list=8%, signal=19%	UBE2C/BIRC5/CENPO/TPX2/TK1/NUF2/KIF2C/UHRF1/ASPM/CDC6/PTTG1/FEN1/CDCA8/CENPU/MYO19/DTL/ESPL1/DIAPH3/BUB1B/KIF23/DDX39A/PRC1/CCNB2/RAD51/KIF20A/AURKA/WDR4/ORC6/CCNB1/CENPW/BORA/ASF1B/JPT1/E2F7/CDC20/SLC39A4/FANCI/OIP5/CYTH3/WDHD1/DDX11/LMNB2/PBK/CDKN3/GINS2/CDCA3/DHFR/MCM2/KNSTRN/ZWINT
PHONG_TNF_RESPONSE_VIA_P38_COMPLETE	PHONG_TNF_RESPONSE_VIA_P38_COMPLETE	212	-0.346756	-1.86029	1.35507e-07	3.91994e-06	2.86239e-06	1856	tags=24%, list=12%, signal=21%	CRK/YIPF5/PSD3/S100A4/ACSL3/ARID4B/ATP2B1/ZNF131/CCNL1/SEC24D/WWC2/PTPN12/NAV3/ZCCHC24/NEO1/MNS1/ITGA5/SCHIP1/STK17A/ING1/UBE2J1/HOXA10/BACH1/CD59/FOXC1/FAIM/GLIPR1/PTGS2/SS18/KLF10/HOXA9/CAV1/PTPRK/TMEM135/PRKD1/ETV5/SVIL/WNT5A/PPP1R12A/KCNMA1/IL7R/ZFP36/DIO2/SYNM/RGS1/DUSP5/FOS/CSGALNACT1/ATF3/EGR1
RIGGI_EWING_SARCOMA_PROGENITOR_DN	RIGGI_EWING_SARCOMA_PROGENITOR_DN	160	-0.381926	-1.96359	1.41411e-07	4.07116e-06	2.97281e-06	2138	tags=39%, list=14%, signal=34%	BMP4/SCARA3/WLS/CXCL12/PPP1R3C/PDGFRA/CHI3L2/PSD3/MRGPRF/IGFBP6/SRPX/TGFBR3/ZNF521/CUL4B/TANC2/TNFRSF19/DPYD/HGF/DCN/BACE1/PLPP3/FHOD3/GSAP/PTN/DEPDC7/RARRES1/PCOLCE2/SOBP/IL13RA2/CXCL6/RAB27B/HLA-DPA1/COL14A1/NAMPT/CRYBG1/IL1R1/C1R/HEPH/RUNX2/LXN/FBLN1/LAMA4/FST/MOXD1/C1S/PDE4B/LRRFIP1/GLT8D2/SPON1/PAMR1/TMEM158/ALDH1A3/PTGER2/LUM/MIR100HG/SFRP4/PDZRN3/HNMT/SCRG1/ECM2/GULP1/CSGALNACT1
WAMUNYOKOLI_OVARIAN_CANCER_GRADES_1_2_DN	WAMUNYOKOLI_OVARIAN_CANCER_GRADES_1_2_DN	67	-0.530246	-2.40099	1.45432e-07	4.16696e-06	3.04276e-06	2875	tags=49%, list=19%, signal=40%	ZNF641/GAS1/SBSPON/PDGFD/SPRY1/ARMCX1/TTC28/CLIC5/FLRT2/TCEAL3/IGFBP6/TCEAL2/FRMD4B/TMX4/PLSCR4/CPE/BASP1/CELF2/RGL1/DOCK11/C3/DPYD/EEF1A1/RARRES1/ELOVL5/CLIP4/IL1R1/ATP2B4/CAV1/CFI/MNDA/SULF1/SNCA
RODWELL_AGING_KIDNEY_DN	RODWELL_AGING_KIDNEY_DN	127	-0.403406	-2.01778	1.48304e-07	4.22912e-06	3.08815e-06	3538	tags=43%, list=23%, signal=33%	NUDT4/BMP7/MYBL1/GABARAPL1/UCHL5/BCKDHB/SLC25A36/TMEM38B/ISOC1/CCDC93/SLC22A23/HADHB/NAA35/MTO1/FBXO3/LDHB/ATP5MC3/RHOBTB3/NEDD4L/LINC00667/AASS/APLP2/NDUFS1/ISCA1/CTH/MPC1/IMPACT/CYCS/CLDN8/FAXDC2/ADH5/FMO5/RTN4/BBOF1/ATP5F1A/KANK1/KLF9/LINC00476/GPRASP1/DLAT/AMPD3/OAT/KLHL3/THSD7A/SCML1/OXCT1/CPEB3/GHR/CACNA2D3/UAP1/CACNB2/ARFGEF3/ESRRG/FOLH1
BASSO_CD40_SIGNALING_UP	BASSO_CD40_SIGNALING_UP	95	-0.459158	-2.20551	1.6438e-07	4.66544e-06	3.40676e-06	3119	tags=42%, list=21%, signal=34%	SYNGR2/SLAMF1/HSP90B1/CCR7/CD74/TNFAIP2/LITAF/KRT7/RAB27A/BATF/STAT5A/HLA-F/HLA-DMA/CD83/ELL2/PTPRE/CD58/LAPTM5/HLA-DRB4/NCF2/GADD45B/LGALS1/HLA-DQA1/MAP3K8/ICAM1/STAT1/IER3/LHFPL2/HLA-DRB1/SRGN/HLA-DPB1/CCL3/TNFAIP3/JUNB/HLA-DQB1/CCL4/IL1B/GPR183/RGS1/KCNN4
AMIT_EGF_RESPONSE_60_MCF10A	AMIT_EGF_RESPONSE_60_MCF10A	36	-0.632741	-2.41146	1.84928e-07	5.224e-06	3.81463e-06	1864	tags=50%, list=12%, signal=44%	GADD45A/TP63/MAGED2/SOWAHC/SLC35D2/IER3/GLIPR1/PTGS2/CALD1/IL6/TNFAIP3/IER2/JUNB/PTGER4/TPM1/CXCL2/RND3/EGR1
PODAR_RESPONSE_TO_ADAPHOSTIN_UP	PODAR_RESPONSE_TO_ADAPHOSTIN_UP	133	-0.406782	-2.05147	1.93418e-07	5.43829e-06	3.9711e-06	2696	tags=37%, list=18%, signal=31%	CSGALNACT2/TMEM140/STEAP1/WDR26/MAP1LC3B/RAB9A/MFAP4/DNAJB4/STX12/DNAJB9/ARMCX3/GADD45A/PNRC1/CCNG2/ACTR10/TMCO3/SEC24D/MORC3/GLRX/MBNL2/HSPA13/CREM/NCF2/EIF2AK3/YPEL5/ZFAND5/GCLM/CLEC2B/SAT1/DUSP1/AKR1C1/BACH1/ANXA1/KLF2/CCSER2/PALLD/CYTIP/FNDC3A/NEK1/IFNGR1/KLF6/ZNF267/CCPG1/TES/RND3/RGS2/DUSP5/MIR22HG/ATF3
CASORELLI_ACUTE_PROMYELOCYTIC_LEUKEMIA_UP	CASORELLI_ACUTE_PROMYELOCYTIC_LEUKEMIA_UP	148	-0.386679	-1.97936	1.98463e-07	5.5542e-06	4.05575e-06	3892	tags=45%, list=26%, signal=33%	CD33/TOMM7/CFD/MGST3/ITM2B/ZBTB18/RGCC/WDFY3/PRKCA/PSMA1/COL4A5/HCAR3/NFKBIA/NDST2/TMEM243/DRG1/TIMP1/SIK3/TANK/NFIL3/CSGALNACT2/TOMM20/ADGRE2/SAP30/MAP1LC3B/PLEKHA5/KRT18/CMAHP/PTGDS/UTP14C/EVI2A/S100P/AP1S2/RNF11/TPBG/AGTPBP1/RBMS1/NDUFS4/SPRY2/HGF/ATP6V1G1/GLRX/PTPRE/AZI2/GABRE/ZFAND5/IGFBP7/DUSP1/TLR2/CD8A/PLAGL1/STK17B/GLIPR1/CD96/KLF2/ATP2B4/ZNF185/KLF10/CD3D/NR4A2/KLF6/ZFP36/GPR183/RGS2/FO…
BURTON_ADIPOGENESIS_3	BURTON_ADIPOGENESIS_3	84	0.577817	2.06026	2.09494e-07	5.83576e-06	4.26134e-06	3085	tags=48%, list=20%, signal=38%	BIRC5/TK1/TACC3/KIF2C/CDC6/FEN1/CDCA8/EZH2/BRCA1/CDC45/DTL/PRC1/CCNB2/RAD51/KIF20A/AURKA/CCNB1/ASF1B/CKS2/PCLAF/CDC20/INCENP/NCAPH/TOPBP1/NASP/MCM2/CDC7/RACGAP1/POLA1/TCF19/NUP85/MCM3/HMGB2/PLK1/CDK1/LRP5/CCNF/MCM5/CD4/KIF11
OSMAN_BLADDER_CANCER_UP	OSMAN_BLADDER_CANCER_UP	375	-0.286111	-1.68392	2.15423e-07	5.97327e-06	4.36176e-06	3581	tags=40%, list=24%, signal=31%	CBX6/BRD7/NKTR/DYNLL2/ZMAT3/TPP1/TMEM33/SRP19/SPPL2A/CD47/GNB1/DHX36/IQGAP1/WDR41/FGFR1OP2/VTA1/SSH1/SAE1/SERINC3/SF3B1/SLC25A36/TNPO3/LRRC57/SDHC/SCARB2/COQ2/HSP90B1/PLSCR1/CDADC1/KLHL6/LNPEP/SUGT1/LYPLA1/TBL1XR1/ZNF641/MTDH/IL15/TNKS2/KLHL9/YLPM1/UBQLN2/TMED7/FLNA/INTS6/ALG13/TNPO1/SCAMP2/RAB14/SAP30/IER3IP1/APPL1/FAM107B/EIF2S1/TUBB4B/ELF1/ZYG11B/THUMPD3/EWSR1/MEX3C/CRTAP/DNAJB14/YEATS4/EDEM3/…
FARMER_BREAST_CANCER_CLUSTER_1	FARMER_BREAST_CANCER_CLUSTER_1	38	-0.640629	-2.48535	2.33531e-07	6.43894e-06	4.70179e-06	1718	tags=55%, list=11%, signal=49%	MX1/HERC6/JCHAIN/IFIT1/GMFG/GIMAP4/CD38/IFI44/LCP2/IL10RA/LCK/CD48/GZMA/GZMK/CD8A/CD2/CYTIP/CD3D/MZB1/CCR5/GPR171
HAHTOLA_MYCOSIS_FUNGOIDES_CD4_UP	HAHTOLA_MYCOSIS_FUNGOIDES_CD4_UP	55	-0.561276	-2.42324	2.34357e-07	6.43894e-06	4.70179e-06	1879	tags=42%, list=12%, signal=37%	PRKAR1A/CHPT1/GLUL/FUCA1/GLRX/HLA-DRB4/WIPI1/IER3/GLIPR1/PTGS2/ZNF185/KLF4/CCL3/MS4A4A/KLF6/BTG2/CCL4/NLRP3/CXCL2/IL1B/CXCL1/ATF3/EGR1
SMID_BREAST_CANCER_RELAPSE_IN_BONE_DN	SMID_BREAST_CANCER_RELAPSE_IN_BONE_DN	248	-0.32166	-1.73243	2.5334e-07	6.92885e-06	5.05952e-06	2101	tags=27%, list=14%, signal=23%	DNAJB4/WTAP/PERP/COL4A2/CHI3L2/VGLL1/QPCT/CALU/CXCR4/GPM6B/KLK10/GABRP/S100B/RUNX3/AQP5/CD52/RIOK3/TNFRSF21/SLC2A3/KLK5/CHRM3/HLA-DQB2/ST8SIA1/ATP6V1A/WNT5B/GDI2/RARRES1/CLIP4/FZD7/PDPN/KRT17/DLAT/LMO4/AKR1C1/CLIC4/PLA2G4A/PICALM/IFI16/FOXC1/ITGA6/PTGS2/TM4SF1/LTBP1/ACTG2/HOXA9/CLDN10/KRT23/SOX9/DKK1/CDH19/CLDN1/RAB23/KLF6/TMEM158/CP/MMP7/COCH/CYP39A1/FOLH1/TMSB15A/SCRG1/GBP1/BAG2/SYNM/KCNN4/LGAL…
MORI_LARGE_PRE_BII_LYMPHOCYTE_UP	MORI_LARGE_PRE_BII_LYMPHOCYTE_UP	71	0.603132	2.10828	2.64402e-07	7.19866e-06	5.25655e-06	1215	tags=34%, list=8%, signal=31%	CDCA5/CBX1/CENPE/DTL/KIF23/PRC1/CCNB2/LMNB1/AURKA/CCNB1/SMARCA4/HAUS3/ASF1B/CDC20/FANCC/SMC4/LIG1/NCAPH/CDKN3/UBE2S/STMN1/CDCA3/TMPO/MCM2
BROWNE_HCMV_INFECTION_20HR_DN	BROWNE_HCMV_INFECTION_20HR_DN	87	-0.466996	-2.18683	2.68766e-07	7.28453e-06	5.31925e-06	3185	tags=53%, list=21%, signal=42%	MACF1/ALDH6A1/COL1A2/ADD3/RRAS2/VCL/TRIM2/SRPX2/F2R/ETHE1/PTGFR/AXL/ECH1/ROR2/RHOBTB3/PMP22/PKIG/MAP3K5/TGFBR3/ATP2B1/GLRX/GSTO1/RUNX1T1/CRADD/CAP2/ATXN10/WIPI1/FRY/AHR/ANXA1/REV3L/LTBP1/NMT2/FST/PDE4B/DST/FGF2/TRIM22/TMEM158/SVIL/SLC22A4/SYNE1/BBS4/PTPN13/RND3/FILIP1L
MORI_PRE_BI_LYMPHOCYTE_DN	MORI_PRE_BI_LYMPHOCYTE_DN	68	-0.510995	-2.30808	3.22286e-07	8.69594e-06	6.34988e-06	2625	tags=44%, list=17%, signal=37%	CD74/FAM107B/LSP1/GPCPD1/MCL1/SMIM14/TSNAX/PNRC2/NFKB1/MYL12A/NBR1/DIP2B/RIOK3/CCNDBP1/IL10RA/TMEM71/FCGR2B/SAT1/FAM3C/CRYBG1/AKIRIN1/KLF2/TMEM50B/CD2/CYTIP/BIRC3/BTG2/PTPRC/ZFP36/NFKBIZ
KEGG_HOMOLOGOUS_RECOMBINATION	KEGG_HOMOLOGOUS_RECOMBINATION	27	0.762695	2.25594	3.45156e-07	9.27144e-06	6.77011e-06	1178	tags=44%, list=8%, signal=41%	RAD54L/BLM/RAD51B/EME1/RPA4/MRE11/POLD1/RAD51/RAD54B/XRCC2/TOP3A/POLD3
RUIZ_TNC_TARGETS_UP	RUIZ_TNC_TARGETS_UP	145	-0.388082	-1.97992	3.69201e-07	9.87326e-06	7.20957e-06	2094	tags=34%, list=14%, signal=29%	VCAM1/CXCL12/MEIS1/PCMTD2/MAGED1/EXTL2/PDGFRA/FLRT2/PNRC1/C1RL/TBXAS1/GSN/NBR1/KCTD12/MAFB/TRO/SLC2A3/ENPP2/STON1/SELENOP/BDH2/ZCCHC24/A2M/BAMBI/KLF9/RCBTB1/RARRES1/YPEL5/BAZ2B/WIPI1/IGFBP7/SAT1/GOLGB1/FOXF1/IL1R1/TM4SF1/FOXF2/ATP2B4/GBP2/TNFSF10/PROS1/CDH11/SEMA3C/COL3A1/EYA1/HNMT/PTPN13/EDNRA/CSGALNACT1
CHEMNITZ_RESPONSE_TO_PROSTAGLANDIN_E2_DN	CHEMNITZ_RESPONSE_TO_PROSTAGLANDIN_E2_DN	325	-0.298821	-1.68621	3.79441e-07	1.01022e-05	7.37673e-06	3924	tags=40%, list=26%, signal=30%	ZBTB20/TVP23B/KIF1C/SEL1L3/ASTN2/EZR/ICMT/ITM2B/TM7SF3/ZBTB18/NFIA/MCFD2/PITPNA/SUN1/DSG2/GATAD1/RSPH3/PIK3C3/WDFY3/ADGRA3/DNAJC1/UBB/ZNF655/MINDY2/SLC2A9/SMAGP/PDCD6IP/LRRC57/LRPAP1/PIGV/CYB5D2/DLG1/LSM8/DYNLT1/CYP4V2/TPK1/GMDS/GLB1L/BCL11A/SRGAP3/CYB561D2/WFDC5/KIF9/ARL6IP6/SATB2/ANXA11/LMO7/MON1B/SLC44A4/AP5M1/DYNC2LI1/ALDH3A2/EXOC4/TCAIM/KRT7/CRYZ/PPM1A/PARP4/VAPA/CD200/SGCB/TMEM245/DAZAP2/LY…
YAGI_AML_FAB_MARKERS	YAGI_AML_FAB_MARKERS	176	-0.356286	-1.8633	3.84254e-07	1.01549e-05	7.41521e-06	3528	tags=39%, list=23%, signal=30%	CPM/GOSR2/MANBA/TRIB2/DLEU1/PKIA/TPST2/TOM1L1/TUSC3/KIF2A/RRAS2/MORF4L2/VCL/PSMG1/F2R/ALDH1A1/LDLRAD4/ANKLE2/ALDH5A1/TNFAIP2/CD68/TRPC1/CD200/PKIG/STAT4/EVI2A/PDCD10/ITGB3/HDGFL3/AP1S2/CXADR/USP8/TIMP3/IL10RB/ATXN1/CYB5B/ELL2/PAQR3/CD58/BAMBI/GABRE/RUNX1T1/ELOVL5/CTR9/LGALS1/CD164/NAP1L3/NET1/RAB27B/CAST/AKR1C1/CASP1/ITGA6/SCRN1/VPS13A/GOLGA8A/HOXA9/NR4A2/CAV1/PROS1/IFNGR1/SC5D/AIF1/CFH/TPM1/TMSB…
YOSHIMURA_MAPK8_TARGETS_DN	YOSHIMURA_MAPK8_TARGETS_DN	323	-0.294308	-1.66632	3.84795e-07	1.01549e-05	7.41521e-06	3638	tags=41%, list=24%, signal=31%	NFIA/AGTR1/PITPNA/COX5A/RNF4/NUDT4/RAC1/MRPL40/PSMC2/SLC30A4/CNN3/SRSF3/MAGI1/SLC12A4/SERINC3/ACSL1/PSAP/COPZ2/HMGCR/NRBP1/NAA20/LBR/TMBIM6/HSPA9/SLC25A3/CMTM6/HADHB/MTDH/TNKS2/MYCBP2/ATP6V1B2/MAP2K6/IDE/CPQ/SCFD1/FGFR1/ALDH3A2/LITAF/HIGD1A/PAPSS2/DNAJA2/THOC2/AMFR/APLP2/TWF1/ANKIB1/CTH/LIPA/FDX1/CD200/PMP22/VCAM1/DUSP6/FN1/CD3G/DNAJB9/RNASE4/IL6ST/TIMM23/PDGFRA/TRA2B/SERP1/PLP1/GADD45A/GRHPR/MAP…
KUMAMOTO_RESPONSE_TO_NUTLIN_3A_DN	KUMAMOTO_RESPONSE_TO_NUTLIN_3A_DN	8	0.943877	2.08303	4.16351e-07	1.09397e-05	7.98828e-06	854	tags=100%, list=6%, signal=94%	CENPF/KIFC1/SPAG5/KIF2C/CCNB1/CKS2/CDC20/CDKN3
TAKEDA_TARGETS_OF_NUP98_HOXA9_FUSION_6HR_UP	TAKEDA_TARGETS_OF_NUP98_HOXA9_FUSION_6HR_UP	62	-0.511987	-2.24887	4.33453e-07	1.13395e-05	8.28025e-06	2216	tags=44%, list=15%, signal=37%	CMAHP/FBXO22/STK4/STAT4/EVI2A/SPRED1/ITGB8/GRK3/IL18/GNAI1/PCOLCE2/PLA2G4A/CAVIN2/GLIPR1/SCML1/HOXA9/DACH1/SEMA3C/MS4A4A/ST6GALNAC1/MMP7/FRMD6/IL7R/PTPN13/PLN/LPAR6/CD69
HESS_TARGETS_OF_HOXA9_AND_MEIS1_DN	HESS_TARGETS_OF_HOXA9_AND_MEIS1_DN	70	-0.508285	-2.2881	4.37903e-07	1.14063e-05	8.32904e-06	4395	tags=61%, list=29%, signal=44%	ARG2/IL1R2/CCL23/MERTK/ID2/GCNT2/FFAR2/ZFP36L1/SIRPA/FGR/FPR1/CDH1/PSAP/PLSCR1/MYADM/LSP1/GRK5/LITAF/ANXA4/MCL1/LIPA/S100A4/CYBB/TGFBI/IL18/LCN2/GPR137B/CTSS/LYZ/DUSP1/ANXA1/TLR2/CSF1R/MRC1/MITF/KLF4/BTG2/CCR5/ZFP36/IL1B/FOS/EGR1/EGR2
WP_TCELL_RECEPTOR_TCR_SIGNALING_PATHWAY	WP_TCELL_RECEPTOR_TCR_SIGNALING_PATHWAY	82	-0.478182	-2.237	4.63114e-07	1.19454e-05	8.7227e-06	2069	tags=37%, list=14%, signal=32%	CD3G/VIM/NFKB1/MALT1/CRK/ATF2/MAP2K1/PAK1/VAV1/VAV3/CD83/LCP2/BCL10/CREB1/ZAP70/REL/LCK/MAP3K8/MAP3K7/CD8A/FYB1/ICOS/CD3D/CD247/IL6/FAS/CCR5/ITPR1/IL1B/FOS
MCBRYAN_PUBERTAL_TGFB1_TARGETS_UP	MCBRYAN_PUBERTAL_TGFB1_TARGETS_UP	164	-0.367295	-1.89815	4.6387e-07	1.19454e-05	8.7227e-06	2601	tags=33%, list=17%, signal=28%	HTRA1/PRKACB/GFRA1/ECM1/EPB41L2/KRT18/MMP2/APLP2/FN1/EPAS1/CRK/UBE2D1/ETS1/TPSAB1/CAP1/TNS1/GSN/BASP1/S100A6/FOXA1/CRIM1/NRIP1/GJA1/ACAT1/SMARCA1/DLAT/NET1/DKK3/PLAT/PDGFC/GALC/ADAM10/IER3/PICALM/COL16A1/ACTG2/FHL1/CALD1/TNC/TPM2/SOCS2/COL8A1/SOX9/CNN1/CDH11/PTPRK/ACTA2/WNT5A/ITGAV/CP/FABP3/F3/LTF/EGR2
BROWNE_HCMV_INFECTION_24HR_DN	BROWNE_HCMV_INFECTION_24HR_DN	131	-0.40632	-2.04334	4.64556e-07	1.19454e-05	8.7227e-06	4130	tags=57%, list=27%, signal=42%	CDKN1A/BTG1/ACOX1/COL5A2/PARVA/DNMBP/CFLAR/RIPOR2/KIT/MGST3/ITGA2/BNIP3L/SUCLG2/UROS/DDX17/PRKCA/UBB/RIN2/AP4S1/SSH1/PDGFRB/RRAS2/GDF10/ALDH1A1/RDH5/YLPM1/RHOA/ANXA4/B2M/SGCB/SLC16A2/TGFBR2/LAMC1/TEAD1/PDLIM7/SLC14A1/S100A4/RECK/TIMP3/PRSS23/CEMIP/B9D1/RAB4A/CRIM1/CCNG1/PRKG1/TP53I3/DDAH1/VWA5A/CTSO/LGALS3/COL13A1/LPAR1/THBS1/MXRA5/BACH1/CD59/FBN1/CALD1/PTEN/TPM2/HOXA9/COL8A1/LAMA4/ABCA8/CAV1/DST…
CHANDRAN_METASTASIS_UP	CHANDRAN_METASTASIS_UP	180	0.477454	1.85001	4.88195e-07	1.2459e-05	9.0977e-06	3254	tags=42%, list=22%, signal=33%	PVT1/TPX2/ZMYND8/BOD1L1/BPTF/NEAT1/OSBP2/CBX5/TRIO/RAB6B/NOL8/LSMEM1/SMG1/MALAT1/ORC6/HS6ST1/VEGFA/BCL2/JPT1/PDK1/SULT1A2/UBE2O/FOXM1/CELF1/SFPQ/DDIT4/MSI2/SPP1/PGP/PLXNA1/NUPR1/NTM/TBC1D24/ZNF587/CAMSAP1/CSNK1G2/GSK3B/P4HA1/KMT2E/ATXN2/CNTLN/PRB4/CDKN2D/HERC2P9/GNL3L/EPB41/SEL1L/ZNF148/ZNF621/HES6/CDK2/MTF2/PAICS/SLC7A5/COX19/DAZAP1/KCNQ1OT1/GPR158/DUSP8/FAR2P2/UBFD1/TAOK1/ZBTB7A/TMSB10/TAF1D/CB…
BLANCO_MELO_COVID19_SARS_COV_2_LOW_MOI_INFECTION_A594_ACE2_EXPRESSING_CELLS_UP	BLANCO_MELO_COVID19_SARS_COV_2_LOW_MOI_INFECTION_A594_ACE2_EXPRESSING_CELLS_UP	119	-0.410171	-2.00613	4.88669e-07	1.2459e-05	9.0977e-06	1475	tags=28%, list=10%, signal=25%	CEMIP/CCNL1/NR4A1/CD83/IRF1/CSRNP1/REL/PPM1E/ICAM1/IER3/C1R/PTGS2/CCL2/KLF10/FST/TNFAIP3/BHLHE41/IER2/JUNB/SELE/ZNF267/ZFP36/CCL4/CXCL2/SOCS3/CXCL1/NFKBIZ/NR4A3/FOS/ATF3/EGR1/EGR2/FOSB
GENTILE_UV_HIGH_DOSE_DN	GENTILE_UV_HIGH_DOSE_DN	266	-0.313524	-1.67255	5.23909e-07	1.33011e-05	9.71262e-06	2869	tags=44%, list=19%, signal=36%	THUMPD1/STAM/EFCAB14/QKI/ZBTB18/TLE4/RNF4/ZNF217/TAF11/DDX17/VEGFC/TRIB2/SRSF3/PMAIP1/SSH1/MBD2/EIF4E/KIF2A/LBR/RRAS2/CDK8/NFIL3/NIPSNAP2/GAS1/USP10/BCAR3/ATP6V1B2/MPHOSPH6/MTMR3/SMAD3/SEC24B/EEF1E1/SATB2/MRFAP1L1/LSM14A/RAB14/PPP2R1B/BMPR1A/UBE2N/CHSY1/SNX4/UGCG/NDUFV2/DUSP11/MCL1/PMP22/CXCL12/ADNP/RAB1A/PDGFRA/PDCD10/GADD45A/MFAP1/UBE2G1/DYRK1A/DR1/DICER1/PITPNB/RBM5/RAPGEF2/PUM2/CDR2/MORC3/TRI…
TOMLINS_PROSTATE_CANCER_DN	TOMLINS_PROSTATE_CANCER_DN	38	-0.629477	-2.44208	5.34427e-07	1.35111e-05	9.86599e-06	3343	tags=82%, list=22%, signal=64%	C7/BTG3/VCL/GAS1/HMGN4/SGCE/PMP22/TACC1/MEIS1/SMTN/TGFB1I1/GSN/DAAM2/GATM/MYOF/LGALS3/RBPMS/ATP2B4/SCRN1/FHL1/ZNF516/SEC23A/TPM2/LAMA4/MEIS2/CNN1/DST/SPART/SVIL/MYLK/PCP4
LANDIS_ERBB2_BREAST_TUMORS_324_DN	LANDIS_ERBB2_BREAST_TUMORS_324_DN	143	-0.387403	-1.98551	5.48395e-07	1.38063e-05	1.00815e-05	3706	tags=46%, list=25%, signal=35%	MARCKS/QKI/ST3GAL6/IDH1/IDH2/PLAC8/FZD4/COL5A1/BCKDHB/ACSL1/CCL11/HADHB/NPC2/HADH/JCHAIN/MOCS2/SNRK/ALDH1A1/HTRA1/FAM107B/PPP2R5A/COL4A1/PAPSS2/APLP2/SQOR/CXCL12/RAB34/CHPT1/LAMB1/SCP2/IGFBP6/DPT/SRPX/NKIRAS1/PGM1/CCDC80/S100A6/TGFBI/MYL9/HSPB8/CYB5B/SOWAHC/FEZ2/THBD/BNIP2/GJA1/GYG1/GNAI1/HLA-DQA1/RSPO1/NET1/DHRS7/CAVIN2/FSTL1/HEPH/CAVIN3/SEC23A/MRC1/CES1/GHR/KLF4/SORBS1/COL3A1/ACTA2/LUM/COL6A3
LIAO_METASTASIS	LIAO_METASTASIS	477	0.386601	1.59529	5.94119e-07	1.4895e-05	1.08765e-05	3453	tags=31%, list=23%, signal=25%	RAD54L/CHTF18/BIRC5/SLC45A4/MXD1/MPHOSPH9/SOX4/SPAG4/KIFC2/NUF2/SESTD1/TACC3/E2F1/NETO2/EEF1A2/NRP1/AMH/EZH2/WFIKKN1/FLCN/NEAT1/BUB1B/ZNF292/PFKFB4/CBX5/PIDD1/RAD54B/MALAT1/UPF3B/SNRNP48/FBXO41/MMP11/CECR2/BOP1/PDK1/SNAPC4/PCLAF/COL11A2/SLC39A4/SCAMP5/ZNF234/TRABD/CCNE1/ZNF704/REXO4/UBE2O/FOXM1/SPINK1/DDIT4/TMEM65/MSI2/PKIB/PYCR3/PLXNA1/SSBP4/MORC2/NUPR1/ENAH/SLC25A29/PGF/PHF21A/TCF3/CDC7/PCNX3/T…
DAVICIONI_MOLECULAR_ARMS_VS_ERMS_UP	DAVICIONI_MOLECULAR_ARMS_VS_ERMS_UP	291	-0.301448	-1.68582	6.35725e-07	1.5872e-05	1.15899e-05	4115	tags=40%, list=27%, signal=30%	DNMBP/CDK14/PTPRF/MXRA7/GGNBP2/RAB28/GREM1/S1PR1/SMPDL3A/RIPOR2/SEL1L3/ARL3/GADD45G/ASTN2/NPC1/CLASP2/THUMPD1/ZBTB18/TSPAN3/PSME1/MYO1E/SYNE2/PAIP1/CD47/GNB1/MINDY2/RRAGD/MICAL1/TOM1L1/CSRNP2/B3GAT1/BCL11A/DZIP3/CAPN6/RANGRF/PIGN/PCMT1/SATB2/PPP3CA/ZNF330/DET1/AP5M1/MAP1LC3B/HCCS/PRMT2/NUDT11/HMGN4/CCNH/PITRM1/TSTD2/NKAIN1/DTWD1/GABPB1-IT1/RNGTT/ISCA1/PTBP2/RRAGA/GADD45A/AKTIP/TTC19/CDYL/ACOT9/SP…
MIKKELSEN_MCV6_HCP_WITH_H3K27ME3	MIKKELSEN_MCV6_HCP_WITH_H3K27ME3	283	0.427166	1.72697	6.59295e-07	1.63925e-05	1.197e-05	3629	tags=39%, list=24%, signal=30%	EFNA2/WNT2B/ADGRB1/KCNQ2/OXTR/CABP7/HOXC9/BRSK2/PTH2/WNT10B/RAB6B/PACSIN1/APLN/BEX1/FBXO41/FOXC2/AFF3/BHLHE23/NEUROG3/BSN/ATP2B3/PCNX2/RASGEF1C/NKX6-2/MYOD1/MATN4/CAMK2B/GRP/CELF4/FAM43B/ASIC4/NEUROG1/FOXD3/EMX1/NKX2-5/NPAS3/TRIM58/LMX1A/PGF/CHAT/FSTL4/KCNC3/NRXN2/SIM2/FIBCD1/EMILIN3/DRAXIN/GRB10/POU3F3/SLC6A5/VGLL2/INSL3/ARX/CACNA1I/AIRE/LMO1/PYY/LMX1B/ASCL2/TCERG1L/BCAN/SYT2/RBP4/AK5/STMN3/C1QL…
WP_EBOLA_VIRUS_INFECTION_IN_HOST	WP_EBOLA_VIRUS_INFECTION_IN_HOST	121	-0.416557	-2.0583	7.49075e-07	1.85481e-05	1.3544e-05	4467	tags=58%, list=30%, signal=41%	GAS6/HAVCR2/VPS11/CAV3/ICAM3/C1QBP/RAB5A/MERTK/CDC42/BST2/TOP1/NPC1/ITGA2/RHOC/ACTB/RAC1/MFGE8/EP300/IQGAP1/HLA-G/TLR4/HLA-B/RFC1/NPC2/RELB/EPS15/AXL/TSG101/FLNA/DDX58/HLA-DQA2/EIF2S1/RHOA/RAB9A/ACTN1/TBK1/HLA-C/HLA-F/NFKB1/CTSB/PRKRA/ITGB3/FLNC/HLA-A/PAK1/GSN/HLA-DMA/HLA-DQB2/HLA-DRB5/CLTC/REL/ITGA5/HLA-DQA1/ITGB1/NEDD4/STAT1/CTSL/HLA-DPA1/TPCN2/ITGA6/HLA-DRB1/ITGA1/CAV1/HLA-DPB1/HLA-DRA/HLA-DQB…
BROWNE_HCMV_INFECTION_2HR_UP	BROWNE_HCMV_INFECTION_2HR_UP	35	-0.634689	-2.41726	7.73885e-07	1.90839e-05	1.39353e-05	2273	tags=51%, list=15%, signal=44%	MFAP4/SNED1/PTGDS/NR4A1/IRF1/VWA5A/MAP3K8/ICAM1/RARRES2/FYB1/NR4A2/ATP1A2/ECM2/RGS2/NR4A3/FOS/ATF3/EGR1
LU_EZH2_TARGETS_DN	LU_EZH2_TARGETS_DN	348	-0.286866	-1.6447	7.85482e-07	1.92908e-05	1.40864e-05	2964	tags=36%, list=20%, signal=30%	VCL/PSMG1/POC1B/HNF1B/RAB11FIP1/LRIG1/MIGA1/AXL/HYLS1/NRBF2/CMTM4/SEC24B/NBPF3/SATB2/FAM169A/RNASEL/PPP3CA/RFTN1/SLC15A4/CBFB/SLC44A4/SPTLC1/NUDT11/PIGM/PHLPP2/LITAF/NHLRC3/TACC2/COL4A1/PAPSS2/ANTXR1/CHCHD3/RBFOX2/MCL1/ARMCX1/MTRR/GPC4/TACC1/DUSP6/UBE2E3/CYP24A1/SGCB/MAGED1/GFPT1/EXT2/TGFBR2/LAMC1/FZD1/PCNP/ZCCHC9/BIRC2/CRK/SACM1L/TMED10/NBPF14/LAMB1/OCIAD1/SRPX/RECK/MAGED2/ETS1/ATRN/CXADR/DICER1…
SANA_TNF_SIGNALING_UP	SANA_TNF_SIGNALING_UP	72	-0.489364	-2.22075	8.21228e-07	2.00676e-05	1.46536e-05	3255	tags=58%, list=22%, signal=46%	APOL1/PDGFRL/DNAJA1/BST2/IFIH1/IFI44L/NFKBIA/SLC15A3/MX1/HLA-B/CCL11/SMAD3/LAMB3/NCEH1/APOL3/TNFAIP2/IFIT1/VCAM1/HLA-C/SAMD9L/DRAM1/HLA-A/CXCL10/DDX60/SAT1/ICAM1/CXCL6/TLR2/CASP1/CCL2/C1S/BIRC3/HSD17B11/SSPN/TNFAIP3/CX3CL1/PLA1A/ITGAV/IL7R/GBP1/CXCL2/UBD
MEISSNER_NPC_HCP_WITH_H3K4ME2_AND_H3K27ME3	MEISSNER_NPC_HCP_WITH_H3K4ME2_AND_H3K27ME3	222	0.449282	1.78286	8.23781e-07	2.00676e-05	1.46536e-05	3413	tags=40%, list=23%, signal=31%	SRCIN1/ADGRB1/KCNQ2/MAST1/CABP7/UCN/PTH2/SPIRE2/A4GALT/CPLX1/RALYL/FOXC2/UTF1/AFF3/SULT4A1/MAFA/GJD3/TMEM151A/ATP2B3/CALCR/RASGEF1C/SOX18/FAM43B/FOXD3/IGFBPL1/HMX2/EMX1/EVX1/TMEM150C/CADM3/CASZ1/KCNK12/CDK5R2/LMX1A/SLC30A3/HRK/BAIAP2L1/TCF15/OVOL1/CRABP1/CHAT/AMER3/SIM2/FIBCD1/GALR3/ACTL6B/ZNF296/SFRP1/VGLL2/CACNA1I/RYR2/ASCL2/GHSR/FFAR4/SYT2/FOXQ1/LAMA1/KIRREL2/DLX3/TBX1/C1QL1/CLCF1/CADPS/SIM1/H…
PUJANA_XPRSS_INT_NETWORK	PUJANA_XPRSS_INT_NETWORK	149	0.496004	1.88823	8.80223e-07	2.1356e-05	1.55944e-05	2449	tags=32%, list=16%, signal=27%	RAD54L/UBE2C/KIFC1/MPHOSPH9/BLM/RIF1/EZH2/BRCA1/ESPL1/MRE11/DDX39A/KNTC1/LMNB1/AURKA/USP49/PCLAF/CDC20/SMC4/FANCI/FOXM1/UBE2S/TOPBP1/STMN1/HMMR/TIMELESS/NASP/DHFR/PSIP1/TMPO/MCM2/ZWINT/PMS2P3/TCF3/CDC7/CHEK2/POLA1/RFC4/GTSE1/NCAPD2/MYBL2/MAT2A/MTF2/SKP2/PAICS/CASP2/CENPC/HMGB2/SNRPA
ROSS_LEUKEMIA_WITH_MLL_FUSIONS	ROSS_LEUKEMIA_WITH_MLL_FUSIONS	73	-0.489432	-2.20996	8.87243e-07	2.14399e-05	1.56557e-05	2442	tags=45%, list=16%, signal=38%	ALDH3A2/SENP6/RHOBTB3/MEIS1/SCP2/MAP3K5/CSPG4/GPM6B/HOXA7/ITGA7/MYO5C/FEZ1/HCLS1/TIGAR/ZEB2/LGALS1/BMI1/IGFBP7/PSMD7/HOXA10/ADAM10/FAIM/PROM1/CCL5/PALLD/ARL6IP5/HOXA9/DACH1/CES1/HIF1A/HEXB/MYO6/PTPRC
BASSO_HAIRY_CELL_LEUKEMIA_UP	BASSO_HAIRY_CELL_LEUKEMIA_UP	74	-0.479973	-2.1751	9.24758e-07	2.21452e-05	1.61707e-05	3098	tags=46%, list=21%, signal=37%	RAB13/TIMP1/TRIM2/CCND1/PPIC/FGFR1/CYB5R1/EPB41L2/PTTG1IP/B2M/TACC1/RECK/TMEM59/RNF11/GABARAPL2/HPGDS/PRSS23/KCTD12/IL18/SPRY2/DPYD/MYOF/LILRB2/THBS1/ANXA1/IL1R1/SYT1/RCBTB2/DST/FGF2/AIF1/CPVL/EMP1/ARAP2
LIM_MAMMARY_LUMINAL_MATURE_DN	LIM_MAMMARY_LUMINAL_MATURE_DN	86	-0.45001	-2.10637	9.26815e-07	2.21452e-05	1.61707e-05	2655	tags=42%, list=18%, signal=35%	LRIG3/FAM171A1/HTRA1/COL4A1/EPB41L2/VIM/COL4A2/FZD1/SNAI2/RECK/TGFBR3/ETS1/ZNF521/MOB3B/NTRK2/KCTD12/GPX7/AXIN2/TPST1/SLC1A3/TUBB6/LMO4/CASP1/PRICKLE1/COL16A1/FSTL1/CALD1/CCL2/TMEM47/MEIS2/MOXD1/TSPAN2/SORBS1/FAS/PDZRN3/SPARCL1
LIU_VAV3_PROSTATE_CARCINOGENESIS_UP	LIU_VAV3_PROSTATE_CARCINOGENESIS_UP	79	-0.479557	-2.18412	9.27471e-07	2.21452e-05	1.61707e-05	2266	tags=42%, list=15%, signal=36%	KRT7/PSMB8/FN1/ARHGDIB/TGFBR2/C4B/CYBB/C3/CTSK/TYROBP/WFDC2/IRF1/C1QA/CTSS/LGALS3/SAT1/STAT1/PLAT/TLR2/CASP1/FBLN1/APOD/GBP2/TNC/TNFSF10/SERPINB1/ITGB2/CFH/PLA2G7/GPNMB/MMP7/FABP3/LTF
BIOCARTA_BLYMPHOCYTE_PATHWAY	BIOCARTA_BLYMPHOCYTE_PATHWAY	11	-0.864877	-2.41379	9.60447e-07	2.28419e-05	1.66794e-05	1147	tags=82%, list=8%, signal=76%	HLA-DRB5/HLA-DRB4/FCGR2B/ICAM1/HLA-DRB3/HLA-DRB1/ITGB2/HLA-DRA/PTPRC
HAN_SATB1_TARGETS_DN	HAN_SATB1_TARGETS_DN	347	-0.278894	-1.59742	9.88589e-07	2.34187e-05	1.71006e-05	3660	tags=37%, list=24%, signal=28%	ZNF23/PELI2/LMNA/HTRA3/ST3GAL6/RGCC/SPDEF/ANAPC5/PRKCA/GNB1/MXRA8/IFIT2/LIMCH1/PKIA/S100A2/BCKDHB/ITM2A/METTL7A/WIPF1/TERF2IP/ALDH6A1/SLC16A5/PHIP/MPZL2/TSPAN13/TPK1/LRRC47/HADH/ADPRM/CAPN6/SEC14L2/ANKLE2/SLC33A1/THSD4/EEF1E1/LRRC8B/LAMB3/ECH1/ALDH3A2/SENP6/AGPAT4/LARP6/AMFR/LIPA/SMIM14/DNAJB4/FN1/ERBB3/APOLD1/CTSB/NDUFAF4/MCMBP/EP400/S100P/RCAN2/NR2F2/S100A4/ZG16B/LNX1/QPCT/GMFG/CCDC25/VSNL1/ATM…
BONOME_OVARIAN_CANCER_POOR_SURVIVAL_UP	BONOME_OVARIAN_CANCER_POOR_SURVIVAL_UP	30	-0.662142	-2.37252	1.04735e-06	2.47133e-05	1.80459e-05	2341	tags=63%, list=16%, signal=54%	KCNAB1/HERC1/EID1/PSD3/RECK/SIRT1/TAX1BP1/EFEMP1/LEPR/RUNX1T1/PEX3/ARHGAP6/KL/SRSF11/REV3L/THSD7A/SEC63/CCPG1/GULP1
RASHI_RESPONSE_TO_IONIZING_RADIATION_2	RASHI_RESPONSE_TO_IONIZING_RADIATION_2	118	-0.401886	-1.97841	1.05492e-06	2.47947e-05	1.81053e-05	1643	tags=31%, list=11%, signal=28%	CXADR/TIMP3/PRSS23/LCN2/BCL10/IRF1/SNHG11/HIVEP1/GNAI3/MAP3K8/LGALS3/ICAM1/SLC7A7/THBS1/INPP5A/GALC/ANXA1/NFE2L2/GAB1/TACSTD2/KLF10/RBMXL1/SOCS2/BIRC3/PDE4B/KLF4/TNFAIP3/ACTA2/KLF6/JUNB/BTG2/CX3CL1/LAMC2/CXCL2/NFKBIZ/CFTR/ATF3
SCHAEFFER_PROSTATE_DEVELOPMENT_48HR_DN	SCHAEFFER_PROSTATE_DEVELOPMENT_48HR_DN	333	-0.286155	-1.59848	1.13688e-06	2.66171e-05	1.94361e-05	2544	tags=31%, list=17%, signal=26%	SERPINF1/FAM107B/HDAC4/ABCC9/SPON2/C1QTNF7/KCNAB1/FAM171B/EBF3/MFAP4/ANTXR1/PPM1A/SLIT2/SH3PXD2B/KCTD1/BTD/RAB7B/MEIS1/CDH6/ARMCX3/PABPC4L/TGFBR2/CTSB/PDLIM7/ARMCX2/SLC14A1/TSPYL5/MRGPRF/TGFB1I1/QPCT/SLC19A2/SPATS2L/ZNF521/PRKCB/GPM6B/GUCY1B1/RASSF2/NTRK2/ATP2B1/CCDC80/RAB3B/RBBP9/TGFBI/CD83/SAMD5/SLCO2B1/CNTN1/TYROBP/WFDC2/ESR1/LGMN/RSPO2/SOX17/IRF1/C1QA/CDH10/RUNX1T1/CDC42EP3/GPRASP1/C9orf72/SL…
LEE_NEURAL_CREST_STEM_CELL_UP	LEE_NEURAL_CREST_STEM_CELL_UP	122	-0.399063	-1.98171	1.23425e-06	2.87848e-05	2.1019e-05	2099	tags=34%, list=14%, signal=30%	PMP22/ERBB3/CDH6/TMEM204/PDGFRA/SNAI2/NR2F2/LAMB1/AP1S2/BCHE/GSN/TGFBI/DPYD/ZCCHC24/DCN/NRIP1/RUNX1T1/ZEB2/LGALS1/IGFBP7/PCDH8/COBLL1/AKR1C1/COL14A1/ANXA1/IFI16/ROR1/DACT1/ARL6IP5/FST/MOXD1/MITF/SORBS1/CDH19/ATP1A2/SEMA3C/COL3A1/LUM/SERPINB9/SCRG1/EDNRA/LPAR6
FOROUTAN_TGFB_EMT_DN	FOROUTAN_TGFB_EMT_DN	101	-0.432607	-2.08299	1.30476e-06	3.03116e-05	2.21339e-05	3354	tags=45%, list=22%, signal=35%	CDH1/SMPDL3B/CD9/GDF15/METTL7A/MPZL2/GRTP1/FA2H/ALDH5A1/SPRY1/TNFAIP2/ALDH3A2/TPD52L1/EPB41L4B/SQOR/ERBB3/S100P/EPAS1/ANK3/NR2F2/VAV3/CXADR/PKP2/TSPAN1/LCN2/MYO5C/RBM47/MTUS1/CYP1B1/MAP7/CAVIN2/MANSC1/MITF/BIRC3/SERPINB1/DST/CFH/ALDH1A3/AGR2/EMP1/CP/MMP7/AREG/ARHGAP29/GULP1
WP_NETWORK_MAP_OF_SARSCOV2_SIGNALING_PATHWAY	WP_NETWORK_MAP_OF_SARSCOV2_SIGNALING_PATHWAY	184	-0.344316	-1.79638	1.31987e-06	3.05449e-05	2.23042e-05	1574	tags=30%, list=10%, signal=28%	TBK1/CXCL12/FN1/CD3G/TGFBR2/MYD88/CTSB/GABARAPL2/GSN/JAK1/HSPA8/TRO/CXCL10/IL18/VPS36/HLA-DRB5/SELP/ZAP70/TP53I3/LCK/CD163/STAT1/CXCL6/DUSP1/AHR/CTSL/CD8A/IL33/C1R/PTGS2/HLA-DRB1/CCL5/APOD/CCL2/CD2/TNFSF10/CD247/C1S/IL18RAP/HIF1A/CCL3/CFI/IL6/FGF2/CFH/JUNB/HLA-DRA/CCR5/CCL4/NLRP3/CXCL2/IL1B/CXCL1/CXCL9/FOS/EGR1
REACTOME_LAMININ_INTERACTIONS	REACTOME_LAMININ_INTERACTIONS	30	-0.657979	-2.35761	1.33685e-06	3.08193e-05	2.25046e-05	2627	tags=57%, list=17%, signal=47%	LAMB3/COL4A1/COL4A2/LAMC1/LAMB1/ITGA7/COL4A4/NID2/LAMA2/COL4A6/ITGB1/ITGA6/ITGA1/LAMA4/COL4A3/LAMC2/ITGAV
SESTO_RESPONSE_TO_UV_C2	SESTO_RESPONSE_TO_UV_C2	50	-0.548105	-2.2752	1.35401e-06	3.10958e-05	2.27065e-05	2961	tags=46%, list=20%, signal=37%	PLSCR1/HNRNPK/TIAL1/PCMT1/PSMD14/UGCG/GCLC/ERBB3/CXADR/CUL3/KIF5B/MORC3/PTPN12/ELL2/NRIP1/CCNG1/KANK1/STXBP3/ZNF185/HIF1A/ANXA3/EMP1/F3
IKEDA_MIR1_TARGETS_UP	IKEDA_MIR1_TARGETS_UP	53	-0.545712	-2.30598	1.38799e-06	3.17549e-05	2.31878e-05	3305	tags=51%, list=22%, signal=40%	CNN3/SF3B1/E2F5/HNRNPK/PRKACB/PMP22/GCLC/ARHGAP21/HNRNPR/NFAT5/PDCD10/SPRED1/YWHAQ/SEC62/CRIM1/CLTC/ATP6V1A/CREM/FZD7/ARF4/ACVR1/GNPDA2/DDX3X/PICALM/SYNCRIP/FNDC3A/SEC63
SERVITJA_ISLET_HNF1A_TARGETS_UP	SERVITJA_ISLET_HNF1A_TARGETS_UP	143	-0.378264	-1.93867	1.39483e-06	3.17905e-05	2.32138e-05	2666	tags=35%, list=18%, signal=29%	SMAD3/GUCY1A1/EFEMP2/HTRA1/TNFAIP2/CNN2/EPB41L2/SCARA3/PMP22/VCAM1/CXCL12/VIM/ARHGDIB/MSN/SNAI2/DPT/C1QB/ZNF521/ITGA7/NOTCH2/EFEMP1/LAPTM5/DCLK1/PTN/LGALS1/HLA-DQA1/LGALS3/LYZ/DKK3/CYP1B1/ANXA1/PLA2G4A/STK17B/FBN1/CCL2/GAB1/TMEM47/MEIS2/FST/C1S/SERPINB1/CACNA2D3/CDH11/ITGB2/COL3A1/MS4A4A/SPARCL1/SNCA/ATF3/EGR2
SONG_TARGETS_OF_IE86_CMV_PROTEIN	SONG_TARGETS_OF_IE86_CMV_PROTEIN	53	0.632507	2.11227	1.40982e-06	3.19003e-05	2.32939e-05	2657	tags=49%, list=18%, signal=41%	BLM/TPX2/CDT1/TK1/E2F1/PTTG1/EZH2/MYRF/PCLAF/CCNE1/FOXM1/TOPBP1/NASP/DHFR/POLD3/MCM2/ZWINT/CORT/PPIH/POLA1/MYBL2/MCM3/HMGB2/TMEM106C/CDK1/SLC29A1
RODWELL_AGING_KIDNEY_NO_BLOOD_DN	RODWELL_AGING_KIDNEY_NO_BLOOD_DN	131	-0.393696	-1.97986	1.41025e-06	3.19003e-05	2.32939e-05	4226	tags=53%, list=28%, signal=38%	GSTM4/FAM83F/FBXO21/FRMD3/MTR/TMEM80/ABCA5/DHTKD1/CLASP2/PCBP2/NUDT4/DSG2/BMP7/PAIP1/GABARAPL1/UCHL5/BCKDHB/SLC25A36/TMEM38B/ALDH6A1/ISOC1/HSPA9/SLC22A23/HADHB/NAA35/FA2H/MTO1/FAM171A1/FBXO3/PPP2R1B/LDHB/ATP5MC3/RHOBTB3/NEDD4L/LINC00667/AASS/APLP2/NDUFS1/ISCA1/CTH/GSTA4/PRDX3/MPC1/IMPACT/CYCS/CLDN8/SRP9/ADH5/FMO5/RTN4/TCTN3/ATP5F1A/KLF9/GPRASP1/DLAT/TBC1D9/OAT/KLHL3/THSD7A/SCML1/OXCT1/CPEB3/GHR/A…
STEGER_ADIPOGENESIS_DN	STEGER_ADIPOGENESIS_DN	23	-0.711395	-2.40179	1.44115e-06	3.24772e-05	2.37152e-05	3061	tags=57%, list=20%, signal=45%	OLFML3/CAPN6/MMP2/RNASE4/DPT/MAGED2/TIMP3/PDPN/PLAT/FSTL1/PLA2G7/WNT5A/OGN
JINESH_BLEBBISHIELD_TRANSFORMED_STEM_CELL_SPHERES_UP	JINESH_BLEBBISHIELD_TRANSFORMED_STEM_CELL_SPHERES_UP	147	-0.363568	-1.86753	1.45467e-06	3.26594e-05	2.38483e-05	4253	tags=48%, list=28%, signal=35%	PGD/LYPD3/C17orf58/IFNGR2/SAMD9/RNF145/UGDH/PIM1/SDCBP2/WIPI2/SPTSSA/FTL/SERPINB8/PTGR1/RGCC/SRXN1/CHMP1B/APOL2/MX1/SLC16A5/MORF4L2/ALDH1A1/SMAD3/LAMB3/CYP3A5/ALDH3A2/PPP1CB/MFSD6/PARP4/MFSD1/ANKRD10/SMIM14/GCLC/CTSB/SLC14A1/ZG16B/GSDME/AP1S2/CABYR/TMEM106B/CEMIP/JAK1/HSPA8/UBE2Q2/CIRBP/LCN2/TNFRSF21/FEZ1/KLHL5/PLPP3/THBS1/RAB27B/CYP1B1/ANXA1/SLC40A1/FYB1/LXN/PGM3/KRT23/CACNA2D3/CBR3/ADGRF1/KLF6/…
SU_TESTIS	SU_TESTIS	60	0.607063	2.06413	1.49364e-06	3.34097e-05	2.43962e-05	2649	tags=48%, list=18%, signal=40%	KIF2C/EZH2/BUB1B/BRAF/CCNB2/AURKA/CCNB1/SSX2/OIP5/NCAPH/RPL39L/CDKN3/TEKT2/TOPBP1/HMMR/TTLL5/IRGC/CAMP/RFC4/GRK4/PPFIA1/ZNRF4/SFMBT1/TULP2/SOCS7/GK/CDK1/CLTCL1/RFPL3S
RIGGI_EWING_SARCOMA_PROGENITOR_UP	RIGGI_EWING_SARCOMA_PROGENITOR_UP	341	-0.277776	-1.58406	1.53421e-06	3.41901e-05	2.4966e-05	3279	tags=35%, list=22%, signal=28%	PDGFA/MCAM/RSPH3/SH2B3/CYYR1/FZD4/TRIB2/RRAGD/HSPB2/TSPAN11/PRELP/PCGF5/NFATC3/ITM2A/GDF15/PSTPIP1/RCOR1/LSM8/OLFML3/RGS5/TSPAN13/GNA14/POC1B/F2R/RNASET2/ADGRE2/LAMB3/STEAP1/ALDH5A1/FAM107B/EVA1C/SLAIN1/NUDT11/GRK5/TCF7L1/MFAP4/SLIT2/PLCG2/ALDH7A1/DUSP6/MEIS1/PTGDS/MAPRE2/ARHGDIB/STAT4/FZD1/CSRNP3/FLRT2/MAP3K5/ITGAM/LINC00839/PRKCB/JAK1/MAFB/NT5DC1/NR3C2/RGS18/HSPB8/CARD16/SAMD5/GPR137B/IFI44/KDS…
GROSS_HYPOXIA_VIA_ELK3_DN	GROSS_HYPOXIA_VIA_ELK3_DN	135	-0.380184	-1.93621	1.55517e-06	3.45295e-05	2.52138e-05	1868	tags=30%, list=12%, signal=26%	HSPA5/GADD45A/PNRC1/ETS1/LAMP2/SCAF11/PDLIM4/CXCL10/C3/SPRY2/BCL10/XBP1/CSRNP1/THBD/CDC42EP3/GJA1/RCAN1/SAT1/CXCL6/SAMSN1/IFI16/ITGA6/PTGS2/TM4SF1/USP47/CAVIN3/CCL2/TNC/SRGN/FST/NEDD9/KLF4/IL6/KLF6/PTGER4/ZFP36/CXCL2/TCIM/FOS/EGR1
SEKI_INFLAMMATORY_RESPONSE_LPS_UP	SEKI_INFLAMMATORY_RESPONSE_LPS_UP	72	-0.482161	-2.18806	1.59689e-06	3.53254e-05	2.5795e-05	1411	tags=33%, list=9%, signal=30%	LIF/CXCL10/PTPRE/REL/GSAP/GADD45B/SCHIP1/ICAM1/CXCL6/IER3/TLR2/TSLP/CCL2/GBP2/BIRC3/CCL3/TNFAIP3/FAS/SELE/TCIM/CXCL1/NFKBIZ/EGR1/EGR2
WP_PROSTAGLANDIN_SIGNALING	WP_PROSTAGLANDIN_SIGNALING	21	-0.72292	-2.41524	1.63234e-06	3.59774e-05	2.62711e-05	724	tags=57%, list=5%, signal=54%	AHR/CASP1/CCL2/CCL3/IL6/PTGER2/PTGER4/AREG/NLRP3/IL1B/CXCL1/CXCL9
SAKAI_CHRONIC_HEPATITIS_VS_LIVER_CANCER_UP	SAKAI_CHRONIC_HEPATITIS_VS_LIVER_CANCER_UP	81	-0.466317	-2.17672	1.64284e-06	3.60765e-05	2.63435e-05	4779	tags=72%, list=32%, signal=49%	HSP90AA1/SOD2/GLRX2/CASP4/UBE2D3/NCK1/HSF2/TXN/CAT/APBB1/MYC/TRAF6/CASP9/USP33/NAE1/UBE2D2/TCP1/CENPB/CANX/PIGB/CUL2/HNRNPA1/MPHOSPH6/HNRNPK/CUL5/LAMTOR3/TNPO1/GSTT2/UBE2A/SMNDC1/UBE2N/RANBP2/HNRNPDL/TACC1/RNASE4/PRDX3/HNRNPR/ATF2/ATF6/MAP3K5/UBE2D1/USP8/JAK1/USP14/YME1L1/UPF3A/AXIN2/UBE3A/CCR1/CTSS/HAT1/MICA/TLR2/CASP1/HIF1A/HLA-DRA/PTPRC/ITPR1
DANG_REGULATED_BY_MYC_DN	DANG_REGULATED_BY_MYC_DN	224	-0.316679	-1.72928	1.66028e-06	3.63269e-05	2.65263e-05	3280	tags=38%, list=22%, signal=30%	COL5A1/PMAIP1/CANX/SERINC3/ACSL1/TRIP12/PDGFRB/COL1A2/NPC2/F2R/GAS1/CSDE1/SPARC/RPS23/MYO1B/CCND1/IFIT1/CCNH/ANXA4/TMEM126A/PMP22/VCAM1/DUSP6/FN1/ERRFI1/PERP/TGFBR2/FBLN5/LAMC1/MSN/FZD1/PDGFRA/CTSB/GADD45A/PDLIM7/CTBS/IMPACT/LAMP2/CSPG4/MYL12A/GPM6B/CCNG2/SCAMP1/ISCU/ALDH9A1/RB1/CXCL10/YME1L1/ILK/A2M/PLS3/MCC/CD48/ARF4/ITGB1/LYZ/THBS1/DUSP1/SUCLA2/CAST/APP/IL1RAP/IER3/CASP1/PAM/JPH2/FSTL1/LXN/CAV…
VECCHI_GASTRIC_CANCER_ADVANCED_VS_EARLY_UP	VECCHI_GASTRIC_CANCER_ADVANCED_VS_EARLY_UP	149	-0.370418	-1.89197	1.70968e-06	3.72722e-05	2.72166e-05	2836	tags=43%, list=19%, signal=35%	GAS1/ALDH1L2/SPARC/AXL/CYP7B1/GUCY1A1/COL4A1/TMEM45A/ANTXR1/SLIT2/TRPC1/ARMCX1/FN1/CDH6/SNAI2/HDGFL3/GSDME/FMO2/AMIGO2/RAB31/CPE/TIMP3/CEMIP/HES2/MAFB/SPOCK1/RBMS1/DSE/SLC2A3/EFEMP1/PLAU/NID2/ALOX5/TRIM6/RARRES1/LAMA2/SLC1A3/DDR2/CD163/THBS1/PLXDC2/CYP1B1/PDGFC/IL1RAP/TLR2/FBN1/FSTL1/THBS4/CALD1/TWIST1/COL8A1/MOXD1/CDH11/IL6/MGP/COL12A1/COL15A1/SULF1/PLA2G7/HLA-DQB1/GPNMB/SFRP4/FRMD6/EDNRA
TIAN_TNF_SIGNALING_NOT_VIA_NFKB	TIAN_TNF_SIGNALING_NOT_VIA_NFKB	20	-0.73531	-2.44385	1.78153e-06	3.85964e-05	2.81836e-05	664	tags=40%, list=4%, signal=38%	IER3/PDE8B/KLF10/KLF6/JUNB/TIPARP/EGR1/FOSB
REACTOME_INTEGRIN_CELL_SURFACE_INTERACTIONS	REACTOME_INTEGRIN_CELL_SURFACE_INTERACTIONS	75	-0.475324	-2.16136	1.78325e-06	3.85964e-05	2.81836e-05	3429	tags=52%, list=23%, signal=40%	COL4A5/CD47/CDH1/COL5A1/JAM3/COL1A2/COMP/COL4A1/JAM2/VCAM1/FN1/COL4A2/COL23A1/ITGB8/ITGB3/ITGAM/ITGA7/COL8A2/COL4A4/ITGA5/COL4A6/ITGB1/COL13A1/ICAM1/THBS1/ITGA8/FBN1/ITGA6/COL16A1/ITGA1/TNC/COL8A1/COL9A2/ITGB2/COL3A1/LUM/COL6A3/COL4A3/ITGAV
BROWNE_INTERFERON_RESPONSIVE_GENES	BROWNE_INTERFERON_RESPONSIVE_GENES	61	-0.503277	-2.19436	1.89643e-06	4.0899e-05	2.98649e-05	4389	tags=57%, list=29%, signal=41%	UBE2L6/RSAD2/PSMB9/BST2/GCH1/ZBTB20/IFIT3/BAZ1A/IFI44L/SP110/IFIT5/IFIT2/MX1/KIF5C/PLSCR1/IL15/TDRD7/APOBEC3G/PSMB8/HLA-F/MYD88/TRIM14/RGL1/CXCL10/IFI44/STAT1/TLR3/THEMIS2/CASP1/NMI/GBP2/TNFSF10/TRIM22/GBP1/IDO1
FLECHNER_PBL_KIDNEY_TRANSPLANT_OK_VS_DONOR_UP	FLECHNER_PBL_KIDNEY_TRANSPLANT_OK_VS_DONOR_UP	146	-0.370157	-1.89813	1.90831e-06	4.10083e-05	2.99447e-05	4156	tags=44%, list=28%, signal=32%	PSMD9/TMED2/LSM2/TAF7/LRP10/TUBGCP2/ARHGAP1/SMARCE1/ACTB/RACK1/IK/RPLP0/RPS29/EIF3F/MICAL2/SRSF3/TIMM17A/MAN2A2/ANAPC13/PSMA2/LST1/RPS23/RPL11/SRRM1/DCTD/LAMTOR5/ARID5A/UGCG/PPM1A/GSPT1/PSMA4/MAGED1/VAMP5/NDUFB5/STAT4/MYD88/PRKAR1A/MAP2K1/VAV1/LAMP2/STK19/AASDHPPT/CUL4B/EEF1B2/SRSF8/MORC3/CTSK/CD58/CLTC/ATP5F1A/PSMA5/TOP2B/ITGB1/SAT1/ALOX5AP/SATB1/OAT/UBE4A/SYNCRIP/KLF6/PTGER2/TRAF3IP3/AGL/RGS2
KAAB_HEART_ATRIUM_VS_VENTRICLE_DN	KAAB_HEART_ATRIUM_VS_VENTRICLE_DN	239	-0.309218	-1.65569	1.95511e-06	4.18644e-05	3.05699e-05	3278	tags=31%, list=22%, signal=25%	PKIA/ALDH1L1/NDUFAF1/HADHA/HSPA9/PSMB6/SLC25A3/HADH/SRGAP3/GLUD2/SDHB/AFG3L2/ALDH5A1/LMO7/ECH1/ZNF330/LDHB/ABCC9/NDUFS2/CYB5R1/SDHD/OPA1/NDUFV2/AZGP1/NDUFS1/PRDX3/LYRM1/GADD45A/UBE2G1/RCAN2/RAB21/MAP3K5/ACSL3/UBE2D1/UBA3/CXADR/MYL12A/AIMP2/PGM1/PKP2/ZHX2/RAPGEF2/HIPK3/ISCU/ADH5/FH/UBE3A/UQCRFS1/SLC5A1/KCNJ8/ATP5F1A/GABRE/LDB3/CRADD/ACAT1/MLH1/LAMA2/SLC1A3/CAP2/RCAN1/PHKA1/FHL2/DLD/APOD/GAB1/MEIS2…
KEGG_CELL_ADHESION_MOLECULES_CAMS	KEGG_CELL_ADHESION_MOLECULES_CAMS	110	-0.408921	-1.9642	1.9926e-06	4.25158e-05	3.10455e-05	2094	tags=32%, list=14%, signal=28%	VCAM1/HLA-C/HLA-F/ITGB8/HLA-A/CLDN8/ITGAM/HLA-DMA/CNTN1/HLA-DRB5/SELP/NEO1/CD58/HLA-DRB4/HLA-DQA1/ITGB1/ICAM1/HLA-DRB3/HLA-DPA1/CD8A/ITGA8/ITGA6/HLA-DRB1/ICOS/CD2/CLDN10/ITGB2/HLA-DPB1/CLDN1/HLA-DRA/HLA-DQB1/SELE/PTPRC/ITGAV/HLA-DMB
BLANCO_MELO_BETA_INTERFERON_TREATED_BRONCHIAL_EPITHELIAL_CELLS_DN	BLANCO_MELO_BETA_INTERFERON_TREATED_BRONCHIAL_EPITHELIAL_CELLS_DN	156	0.474672	1.81246	2.00648e-06	4.26608e-05	3.11514e-05	3238	tags=36%, list=21%, signal=28%	CCDC78/CHTF18/TEDC2/KIFC2/E2F1/C21orf58/CEP131/EME1/A2ML1/RMI2/IDI2-AS1/EVPL/SPRR1B/CTSV/ADAMTSL4/NOXA1/FBF1/DDX11/CES3/LRRC45/CRABP2/CCDC88B/CRCT1/TEDC1/CXXC5/ARHGAP33/KMT5C/WDR62/NGEF/TMEM184A/ADM5/MZF1/ZNF467/ZNF692/RBBP8NL/LRRC20/RASAL1/SPRR1A/ZNF862/CARD14/SPINK7/SCNN1B/MUTYH/PLEKHH3/UNC13D/PLA2G6/RHOBTB1/RCOR2/KALRN/ALDH3B2/FOXRED2/H19/HEY1/SIX5/KLK13/TJP3
NAKAYAMA_SOFT_TISSUE_TUMORS_PCA2_DN	NAKAYAMA_SOFT_TISSUE_TUMORS_PCA2_DN	70	-0.486538	-2.1902	2.07005e-06	4.38573e-05	3.20251e-05	689	tags=19%, list=5%, signal=18%	AKR1C1/ASPA/LMOD1/SLC24A3/APOD/ITIH5/CES1/ABCA8/ATP1A2/AOC3/ANGPT1/MAOB/FOSB
MCBRYAN_PUBERTAL_BREAST_4_5WK_UP	MCBRYAN_PUBERTAL_BREAST_4_5WK_UP	244	-0.306184	-1.62869	2.24748e-06	4.74241e-05	3.46297e-05	2267	tags=27%, list=15%, signal=23%	KRT18/KRT7/ACOT1/EPB41L4B/RAB7B/DUSP6/ADAMTS5/FN1/ERBB3/ERRFI1/ARHGEF3/PERP/ARHGAP21/TP63/IGFBP6/CLDN8/CAP1/TPBG/PDLIM4/MAFB/TXNDC16/AQP5/SLC39A6/LCN2/FOXA1/CNTN1/WFDC2/PLPP2/BECN1/TNFRSF12A/PTN/SAT1/INMT/THBS1/DKK3/PLAT/GZMA/RPL5/IL33/PROM1/COL16A1/HLA-DRB1/ACTG2/CALD1/APOD/MANSC1/PALLD/TACSTD2/TNC/CLDN10/SOX9/FGFR2/CNN1/CDH11/PTPRK/SPON1/ACTA2/EMB/TMEM158/PLA2G7/AREG/F3/RND3/LTF/FOS/EGR2
PANGAS_TUMOR_SUPPRESSION_BY_SMAD1_AND_SMAD5_UP	PANGAS_TUMOR_SUPPRESSION_BY_SMAD1_AND_SMAD5_UP	114	-0.403224	-1.95228	2.25416e-06	4.74241e-05	3.46297e-05	3298	tags=41%, list=22%, signal=32%	TRIM5/PKIA/WIPF1/SORCS2/RGS5/ALDH1B1/KLHL6/GNA14/LRIG1/L3HYPDH/RFTN1/LITAF/MMP2/TMEM204/FBLN5/TAOK3/EMILIN1/TP63/HDGFL3/GMFG/ETS1/HS6ST2/LRRK1/GSN/CELF2/TGFBI/PTPN12/C1QA/GSTO1/LAPTM5/LYZ/ENOX1/MATN2/GLI1/FSTL1/CAVIN3/CACNA1C/NEDD9/TMEM178B/L3MBTL3/MNDA/COL12A1/EYA4/SERPINB9/ANGPTL1/BAG2/TCIM
JINESH_BLEBBISHIELD_VS_LIVE_CONTROL_UP	JINESH_BLEBBISHIELD_VS_LIVE_CONTROL_UP	322	0.407037	1.65392	2.30582e-06	4.83418e-05	3.52998e-05	2618	tags=29%, list=17%, signal=24%	CHTF18/BRI3BP/KIFC2/PABPC1L/C21orf58/RECQL4/STC2/ST8SIA6-AS1/NPIPB12/AFDN/WFIKKN1/ZNF682/RNU12-2P/FER1L4/TRMT1/KREMEN2/KNTC1/PIDD1/ALB/PIP4K2B/BRICD5/MIB2/CBS/SNHG7/CDK11B/XRCC2/USP49/GSDMB/CPT1B/LIME1/CTSV/PILRB/NPIPB15/SULT1A2/CCDC137/CCDC125/CYFIP2/MC1R/DDIT4/ALPP/TMEM191A/MAMDC4/SPP1/SNORA78/ZNF430/CUL9/NADSYN1/ZNF75A/SULT1A1/MORC2/NUPR1/ZNF488/SPDYE1/GOLGA6L1/VARS2/PGF/ZNF587/GALNT3/SMCR5/GS…
CHASSOT_SKIN_WOUND	CHASSOT_SKIN_WOUND	9	-0.896587	-2.35421	2.33171e-06	4.87148e-05	3.55721e-05	1073	tags=78%, list=7%, signal=72%	REL/KLF2/JUNB/FOS/EGR1/EGR2/FOSB
KEGG_RIBOSOME	KEGG_RIBOSOME	85	-0.441032	-2.06118	2.4087e-06	5.01492e-05	3.66196e-05	5558	tags=69%, list=37%, signal=44%	RPS28/RPL7A/RPS8/RPL34/RPS15/RPL18/RPL36/RPL30/RPS20/RPL23A/RPS6/RPS21/RPL27A/RPL22/RPS18/UBA52/RPS5/RPL29/RPL37A/RPS11/RPL19/RPS7/RPL4/RPLP1/RPL18A/RPS12/RPS27/RPL39/RPL6/RPS10/RPS15A/RPS24/RPS4X/RPLP0/RPS29/RPS17/RPL35A/RPS25/RPL10/RPL13/RPL15/RPL27/RPL10L/RPS23/RPS16/RPL11/RPL26/RPL9/RPS27A/RPS13/RPL17/RPL21/RPL3/RPL41/RPL10A/RPS3A/RSL24D1/RPS27L/RPL5
SHEPARD_CRASH_AND_BURN_MUTANT_DN	SHEPARD_CRASH_AND_BURN_MUTANT_DN	150	0.475511	1.80726	2.54819e-06	5.28705e-05	3.86067e-05	2753	tags=35%, list=18%, signal=29%	BIRC5/RTKN/TPX2/TK1/TACC3/KIF2C/ASPM/CEP295/PGBD4/BUB1B/KIF23/PRC1/CCNB2/CCNB1/BORA/CKS2/PIF1/CDC20/OIP5/PARPBP/FOXM1/FOXB1/LMNB2/INSM1/NEUROG1/LHX1/EN2/CDCA3/PMEL/SOX21/TMPO/SOX3/RHO/CEP55/POU3F3/CEP250/ENO3/SFRP1/RACGAP1/FZD9/GTSE1/HES6/ASCL1/TNRC6C/NOVA2/MYCL/CDK1/LZTS3/GPSM1/PRR11/GFAP/ST8SIA2/NDE1
BURTON_ADIPOGENESIS_PEAK_AT_24HR	BURTON_ADIPOGENESIS_PEAK_AT_24HR	32	0.703769	2.15368	2.58675e-06	5.34862e-05	3.90563e-05	1641	tags=41%, list=11%, signal=36%	UBE2C/KIFC1/TK1/PTTG1/PRC1/KIF20A/CCNB1/CDC20/AGT/STMN1/HMMR/ISYNA1/RACGAP1
PHONG_TNF_RESPONSE_NOT_VIA_P38	PHONG_TNF_RESPONSE_NOT_VIA_P38	317	-0.282166	-1.57093	2.59766e-06	5.35279e-05	3.90867e-05	2202	tags=27%, list=15%, signal=24%	MMP2/ADGRE5/FDX1/DNAJC3/VCAM1/WTAP/LTB/IL6ST/ADAMTS9/ING3/TMEM204/NFKB1/HSPA5/GADD45A/MAP2K1/DRAM1/NR2F2/FZD5/HLA-A/ETS1/OSR2/CXADR/RAPGEF2/PDLIM4/CUL4B/PRSS23/JAK1/HSPB8/CXCL10/CD83/C2CD2/TNFRSF21/DSE/PHF11/LDLR/CLK4/PLAU/IRF1/CD58/ZNF432/BAMBI/RBM47/PLPP3/CDC42EP3/RAI14/GSAP/SAMD4A/GEM/GNAI1/RCAN1/PANX1/SH3BP4/ABCD3/LRRC49/MTUS1/FNBP1/ICAM1/NET1/FOXF1/AMPD3/CRYBG1/RAB11FIP2/NMI/NFE2L3/SGK1/CALD…
BOSCO_ALLERGEN_INDUCED_TH2_ASSOCIATED_MODULE	BOSCO_ALLERGEN_INDUCED_TH2_ASSOCIATED_MODULE	119	-0.392076	-1.91763	2.62406e-06	5.37986e-05	3.92843e-05	2478	tags=34%, list=16%, signal=28%	SERPINB6/LRRN1/PITRM1/YEATS4/CDCA7L/BATF/ISCA1/STAT4/TAB2/RASL11A/DPP4/PGM1/LIF/CD83/RFLNB/LCP2/ELL2/XBP1/TBC1D1/RAP1A/ALOX5/TMEM71/APBB1IP/DEPDC7/RAB27B/RPL5/IKZF1/STK17B/DACT1/CYTIP/SOCS2/PTGER2/SLC39A8/JAML/IL1B/SLC12A2/NFKBIZ/NR4A3/DUSP5/CD69
KIM_LRRC3B_TARGETS	KIM_LRRC3B_TARGETS	29	-0.659287	-2.37825	2.62868e-06	5.37986e-05	3.92843e-05	2625	tags=59%, list=17%, signal=49%	CD74/IFIT1/B2M/HLA-C/HLA-A/EIF3E/IFI44/EEF1A1/LYZ/CD59/IFI16/HLA-DRB1/CCL5/HLA-DPB1/HLA-DQB1/CXCL1/CXCL9
HOWLIN_PUBERTAL_MAMMARY_GLAND	HOWLIN_PUBERTAL_MAMMARY_GLAND	55	-0.525784	-2.27	2.68797e-06	5.47559e-05	3.99834e-05	4456	tags=64%, list=30%, signal=45%	TNF/IL1R2/CCL23/CPXM1/ANGPTL2/COMT/CITED1/RSPH3/GSTA3/CYP4V2/NFIL3/EPS15/LSP1/CXCL12/EVI2A/PDGFRA/CTSB/RECK/AOX1/FOXA1/PRRX2/PTN/APBB1IP/FCGR2B/HSD11B1/IDI1/IFI16/PROM1/PTEN/APOD/TWIST1/KLF4/CFH/SFRP4/AREG
GRAHAM_CML_QUIESCENT_VS_CML_DIVIDING_UP	GRAHAM_CML_QUIESCENT_VS_CML_DIVIDING_UP	20	-0.731012	-2.42956	2.69366e-06	5.47559e-05	3.99834e-05	1935	tags=50%, list=13%, signal=44%	NFAT5/TRA2B/CXCL6/CCL19/CCL3/EMP1/CXCL2/IL1B/CXCL1/RGS1
FUJII_YBX1_TARGETS_DN	FUJII_YBX1_TARGETS_DN	167	0.473542	1.81788	2.71019e-06	5.49065e-05	4.00934e-05	3551	tags=44%, list=24%, signal=34%	CDT1/TK1/UHRF1/ASPM/CDC6/CBX1/FEN1/CENPU/BRCA1/EXO1/DTL/BUB1B/KIF23/LMNB1/TRIO/RAD51/RAD54B/PDE3B/MICB/ASF1B/E2F7/FANCI/LIG1/OIP5/RNASEH2A/NCAPH/PARPBP/FOXM1/CDKN3/CDC25A/GINS2/MSI2/NCAPG2/VRK1/TIMELESS/JPH1/FANCD2/DHFR/MCM2/ZWINT/NCBP2/ENAH/SLC25A19/RFC4/TCF19/MYBL2/CDK2/SKP2/CASP2/TIAM1/NRM/MCM3/TIMM8A/NEK8/CHEK1/SPA17/CCNF/CHAF1A/PRR3/MCM5/ATAD2/FABP5/KIF11/DUT/XRCC3/HMGB3/PRIM1/MAD2L2/MASTL/D…
REACTOME_NON_INTEGRIN_MEMBRANE_ECM_INTERACTIONS	REACTOME_NON_INTEGRIN_MEMBRANE_ECM_INTERACTIONS	56	-0.519253	-2.21115	2.72258e-06	5.49724e-05	4.01415e-05	3848	tags=61%, list=26%, signal=45%	SDC2/LAMA3/ITGA2/TRAPPC4/PDGFA/PRKCA/COL4A5/COL5A1/TTR/COL1A2/LAMB3/COL4A1/ACTN1/FN1/COL4A2/LAMC1/ITGB3/LAMB1/COL4A4/LAMA2/COL4A6/DDR2/ITGB1/NTN4/THBS1/ITGA6/TNC/LAMA4/COL3A1/FGF2/DMD/COL4A3/LAMC2/ITGAV
MARTINEZ_RESPONSE_TO_TRABECTEDIN_UP	MARTINEZ_RESPONSE_TO_TRABECTEDIN_UP	68	-0.484712	-2.18936	2.76619e-06	5.56014e-05	4.06008e-05	5197	tags=59%, list=34%, signal=39%	FKBP1A/IFITM3/RHBDD2/UBA52/ANXA5/MYB/S100A10/SOD1/RPS27/PRDX2/WBP1/SNCAIP/ID2/IFITM2/ITM2B/PDIA3/ITGAE/ATRAID/CDH1/TUSC3/SOCS1/SKP1/GLO1/GNG10/LAPTM4A/IGFBP6/CYCS/HSBP1/ATP6V1G1/GADD45B/SERTAD1/LYZ/SAT1/DKK3/ANXA1/DNM1L/SRGN/JUNB/ADAM9/ATF3
ROZANOV_MMP14_TARGETS_UP	ROZANOV_MMP14_TARGETS_UP	231	-0.318546	-1.71338	2.77221e-06	5.56014e-05	4.06008e-05	4663	tags=52%, list=31%, signal=36%	N4BP2L2/SLCO2A1/IQCK/LOXL3/MMP14/DAPK1/COL6A1/LHPP/HERPUD1/NNMT/GJB2/JAG1/APMAP/IL1R2/ALDH18A1/PTGS1/CDC42/SOD3/PDGFRL/PSD4/COL6A2/SLC12A7/ANXA6/ANGPTL2/IFITM2/ST6GAL1/NR3C1/SIRPA/WDR46/HTRA3/PTGR1/PLAC8/CHST15/TMEM98/LYPD6B/RIN2/CNEP1R1/COL5A1/PMAIP1/PXDN/S100A2/TPST2/MX1/HLA-B/ITM2A/TAGLN/NAA20/RWDD2B/ADD3/SRPX2/CEND1/BOC/LRIG1/EFEMP2/APOL3/FKBP7/COL4A1/CHSY1/COMMD8/TMEM45A/SHISAL1/RBFOX2/EMILI…
BASAKI_YBX1_TARGETS_DN	BASAKI_YBX1_TARGETS_DN	354	-0.272948	-1.56701	2.83904e-06	5.66394e-05	4.13588e-05	3085	tags=35%, list=20%, signal=28%	LSM8/SLC25A27/MPZL2/PTER/PRKAB1/DPY19L4/SLC25A3/PARP8/CRYZL2P/MTDH/RNASET2/TM2D3/KANSL1L/MIGA1/ZNF615/CNIH1/SBF2/TSPAN6/ALG13/HTRA1/SPRY1/ZNF207/FAM107B/HDAC4/TM9SF3/GLCCI1/DYNC2LI1/PAPSS2/ANTXR1/ABRAXAS1/PDS5B/MCL1/NDUFS1/PLCG2/DNAJC3/DUSP6/MEIS1/IL6ST/GPD1L/PSD3/HGD/LAMB1/CTBS/BRWD1/VAV3/LAMP2/CXADR/DPP4/MIB1/SCAMP1/CUL4B/TMEM106B/HLA-DMA/KLHDC10/TSPAN1/NT5DC1/TRIM13/CGNL1/LCN2/SEC62/SPRY2/C14o…
FARMER_BREAST_CANCER_APOCRINE_VS_BASAL	FARMER_BREAST_CANCER_APOCRINE_VS_BASAL	293	-0.292675	-1.61808	2.84637e-06	5.66394e-05	4.13588e-05	3358	tags=37%, list=22%, signal=29%	FAM234B/CDH1/SAR1B/PON2/LIMCH1/KLF5/PMAIP1/S100A2/NRAS/BTG3/ACSL1/HMGCR/SPRED2/OPTN/LBR/TSPAN13/DUSP10/PLSCR1/GSPT2/BCL11A/RNF138/MPHOSPH6/ANKLE2/ETFA/SIDT1/MAOA/PRKACB/SEC23B/PPIC/NAAA/HMGN4/LDHB/DCAF6/PAPSS2/KRT18/KRT7/BRINP3/APLP2/AZGP1/TRAK2/UBE2E3/GNMT/GPD1L/HGD/ACSS3/S100A4/CTBS/MAGED2/CLDN8/ACSL3/STK26/SLC19A2/PREP/GPM6B/GABRP/ACOX2/S100A6/GGT1/FMO5/GGTLC1/CIRBP/GPX7/TNFRSF21/REEP5/CCNDBP1…
REACTOME_REGULATION_OF_TP53_ACTIVITY_THROUGH_PHOSPHORYLATION	REACTOME_REGULATION_OF_TP53_ACTIVITY_THROUGH_PHOSPHORYLATION	78	0.560806	1.99018	2.85221e-06	5.66394e-05	4.13588e-05	2553	tags=29%, list=17%, signal=25%	BLM/TPX2/TAF1/RMI2/BRCA1/EXO1/MRE11/AURKA/MAPK11/STK11/TOP3A/RAD9A/HIPK2/TOPBP1/PRKAG2/MDM4/CHEK2/NOC2L/RFC4/CDK2/TAF1L/RMI1/CHEK1
FRASOR_RESPONSE_TO_SERM_OR_FULVESTRANT_DN	FRASOR_RESPONSE_TO_SERM_OR_FULVESTRANT_DN	45	0.639468	2.07141	2.9018e-06	5.74346e-05	4.19394e-05	3351	tags=58%, list=22%, signal=45%	UBE2C/CENPF/BLM/TK1/KIF2C/E2F1/AURKA/MYRF/CDC20/RNASEH2A/FOXM1/STMN1/TIMELESS/MCM2/MAZ/POLRMT/NUDT1/MCM3/CDK1/GAL/CHAF1A/CDC25B/MCM5/KIF11/CDKN2C/PRIM1
REACTOME_CELL_CYCLE_CHECKPOINTS	REACTOME_CELL_CYCLE_CHECKPOINTS	227	0.435555	1.73237	3.2558e-06	6.42299e-05	4.69015e-05	2753	tags=27%, list=18%, signal=22%	UBE2C/CENPF/BIRC5/CENPO/CENPT/BLM/NUF2/KIF2C/CDC6/CDCA8/YWHAG/CENPU/ORC4/RMI2/BRCA1/EXO1/CDC45/CENPE/MRE11/BUB1B/KNTC1/CCNB2/ORC6/CCNB1/CDKN1B/PSMA6/CDC20/AHCTF1/INCENP/TOP3A/CCNE1/RAD9A/UBE2S/CDC25A/TOPBP1/MCM2/ZWINT/CDKN2A/CDC7/MDM4/CHEK2/RCC2/PKMYT1/NSL1/RFC4/GTSE1/NUP85/CDK2/ZNF385A/CENPC/PSME3/MCM3/RMI1/PLK1/CHEK1/CDK1/ZWILCH/TAOK1/SPDL1/PCBP4/NDE1
MIKKELSEN_NPC_HCP_WITH_H3K27ME3	MIKKELSEN_NPC_HCP_WITH_H3K27ME3	208	0.437565	1.72709	3.35227e-06	6.5917e-05	4.81333e-05	3431	tags=39%, list=23%, signal=31%	SRCIN1/ADGRB1/KCNQ2/MAST1/CABP7/HOXC9/UCN/CPLX1/RALYL/IL11/UTF1/BHLHE23/SULT4A1/NEUROG3/TMEM151A/CALCR/RASGEF1C/SOX18/FAM43B/FOXD3/IGFBPL1/EMX1/EVX1/MPPED1/TMEM150C/CADM3/ST8SIA3/LMX1A/SLC30A3/HOXB7/TCF15/OVOL1/CHAT/FSTL4/SIM2/FIBCD1/GALR3/GPR37/SLC6A5/SFRP1/VGLL2/SIGIRR/RYR2/PYY/IGF2BP1/HOXB5/TCERG1L/GHSR/FFAR4/SYT2/PTH1R/HOXB9/DLX3/C1QL1/SIM1/HRH3/FOXE3/SPTBN2/PTPRT/B3GNT7/JPH3/TP73/LBX1/HCRTR1…
REACTOME_ANTIGEN_PROCESSING_CROSS_PRESENTATION	REACTOME_ANTIGEN_PROCESSING_CROSS_PRESENTATION	96	-0.421176	-2.01511	3.42913e-06	6.72087e-05	4.90766e-05	5361	tags=69%, list=36%, signal=45%	TAP1/SEC22B/PSMC4/ITGB5/PSMC1/HLA-E/UBA52/FCGR1B/PSMD12/PSMD8/CYBA/CD36/VAMP3/PSMD13/VAMP8/SEC61B/PSMD1/PSMD2/PSMB9/PSMD9/CD14/PSMC5/PSMB10/PDIA3/PSMD10/PSME1/CHUK/PSMA1/PSMB1/UBB/PSMC2/PSMC3/HLA-G/TLR4/HLA-B/BTK/PSMB6/LNPEP/PSMB5/PSMA2/PSMD14/B2M/PSMB8/TLR1/PSMA3/PSMF1/RPS27A/PSMA4/HLA-C/HLA-F/MYD88/HMGB1/HLA-A/LY96/PSMD6/CYBB/PSMC6/NCF2/PSMA5/CTSS/SNAP23/PSMD7/CTSL/TLR2/MRC1/ITGAV
HUMMERICH_SKIN_CANCER_PROGRESSION_UP	HUMMERICH_SKIN_CANCER_PROGRESSION_UP	85	-0.436053	-2.03791	3.5077e-06	6.85255e-05	5.00381e-05	2122	tags=34%, list=14%, signal=29%	GLTP/VCAM1/PERP/HSPA5/LNX1/OSBPL1A/UBA3/IL17RA/S100A6/HSPA8/RBMS1/LCN2/BCL10/HLA-DQB2/TNFRSF12A/NCF2/GADD45B/ITGA5/RCAN1/ITGB1/CASP1/TACSTD2/SERPINB1/SSPN/JUNB/COL6A3/SLC26A4/RGS2/FOS
REACTOME_INTERFERON_SIGNALING	REACTOME_INTERFERON_SIGNALING	173	-0.343625	-1.76799	3.60441e-06	7.00189e-05	5.11286e-05	4391	tags=46%, list=29%, signal=33%	HLA-H/UBE2L6/NUP98/EIF4A3/TRIM26/RSAD2/PTPN1/MID1/IFNGR2/BST2/NUP153/IFITM2/IFIT3/NUP133/TRIM29/SEC13/UBB/IFIT5/IFIT2/HLA-G/UBA7/ABCE1/TRIM5/MX1/SOCS1/EIF4E/HLA-B/TRIM2/KPNA5/FLNA/DDX58/RNASEL/HLA-DQA2/IFIT1/UBE2N/RANBP2/B2M/NUP160/PSMB8/EIF4A2/VCAM1/RPS27A/HLA-C/HLA-F/PTAFR/UBE2E1/HLA-A/TRIM68/TRIM14/KPNA3/JAK1/EIF4G2/PPM1B/IRF1/HLA-DQB2/HLA-DRB5/HLA-DRB4/TRIM6/HLA-DQA1/ARIH1/NEDD4/NUP54/ICAM1/S…
GRAHAM_CML_QUIESCENT_VS_NORMAL_DIVIDING_UP	GRAHAM_CML_QUIESCENT_VS_NORMAL_DIVIDING_UP	50	-0.536591	-2.22741	3.60742e-06	7.00189e-05	5.11286e-05	1935	tags=38%, list=13%, signal=33%	NFAT5/TRA2B/TPSAB1/CXCL10/CLK4/GADD45B/SMC3/CXCL6/CCL19/CYP1B1/AKR1C1/PTGS2/CCL5/NR4A2/CCL3/GBP1/CXCL2/IL1B/RGS1
KINSEY_TARGETS_OF_EWSR1_FLII_FUSION_DN	KINSEY_TARGETS_OF_EWSR1_FLII_FUSION_DN	303	-0.28372	-1.60812	3.65384e-06	7.06918e-05	5.162e-05	2085	tags=25%, list=14%, signal=22%	TP53INP2/ADAMTS5/FN1/VIM/MAGED1/TGFBR2/LAMC1/FZD1/SULF2/C4orf3/TGFBR3/DR1/AMIGO2/OSR2/MAP2K5/GSN/ATP2B1/CCDC80/PRSS23/RILPL2/TRO/TANC2/ENPP2/SELENOP/PLAU/ZCCHC24/CSRNP1/A2M/FMNL2/EMCN/CRYBG3/DCLK1/C1orf54/EPHA3/PID1/DDAH1/GEM/NT5E/GNAI1/DACT3/CLEC2B/IGFBP7/SLC35D2/SAT1/AKR1C1/IER3/CD59/SATB1/HMCN1/COLEC12/FOXC1/FBN1/SLC40A1/FSTL1/KLF2/PDP1/AMOTL2/TNC/TSPYL4/LAMA4/DKK1/LRRFIP1/DST/LIMA1/COL3A1/MGP…
LIN_MELANOMA_COPY_NUMBER_DN	LIN_MELANOMA_COPY_NUMBER_DN	40	-0.581223	-2.29053	3.66634e-06	7.07062e-05	5.16305e-05	2779	tags=55%, list=18%, signal=45%	MYCBP2/ESD/PAPSS2/B2M/PITRM1/CRYL1/MED4/CLN5/MFAP1/ALG5/KPNA3/RPL21/TPT1/RCBTB1/SUCLA2/ATAD1/RNF6/PTEN/FNDC3A/SPART/KLF6/LPAR6
MANNE_COVID19_COMBINED_COHORT_VS_HEALTHY_DONOR_PLATELETS_DN	MANNE_COVID19_COMBINED_COHORT_VS_HEALTHY_DONOR_PLATELETS_DN	164	-0.345998	-1.78809	3.71042e-06	7.13277e-05	5.20843e-05	2376	tags=34%, list=16%, signal=29%	COL4A1/KCNAB1/CPAMD8/SDK1/WLS/CXCL12/CLIC5/COL4A2/FAM107A/CYCS/CDYL/STK26/TNS1/CEMIP/SHTN1/KCTD12/NR4A1/TGFBI/RGS18/TNFRSF21/DPYD/ERC2/CCDC50/HLA-DRB5/A2M/LEPR/CPNE4/PPM1E/MYOF/PID1/LYSMD3/HLA-DQA1/HAT1/LIG4/CXCL6/COBLL1/CAVIN2/IL33/WDFY4/LIMS3/ZNF665/CPXM2/DACH1/COL15A1/DMD/HLA-DRA/HLA-DQB1/CPVL/MS4A7/BANK1/IL7R/CLEC10A/ARHGAP29/HLA-DMB/LGALS2
ALTEMEIER_RESPONSE_TO_LPS_WITH_MECHANICAL_VENTILATION	ALTEMEIER_RESPONSE_TO_LPS_WITH_MECHANICAL_VENTILATION	104	-0.409084	-1.97821	3.72933e-06	7.14629e-05	5.21831e-05	1454	tags=29%, list=10%, signal=26%	CYBB/CXCL10/LCP2/SELP/F13A1/CCR1/GEM/RCAN1/MAP3K8/STAT1/THBS1/CXCL6/TLR2/CCL2/GBP2/SLA/CH25H/CCL3/IL6/TNFAIP3/JUNB/PLA2G7/FGL2/SLC26A4/CXCL2/F3/IL1B/SOCS3/NFKBIZ/ATF3
HORIUCHI_WTAP_TARGETS_DN	HORIUCHI_WTAP_TARGETS_DN	266	0.41731	1.68022	3.7414e-06	7.14667e-05	5.21858e-05	2561	tags=27%, list=17%, signal=23%	UBE2C/NCAPG/TROAP/BIRC5/TPX2/SPAG5/TK1/NUF2/PIMREG/KIF2C/UHRF1/ASPM/SKA3/PTTG1/CDCA8/SLC5A3/ESPL1/BUB1B/KIF23/PRC1/CCNB2/LMNB1/POLD1/KIF20A/AURKA/CCNB1/CENPW/ASF1B/CKS2/PCLAF/CDC20/LRP8/OIP5/APOBEC3B/DDX11/FOXM1/LMNB2/PBK/CDKN3/UBE2S/PSRC1/FASN/HMMR/VRK1/FANCD2/CDCA3/DHFR/TMPO/ENAH/PGF/CEP55/TMEM97/RACGAP1/POLA1/GTSE1/NCAPD2/MYBL2/EDEM1/ANGPT2/PAICS/ZNF618/ATP11C/NAA15/LRRC17/HMGB2/SNRPA/PLK1/PEG…
PUJANA_BRCA_CENTERED_NETWORK	PUJANA_BRCA_CENTERED_NETWORK	108	0.510854	1.87812	3.77642e-06	7.1848e-05	5.24643e-05	2561	tags=32%, list=17%, signal=27%	RAD54L/UBE2C/KIFC1/BLM/EZH2/BRCA1/ESPL1/MRE11/DDX39A/LMNB1/AURKA/CDC20/SMC4/FANCI/TOPBP1/HMMR/TIMELESS/NASP/DHFR/PSIP1/TMPO/MCM2/TCF3/CDC7/CHEK2/POLA1/RFC4/NCAPD2/MYBL2/MAT2A/SKP2/PAICS/HMGB2/SNRPA/CDK1
KIM_WT1_TARGETS_UP	KIM_WT1_TARGETS_UP	200	-0.324758	-1.6912	3.78525e-06	7.1848e-05	5.24643e-05	4158	tags=46%, list=28%, signal=34%	ATG101/IFNGR2/SLC35G2/DNMBP/ZYX/SLC7A1/IMPA1/TNS3/BAZ1A/MAFF/NPC1/ZFP36L1/PLAUR/NR3C1/ACTB/MYO1E/PDGFA/SH2B3/NFKBIA/ABHD10/KCNK1/B3GNT2/RCOR1/SPRED2/CDC42SE1/EVI2B/CSRNP2/RRAS2/SPHK1/PLEKHG3/VCL/RELB/SMAD3/LAMB3/CBFB/PHLPP2/LITAF/ACTN1/CHST3/PDGFRA/NFKB1/SNAI2/FLNC/ETS1/CSPG4/ZNF365/TPBG/PITPNB/TNS1/TIMP3/ATP2B1/PDLIM4/HPGDS/DNAJB5/NR4A1/LIF/CD83/SOWAHC/SPRY2/PTPRE/RAI14/TNFRSF12A/KLF9/GEM/KRT17/…
WIERENGA_STAT5A_TARGETS_GROUP2	WIERENGA_STAT5A_TARGETS_GROUP2	45	-0.556322	-2.25597	3.82125e-06	7.23033e-05	5.27968e-05	1603	tags=44%, list=11%, signal=40%	MOB3B/AK3/CXCL10/CD83/PLAU/GADD45B/GALC/KLF2/SLC2A14/ANTXR2/CCL5/CCL2/SOCS2/CCL3/KLF6/BTG2/EMP1/COCH/IL7R/RGS1
KRIEG_KDM3A_TARGETS_NOT_HYPOXIA	KRIEG_KDM3A_TARGETS_NOT_HYPOXIA	178	-0.339766	-1.76966	3.83514e-06	7.23387e-05	5.28226e-05	4322	tags=46%, list=29%, signal=33%	CD40/B3GNT5/RIOK1/CDC42/ZNHIT6/RRM2B/SRI/ATPAF1/C16orf87/RBM12/VBP1/TMEM9B/IFIT3/HACL1/NBDY/POLR3GL/PSMB10/BTBD10/SEC13/GLMN/METTL3/HIBCH/IL7/CD47/RTCA/CAPZA1/GABARAP/MAT2B/TSPAN13/LRRC47/DPH3/TNFSF14/TMEM140/GLO1/ALG13/ATP9B/B2M/MRPS18C/TMBIM4/ACTN1/TMEM126A/VCAM1/PSMA4/TMEM245/STAT4/LYPLAL1/NDUFA5/ATP6AP2/TMEM128/HDHD2/TMEM254/CHMP4A/AASDHPPT/CRISPLD2/TMEM106B/RNF38/CARD16/IFI44/PHF11/PAQR3/IRF…
MUELLER_PLURINET	MUELLER_PLURINET	276	0.420999	1.7006	3.93896e-06	7.40648e-05	5.4083e-05	2888	tags=27%, list=19%, signal=22%	RAD54L/BIRC5/BLM/TPX2/SPAG5/CDT1/TK1/RECQL4/FEN1/DNMT3B/EXO1/CDC45/CENPE/TCOF1/MRE11/SMARCAD1/BUB1B/NOP58/CCNB2/POLQ/POLD1/RAD51/AURKA/TRAIP/ORC6/CCNB1/TNNI3/PSMA6/BCL2/CKS2/POU5F1/SLC19A1/CCNE1/RAD9A/DDX11/HMMR/DHFR/PSIP1/TMPO/MCM2/HSPA2/CDC7/CHEK2/POP1/MYBBP1A/NOC2L/DSCC1/RFC4/SMARCC1/MYBL2/LSM7/NLE1/NUDT1/PSME3/PELP1/MATK/DAZAP1/MCM3/MUTYH/SNRPA/NPPB/CHEK1/CDK1/CTBP2/GEMIN6/WRAP73/PXN/PPAN/NAC…
BURTON_ADIPOGENESIS_8	BURTON_ADIPOGENESIS_8	78	-0.465399	-2.13367	3.9792e-06	7.45883e-05	5.44652e-05	3429	tags=50%, list=23%, signal=39%	COL4A5/GNB1/PSAP/HMGCR/TWIST2/GSTM1/NSA2/VCL/F2R/KDELR3/TSPAN6/CPQ/SERPINF1/LEPROT/SERPINB6/MAP1LC3B/TCEAL9/GNG10/VCAM1/MSN/PDLIM7/RAB31/LAMP2/CAP1/TPBG/PRSS23/B9D1/SERTAD1/ASAH1/PDPN/APP/DSTN/ACTA2/PLA2G7/ANXA3/EMP1/ITGAV/TES/OGN
GOTZMANN_EPITHELIAL_TO_MESENCHYMAL_TRANSITION_DN	GOTZMANN_EPITHELIAL_TO_MESENCHYMAL_TRANSITION_DN	191	-0.326272	-1.70858	3.99313e-06	7.46169e-05	5.44862e-05	4011	tags=39%, list=27%, signal=29%	PDCD2/SEPHS2/PSMC5/ANXA8L1/FDFT1/POLR2C/CPT2/ELP5/ZFP36L1/PSME1/YWHAH/NFKBIA/CDH1/ACADM/TFAM/GSTM1/DYNLT1/COPS5/ABCB1/EPS15/CALM2/SRP14/TMEM165/SLC1A5/CNIH1/ANXA11/PRKACB/ECH1/GNB5/SERPINB6/ATP5F1B/HCCS/PPP1CB/KCNAB1/UFD1/ARHGDIB/CYP3A4/ATF2/SCP2/YWHAQ/CTNNB1/DDX24/CPE/CD53/STOM/SELENOP/XRN2/ATP6V1E1/ATP6V1A/GJA1/GDI2/GNAI1/LGALS3/ARF4/ABCD3/SNAP23/GAS8/ENPP1/CXCL6/IL1R1/PAM/SLC35A1/TM4SF1/FHL1/S…
REACTOME_INTERFERON_GAMMA_SIGNALING	REACTOME_INTERFERON_GAMMA_SIGNALING	82	-0.449551	-2.10306	4.09429e-06	7.62705e-05	5.56936e-05	2094	tags=35%, list=14%, signal=31%	VCAM1/HLA-C/HLA-F/PTAFR/HLA-A/TRIM68/TRIM14/JAK1/IRF1/HLA-DQB2/HLA-DRB5/HLA-DRB4/TRIM6/HLA-DQA1/ICAM1/STAT1/HLA-DRB3/HLA-DPA1/GBP3/GBP5/HLA-DRB1/GBP2/HLA-DPB1/IFNGR1/TRIM22/HLA-DRA/HLA-DQB1/GBP1/SOCS3
CHEN_LVAD_SUPPORT_OF_FAILING_HEART_UP	CHEN_LVAD_SUPPORT_OF_FAILING_HEART_UP	97	-0.419116	-1.99099	4.11819e-06	7.64788e-05	5.58457e-05	3633	tags=45%, list=24%, signal=35%	AGTR1/PLIN2/RGCC/NFKBIA/KCNK1/SLC38A2/METTL7A/RRAS2/IER5/VCL/NFIL3/ELF1/MFAP4/CHST3/MCL1/SH3BGR/MAPRE2/TMEM204/ZNF189/SNAI2/FLNC/LAMB1/GLUL/TIMP3/DNAJB5/DOCK9/KLF9/GADD45B/DDAH1/ZFAND5/CD163/CDC37L1/KLF2/FHL1/CALD1/DIXDC1/CNN1/BTG2/AREG/ZFP36/TIPARP/XK/RND3/ATF3
MARKEY_RB1_ACUTE_LOF_DN	MARKEY_RB1_ACUTE_LOF_DN	205	-0.324103	-1.70895	4.19973e-06	7.77531e-05	5.67762e-05	3909	tags=41%, list=26%, signal=31%	SMPDL3A/IFIT3/IFIH1/SKAP2/PSMB10/ZNFX1/ALDH1A2/PLIN2/BNIP3L/FPR1/PLAC8/IFIT2/IQGAP1/UBA7/TRIM5/RAB3D/HLA-B/RTF2/B3GNT2/MBD1/CYP4V2/SPHK1/ATP6V1B2/C2/LST1/SAP30/UBE2A/FKBP7/ANXA4/TMEM45A/KRT7/PSMB8/GPC4/SGCB/EVI2A/SH3BGRL2/CTSB/RAB8B/GADD45A/GMFG/VAV1/C1QB/GGPS1/ITGAM/HIPK3/RBBP9/GATM/TGFBI/CXCL10/CD52/STOM/TYROBP/LDLR/LGMN/HCLS1/GLRX/NCF2/CCR1/DDX3Y/NT5E/FCGR2B/LYZ/SAT1/STAT1/APP/DHRS7/NAMPT/IFI1…
JISON_SICKLE_CELL_DISEASE_UP	JISON_SICKLE_CELL_DISEASE_UP	168	-0.340096	-1.78616	4.2657e-06	7.87323e-05	5.74912e-05	4677	tags=47%, list=31%, signal=33%	AKR1A1/TXN/GNG11/ANXA2/VAMP8/TCN2/UBE2L6/EIF4A3/CDKN1A/RSAD2/UBE3C/PSMB9/NDUFAF3/TUBB2A/CALCOCO2/BST2/IFIT3/P2RX4/YWHAH/BNIP3L/CASP7/IFIT2/CD9/TRIP6/MX1/TIMM17A/RAB13/DYNLT1/CHP2/TIMP1/IL15/TMED1/AXL/TDRD7/LEPROT/IFIT1/RHOA/NDUFS2/GNG5/PSMB8/PSMA3/LIPA/FN1/VAMP5/GTF2B/GADD45A/ITGB3/HLA-A/LAMP2/WSB2/GUCY1B1/PPP2CB/RGL1/MYL9/CXCL10/IFI44/SLC2A3/VSIG4/SELP/GSTO1/BLVRA/CRADD/F13A1/GADD45B/CTSG/STAT1/…
DORN_ADENOVIRUS_INFECTION_48HR_DN	DORN_ADENOVIRUS_INFECTION_48HR_DN	36	-0.58774	-2.23995	4.37437e-06	8.0491e-05	5.87755e-05	2795	tags=47%, list=19%, signal=39%	BCAR3/CCND1/EWSR1/MCL1/RAB1A/SNAI2/NR4A1/CD83/ELL2/TNFRSF12A/IER3/FHL2/NFE2L2/SYNCRIP/SGK1/IL6/JUNB
DEMAGALHAES_AGING_UP	DEMAGALHAES_AGING_UP	49	-0.541106	-2.23246	4.64468e-06	8.52044e-05	6.22172e-05	4183	tags=67%, list=28%, signal=49%	VWF/ADIPOR2/MGST1/FCGR2A/EFCAB14/GSTA1/HLA-G/NPC2/JCHAIN/LITAF/B2M/MSN/TMED10/S100A4/C1QB/S100A6/C3/EFEMP1/HCST/C1QA/LAPTM5/DCLK1/CTSS/FCGR2B/LGALS3/LYZ/CLIC4/IL33/SGK1/APOD/GBP2/ANXA3/GPNMB
REACTOME_TCR_SIGNALING	REACTOME_TCR_SIGNALING	113	-0.394502	-1.91726	4.69188e-06	8.57334e-05	6.26035e-05	4386	tags=56%, list=29%, signal=40%	TRAF6/PSMD1/PSMD2/PSMB9/PSMD9/UBE2D2/PSMC5/PAG1/PSMB10/PSMD10/PSME1/CHUK/PSMA1/PSMB1/NFKBIA/UBB/PSMC2/PSMC3/SKP1/PSMB6/PSMB5/PSMA2/PSMD14/HLA-DQA2/UBE2N/PSMB8/PSMA3/PLCG2/PSMF1/PAK3/RPS27A/CD3G/PSMA4/NFKB1/MALT1/TAB2/PAK1/UBE2D1/INPP5D/PSMD6/PSMC6/LCP2/BCL10/HLA-DQB2/HLA-DRB5/ZAP70/HLA-DRB4/PSMA5/LCK/HLA-DQA1/MAP3K7/PSMD7/HLA-DRB3/HLA-DPA1/HLA-DRB1/FYB1/PTEN/CD3D/CD247/HLA-DPB1/HLA-DRA/HLA-DQB1/P…
BURTON_ADIPOGENESIS_9	BURTON_ADIPOGENESIS_9	81	-0.449074	-2.09623	4.71294e-06	8.57334e-05	6.26035e-05	3305	tags=49%, list=22%, signal=39%	CNN3/PCGF5/GSTM1/HEBP1/RNF13/SNX6/LATS2/KIFAP3/MAOA/ANXA11/TPD52L1/CTNND1/EXOC4/MFSD1/GPC4/VCAM1/CXCL12/ARMCX2/ROCK2/RECK/MAGED2/ACOT9/TXNDC16/GEM/STXBP3/PLAT/PLA2G4A/PTGS2/CCL2/TSPYL4/NEDD9/KLF4/CSRP1/SPART/SLC8A1/FERMT2/TPM1/CXCL2/F3/FOS
AMIT_SERUM_RESPONSE_120_MCF10A	AMIT_SERUM_RESPONSE_120_MCF10A	63	-0.488665	-2.14981	4.71626e-06	8.57334e-05	6.26035e-05	3918	tags=51%, list=26%, signal=38%	PIM1/MAFF/EZR/PLAUR/SERTAD3/SUN1/IFIT5/KLF5/ISOC1/SPHK1/DUSP10/ETS2/BCAR3/DAPP1/MCL1/STX12/GADD45A/LIF/CXCL10/SOWAHC/GADD45B/SCHIP1/RYBP/KLF10/SOX9/NEDD9/KLF4/JUNB/FERMT2/GBP1/GCNT1/RND3
TSAI_RESPONSE_TO_IONIZING_RADIATION	TSAI_RESPONSE_TO_IONIZING_RADIATION	135	-0.366581	-1.86694	4.78862e-06	8.67866e-05	6.33726e-05	2333	tags=34%, list=15%, signal=29%	PPM1D/RORA/BATF/STK4/PLCG2/DUSP6/FN1/NDUFB5/COL4A2/STAT5A/NFKB1/IL2RB/TGFBR3/CCNG2/RB1/CXCL10/CD83/PLAU/CCNG1/CGRRF1/CCR1/PTN/TP53I3/TCF21/CD164/LGALS3/STAT1/AHR/CD59/MAP7/CASP1/SGK1/CCL18/TNFSF10/BIRC3/LRRFIP1/KLF4/IFNGR1/CCL3/TNFAIP3/FAS/JUNB/BTG2/CDK6/CCL4/NR4A3
PID_INTEGRIN1_PATHWAY	PID_INTEGRIN1_PATHWAY	60	-0.495204	-2.15951	4.84721e-06	8.75846e-05	6.39553e-05	4130	tags=67%, list=27%, signal=49%	COL5A2/COL6A2/CD14/LAMA3/ITGA2/PLAUR/CD81/COL4A5/COL5A1/COL1A2/LAMB3/COL4A1/JAM2/VCAM1/FN1/LAMC1/LAMB1/CSPG4/ITGA7/TGFBI/COL4A4/PLAU/NPNT/F13A1/ITGA5/LAMA2/COL4A6/ITGB1/THBS1/ITGA8/FBN1/ITGA6/ITGA1/TNC/LAMA4/COL3A1/COL6A3/COL4A3/LAMC2/ITGAV
HOSHIDA_LIVER_CANCER_LATE_RECURRENCE_UP	HOSHIDA_LIVER_CANCER_LATE_RECURRENCE_UP	59	-0.510498	-2.19605	4.88762e-06	8.79119e-05	6.41943e-05	2700	tags=46%, list=18%, signal=38%	CYP3A7/CD74/SH3YL1/UBE2A/PPP1CB/TACC1/SNAI2/GTF2B/LAMB1/OSBPL1A/CAP1/CTSK/GABRE/RASGRP1/CD48/STAT1/GOLGB1/ANXA1/CLDN10/CD3D/TNFAIP3/LUM/SLC8A1/FGL2/TES/UBD/SLC12A2
WANG_CLIM2_TARGETS_DN	WANG_CLIM2_TARGETS_DN	165	-0.341457	-1.76803	4.90303e-06	8.79119e-05	6.41943e-05	4170	tags=45%, list=28%, signal=33%	CASP9/WDR45/SAMD9/PEX1/RNF149/DNTTIP1/RP2/LRP10/SRA1/DUSP3/MSMO1/ITM2B/TATDN1/BTBD10/C5orf51/CHMP5/DNAJC15/DHX36/GTPBP4/SERINC3/ACBD3/PBX2/ETNK1/COPS5/AKIRIN2/MPZL2/TRIM2/HNRNPA1/JOSD1/TNKS2/NAA35/KPNA5/HNRNPK/RPP30/ARHGAP12/RNFT1/SEC23B/SRRM1/IFIT1/DPM1/MEX3C/ATP6V0E1/CTSB/CRK/IMPACT/UBA3/MYL12B/CPE/TUBGCP5/RNF14/STOM/PHF11/RCHY1/CSRNP1/TNFRSF12A/SYPL1/LGALS3/STXBP3/STAT1/MTMR2/IDI1/COBLL1/TBC1D…
LEE_AGING_MUSCLE_UP	LEE_AGING_MUSCLE_UP	33	-0.613036	-2.2709	4.90916e-06	8.79119e-05	6.41943e-05	2819	tags=52%, list=19%, signal=42%	ALDH1A1/HTRA1/BUB3/TSPAN8/RAB1A/ARHGDIB/GADD45A/RAB21/TGFB1I1/HSPA8/SOX17/HINT1/NAMPT/PLAGL1/DDX5/FOS/ATF3
GUTIERREZ_WALDENSTROEMS_MACROGLOBULINEMIA_1_DN	GUTIERREZ_WALDENSTROEMS_MACROGLOBULINEMIA_1_DN	7	-0.921001	-2.22423	5.00861e-06	8.94267e-05	6.53004e-05	736	tags=71%, list=5%, signal=68%	DUSP1/NR4A2/IL6/GPR183/FOSB
NABA_ECM_GLYCOPROTEINS	NABA_ECM_GLYCOPROTEINS	143	-0.364563	-1.86845	5.63455e-06	0.000100305	7.32439e-05	2807	tags=40%, list=19%, signal=33%	SPARC/SBSPON/THSD4/LAMB3/EFEMP2/COMP/ECM1/SPON2/MFAP4/SLIT2/ABI3BP/SNED1/TNXB/EMILIN2/FN1/FBLN5/LAMC1/EGFLAM/EMILIN1/MFAP1/LAMB1/IGFBP6/DPT/SRPX/CRISPLD2/TGFBI/EFEMP1/RSPO2/NPNT/CRIM1/NID2/VWA5A/LAMA2/PCOLCE2/IGFBP7/RSPO1/NTN4/THBS1/MATN2/MXRA5/SMOC1/HMCN1/FBN1/LTBP1/THBS4/FBLN1/TNC/LAMA4/SPON1/RSPO3/MGP/LAMC2/COCH/FGL2/ECM2/SPARCL1/SMOC2
SWEET_KRAS_TARGETS_UP	SWEET_KRAS_TARGETS_UP	77	-0.453431	-2.07907	5.65345e-06	0.000100345	7.32728e-05	1995	tags=42%, list=13%, signal=36%	COL4A1/CHST3/COL4A2/FLRT2/HGD/GSDME/LAMP2/DICER1/TNS1/TIMP3/JAK1/TGFBI/MYL9/SPOCK1/NCF2/GADD45B/MAP3K8/IGFBP7/DKK3/MATN2/GLIPR1/ATP2B4/SGK1/CALD1/PALLD/CCL2/C1S/JUNB/FERMT2/TPM1/ITGAV/TCIM
CERVERA_SDHB_TARGETS_2	CERVERA_SDHB_TARGETS_2	91	-0.417421	-1.96762	5.67068e-06	0.000100354	7.328e-05	2129	tags=35%, list=14%, signal=30%	GPC4/WLS/CDH6/FLRT2/GSDME/PRSS23/FMO5/TNFRSF19/A2M/LEPR/ITPR2/GJA1/NT5E/PCOLCE2/STK17A/IGFBP7/DUSP1/MATN2/IL1RAP/CRYBG1/NMI/THBS4/MAP3K20/MOXD1/VGLL3/CADPS2/SH3BGRL/AREG/SLC12A2/FILIP1L/GULP1/CSGALNACT1
REACTOME_SRP_DEPENDENT_COTRANSLATIONAL_PROTEIN_TARGETING_TO_MEMBRANE	REACTOME_SRP_DEPENDENT_COTRANSLATIONAL_PROTEIN_TARGETING_TO_MEMBRANE	111	-0.399653	-1.94043	5.72247e-06	0.000100974	7.37323e-05	5558	tags=61%, list=37%, signal=39%	RPL18/RPL36/RPL30/RPS20/RPL23A/RPS6/RPS21/RPL27A/RPL22/RPS18/SSR4/UBA52/RPS5/RPL29/RPL37A/RPS11/RPL19/SEC11A/RPS7/RPL4/RPLP1/RPL18A/SEC61B/SRPRA/RPS12/RPS27/RPL39/RPL6/RPS10/SRP68/RPS15A/RPS24/RPS4X/SPCS3/RPLP0/RPS29/SRP19/RPS17/RPL35A/RPS25/RPL10/RPL13/RPL15/RPL27/SRP14/RPL10L/SSR1/RPS23/RPS16/RPL11/SPCS2/RPL26/SPCS1/RPL9/RPS27A/RPS14/RPS13/RPL17/SRP9/RPL21/RPL3/RPL41/RPL10A/RPN2/RPS3A/RPS27L/SE…
RUTELLA_RESPONSE_TO_HGF_VS_CSF2RB_AND_IL4_DN	RUTELLA_RESPONSE_TO_HGF_VS_CSF2RB_AND_IL4_DN	228	-0.30602	-1.65085	5.86765e-06	0.000103233	7.53819e-05	3114	tags=36%, list=21%, signal=29%	TRADD/SPRED2/KIF2A/OPTN/SLC16A5/SLAMF1/GRSF1/IER5/DYNC1LI1/CREG1/HNRNPA1/CCR7/RNF138/RAB11FIP1/NECTIN2/MAOA/CCNI/DAPP1/RFTN1/SERPINF1/LITAF/PLEKHA5/EPB41L2/RAB9A/CRYZ/IL21R/MCL1/GFPT1/RNASE4/IL6ST/GABBR1/RAB8B/PSD3/YWHAQ/FZD5/CXCR4/ACSL3/ANP32A/CCNG2/PSEN2/LRRK1/ZHX2/SYF2/CELF2/CCNL1/FKBP1B/JAK1/FCHSD2/RUNX3/GRK3/CIRBP/SPOCK1/CD83/GPR137B/LDLR/CD58/RASGRP2/ST8SIA1/GADD45B/WNT5B/ZFAND5/FNBP1/NET1/…
ODONNELL_TARGETS_OF_MYC_AND_TFRC_DN	ODONNELL_TARGETS_OF_MYC_AND_TFRC_DN	28	0.709399	2.11787	5.91394e-06	0.000103744	7.57551e-05	814	tags=32%, list=5%, signal=30%	CENPF/BIRC5/CDC6/BUB1B/AURKA/CCNB1/SCD/CDC20/FOXM1
BEGUM_TARGETS_OF_PAX3_FOXO1_FUSION_UP	BEGUM_TARGETS_OF_PAX3_FOXO1_FUSION_UP	54	-0.519335	-2.23117	6.39107e-06	0.000111788	8.16289e-05	2234	tags=44%, list=15%, signal=38%	SLIT2/ADAMTS5/PERP/CDYL/VAV3/MAP2K5/TPBG/PLSCR4/SCAMP1/SH3GLB1/DPYD/ADAMTS1/NT5E/TWSG1/LMO4/STK17B/LTBP1/SGK1/SCML1/DACH1/MDFIC/SEMA3C/DMD/PLN
KAAB_FAILED_HEART_ATRIUM_DN	KAAB_FAILED_HEART_ATRIUM_DN	144	-0.359994	-1.8439	6.41553e-06	0.000111891	8.17039e-05	4899	tags=50%, list=32%, signal=34%	PIGH/RPA1/SDF2/ST3GAL1/TXN/GSTP1/SNU13/RAN/SERPINA3/CAPN7/ACP1/UBE3C/SRI/LRBA/GSTM3/PSMD9/VTI1B/TM9SF1/FKBP9/SLC39A14/ITM2B/SPTSSA/ACTB/CTNNA1/ZNF22/EIF3I/PSMB1/GDE1/CNN3/TAGLN/OPTN/MAD2L1BP/LYPLA1/PSMB5/EI24/CNIH1/ABCC9/CDC16/RAB9A/ACTN1/PPM1A/PSMA3/LAPTM4A/GPC4/PMP22/RAB1A/ATP6V0E1/RRAGA/TGFBR2/PLP1/MAP2K1/TMED10/TGFBR3/UBA3/PGM1/ACOX2/PPP1CC/DDX21/GPR137B/LGMN/NPTN/PLEKHB2/SMARCA1/HINT1/APP/CL…
PEDERSEN_METASTASIS_BY_ERBB2_ISOFORM_4	PEDERSEN_METASTASIS_BY_ERBB2_ISOFORM_4	92	-0.427757	-2.02775	6.52737e-06	0.000113512	8.28879e-05	2496	tags=40%, list=17%, signal=34%	GFRA1/ARSJ/CDCA7L/TACC1/FN1/MSMB/EPAS1/ZNF365/ADI1/CPE/S100A6/MAFB/CGNL1/SPOCK1/IL18/ELL2/CCNYL1/HSPA13/SAT1/NECAB1/NTN4/CYP1B1/ANXA1/FHL2/GPR87/HLA-DRB1/SLC24A3/TMEM45B/ETV5/COL12A1/CADPS2/AGR2/STEAP4/EMP1/LAMC2/PTPN13/GOLM1
MEBARKI_HCC_PROGENITOR_WNT_UP	MEBARKI_HCC_PROGENITOR_WNT_UP	152	-0.350057	-1.79632	6.58151e-06	0.000114124	8.33346e-05	2337	tags=32%, list=15%, signal=28%	TCF7/ACTN1/JAM2/NR2F1-AS1/MMP2/ALDH7A1/FN1/ARHGEF3/ARHGDIB/EVI2A/PDLIM7/DPT/CCNG2/CRISPLD2/CCDC80/PRSS23/LAYN/TGFBI/GRK3/SPOCK1/TPM4/CARMN/DCN/KANK1/CCR1/ITGA5/SLC1A3/CYP1B1/FHL2/IL1R1/HMCN1/FBN1/GLIPR1/PDLIM3/CSF1R/DACT1/MOXD1/PRICKLE2/PAMR1/SEMA3C/COL3A1/RSPO3/TMEM158/LUM/RBM24/MMP7/GBP1/F3/GCNT1
BURTON_ADIPOGENESIS_PEAK_AT_2HR	BURTON_ADIPOGENESIS_PEAK_AT_2HR	44	-0.548035	-2.22573	6.65273e-06	0.000115027	8.39942e-05	743	tags=34%, list=5%, signal=33%	THBS1/DUSP1/IER3/PTGS2/NR4A2/KLF4/SEMA3C/IL6/JUNB/BTG2/ZFP36/CXCL2/RGS2/FOS/FOSB
REACTOME_RESOLUTION_OF_D_LOOP_STRUCTURES_THROUGH_SYNTHESIS_DEPENDENT_STRAND_ANNEALING_SDSA	REACTOME_RESOLUTION_OF_D_LOOP_STRUCTURES_THROUGH_SYNTHESIS_DEPENDENT_STRAND_ANNEALING_SDSA	22	0.736016	2.09905	6.73563e-06	0.000116127	8.47972e-05	741	tags=41%, list=5%, signal=39%	BLM/RAD51B/RMI2/BRCA1/EXO1/MRE11/RAD51/XRCC2/TOP3A
SENGUPTA_NASOPHARYNGEAL_CARCINOMA_WITH_LMP1_UP	SENGUPTA_NASOPHARYNGEAL_CARCINOMA_WITH_LMP1_UP	336	-0.27469	-1.55594	6.82916e-06	0.000117266	8.56288e-05	1877	tags=32%, list=12%, signal=29%	NCEH1/LMO7/SAP30/APPL1/RBM26/IFIT1/EIF1AY/PLAG1/TMTC1/FAM171B/LARP6/DNAJB14/CRYZ/NDUFS1/DNAJC3/ADAMTS5/RNASE4/ING3/FLRT2/WASHC4/SAMD9L/NBPF14/ZNF277/IMPACT/CYCS/B3GALNT1/RBM25/HEPACAM2/IRAK3/MIB1/PITPNB/SCAMP1/LTN1/GATM/AK3/LUC7L3/PGM5/NT5DC1/GNG12/FAM98A/SETD9/FAM126B/TNFRSF19/FOXA1/MIR99AHG/ENPP2/ELL2/CLK4/CHRM3/CCDC50/TC2N/MBNL2/BLVRA/FMNL2/PPA2/REL/EIF5A2/SREK1/CPEB4/DDX3Y/ADAMTS1/SMC3/TWSG1/…
LENAOUR_DENDRITIC_CELL_MATURATION_UP	LENAOUR_DENDRITIC_CELL_MATURATION_UP	101	-0.41258	-1.98656	6.84066e-06	0.000117266	8.56288e-05	2678	tags=46%, list=18%, signal=38%	TRIB2/CDH1/MMD/GDF15/KIAA0100/CCR7/DNASE1L3/MAOA/CD74/PRKACB/PPIC/SERPINB6/ECM1/CCNH/LIPA/SNRPN/ACOT2/C1QB/DPP4/CCNG2/PDLIM4/GATM/CD83/ENPP2/A2M/F13A1/RARRES1/HLA-DQA1/ARF4/HSD11B1/DUSP1/HLA-DPA1/CD59/OAT/SCRN1/MRC1/BIRC3/SLA/RNASE6/HLA-DPB1/SEMA3C/HLA-DQB1/FABP3/IDO1/NR4A3/DUSP5
HINATA_NFKB_TARGETS_KERATINOCYTE_UP	HINATA_NFKB_TARGETS_KERATINOCYTE_UP	76	-0.458274	-2.08867	7.15622e-06	0.000122327	8.93244e-05	2518	tags=41%, list=17%, signal=34%	TNFAIP2/LITAF/CCNH/KRT7/FN1/VIM/ARHGDIB/STAT5A/NFKB1/BIRC2/GADD45A/PNRC1/CXCL10/CD83/WFDC2/PLAU/IRF1/GSTO1/RARRES1/ICAM1/CXCL6/PLAT/CCL5/TNC/IL6/TNFAIP3/WNT5A/IL7R/GBP1/IL1B/RND3
KEGG_ASTHMA	KEGG_ASTHMA	20	-0.714017	-2.37308	7.19667e-06	0.00012267	8.95748e-05	1700	tags=65%, list=11%, signal=58%	MS4A2/HLA-DMA/HLA-DRB5/HLA-DRB4/HLA-DQA1/HLA-DRB3/HLA-DPA1/HLA-DRB1/HLA-DPB1/HLA-DRA/HLA-DQB1/FCER1A/HLA-DMB
DORN_ADENOVIRUS_INFECTION_24HR_DN	DORN_ADENOVIRUS_INFECTION_24HR_DN	36	-0.580316	-2.21166	7.4621e-06	0.000126835	9.26161e-05	3411	tags=53%, list=23%, signal=41%	NFKBIA/IFIT2/BCAR3/CCND1/EWSR1/MCL1/RAB1A/SNAI2/NR4A1/CD83/ELL2/TNFRSF12A/IER3/FHL2/NFE2L2/SGK1/LIMA1/IL6/JUNB
KYNG_DNA_DAMAGE_DN	KYNG_DNA_DAMAGE_DN	168	-0.334589	-1.75724	7.55892e-06	0.000128118	9.35536e-05	2809	tags=32%, list=19%, signal=26%	CSDE1/ARF1/COG6/PPP2CA/CTCF/CCND1/ESD/SERPINB6/CCNC/CCNH/RHOBTB3/COPB2/UGCG/INPP1/TWF1/FN1/VIM/SGCB/MYD88/GADD45A/ITGB8/PPA1/CYCS/CALU/IL10RB/PRSS23/CD53/ALDH9A1/HSPB8/LCN2/HGF/GLRX/CSNK1A1/MORF4L1/CAB39/ADAMTS1/LCK/HLA-DQA1/ITGB1/NET1/ANXA1/GOLGA4/CNN1/IFNGR1/COL3A1/HEXB/FGF2/PTGER4/TPM1/GBP1/CXCL2/CD69/EGR1
HOLLERN_EMT_BREAST_TUMOR_UP	HOLLERN_EMT_BREAST_TUMOR_UP	123	-0.386973	-1.93495	7.90816e-06	0.000133661	9.76011e-05	2848	tags=41%, list=19%, signal=33%	SNX6/AXL/CSGALNACT2/EFEMP2/MEDAG/LSP1/NAAA/FOLR2/FKBP7/EPB41L2/SCARA3/FN1/VIM/B3GNT9/ITGB1BP1/TGFBR2/PDGFRA/MARVELD1/RAP1B/FLNC/S100A4/LAMB1/CALU/AOX1/AP1S2/PLEKHA3/RGS18/SH3GLB1/PRRX2/VSIG4/DCN/F13A1/ITGA5/FCGR2B/DDR2/PHKA1/LPAR1/PLAT/MATN2/STK17B/IL18R1/GLIPR1/CSF1R/ADGRA2/SEC23A/MRC1/ARL6IP5/CFL2/CFH/SACS
MANNE_COVID19_NONICU_VS_HEALTHY_DONOR_PLATELETS_DN	MANNE_COVID19_NONICU_VS_HEALTHY_DONOR_PLATELETS_DN	148	-0.351031	-1.79688	8.28865e-06	0.0001397	0.00010201	2376	tags=35%, list=16%, signal=30%	COL4A1/PAPSS2/KCNAB1/GNG10/OPA1/SDK1/WLS/CXCL12/CLIC5/COL4A2/EPAS1/CYCS/CALU/CDYL/STK26/RNF11/TNS1/CEMIP/KCTD12/TGFBI/RGS18/DPYD/ERC2/CCDC50/A2M/LEPR/EMCN/CPNE4/PPM1E/PID1/LYSMD3/HLA-DQA1/HAT1/NAP1L3/LIG4/CXCL6/NCOA4/CAVIN2/WDFY4/LIMS3/SH3BGRL/ANXA3/DMD/HLA-DRA/HLA-DQB1/MS4A7/BANK1/ANGPT1/IL7R/ARHGAP29/FCER1A/LGALS2
BLANCO_MELO_HUMAN_PARAINFLUENZA_VIRUS_3_INFECTION_A594_CELLS_DN	BLANCO_MELO_HUMAN_PARAINFLUENZA_VIRUS_3_INFECTION_A594_CELLS_DN	89	0.525407	1.89604	8.5232e-06	0.000143252	0.000104604	1678	tags=27%, list=11%, signal=24%	CHTF18/MIR210HG/C21orf58/SERPINA6/WDR97/AMH/SYNGR4/FBXO2/MROH6/A4GALT/MYO1A/NPFF/RAB26/GOLGA2P7/CHST13/TMEM191A/EFCAB12/ARHGAP33/GPR162/LMNTD2/ADM5/SEMA6B/TIGD3/SLC26A1
RHODES_UNDIFFERENTIATED_CANCER	RHODES_UNDIFFERENTIATED_CANCER	59	0.58113	1.97363	8.75624e-06	0.000146759	0.000107165	2561	tags=41%, list=17%, signal=34%	UBE2C/BIRC5/KIF2C/CDC6/EZH2/KIF23/CCNB1/CKS2/PCLAF/CDC20/NCAPH/FOXM1/CDKN3/UBE2S/MCM2/RFC4/NCAPD2/GGH/MYBL2/SLC7A5/NUDT1/MCM3/HMGB2/CDK1
PID_FANCONI_PATHWAY	PID_FANCONI_PATHWAY	41	0.63172	2.02269	8.90181e-06	0.000148784	0.000108644	1813	tags=37%, list=12%, signal=32%	UBE2T/BLM/FANCA/BRCA1/FANCB/MRE11/FANCC/FANCI/TOP3A/RAD9A/TOPBP1/FANCD2/HES1/RFC4/FANCG
KOKKINAKIS_METHIONINE_DEPRIVATION_96HR_UP	KOKKINAKIS_METHIONINE_DEPRIVATION_96HR_UP	108	-0.393496	-1.90742	8.97673e-06	0.000149621	0.000109255	3442	tags=47%, list=23%, signal=37%	PRKCA/CASP6/CASP7/GSTM5/BTG3/HMGCR/GSTM1/PDGFRB/MAT2B/TIMP1/TANK/PDGFD/SMAD4/RNASEL/PRKACB/FGFR1/DCTD/LITAF/MMP2/GSTA4/IL6ST/PERP/FZD1/PDGFRA/MYD88/GADD45A/YWHAQ/IGFBP6/TIMP3/DPYD/HGF/GSTO1/DCN/GJA1/IGFBP7/TLR3/PLAT/IDI1/POLB/CASP1/IL1R1/PTEN/CAV1/IFNGR1/IL6/SC5D/FGF2/FAS/LUM/WNT5A/BTG2
YAGI_AML_WITH_T_8_21_TRANSLOCATION	YAGI_AML_WITH_T_8_21_TRANSLOCATION	334	-0.275815	-1.54419	9.19274e-06	0.000152798	0.000111575	2872	tags=28%, list=19%, signal=23%	ETHE1/TEK/USP10/FEV/RPP30/ANKLE2/SSR1/LST1/GLO1/CD74/GUCY1A1/HEXA/ALDH5A1/SAP30/CCND1/TNFAIP2/EPB41L2/UGP2/ASGR2/CD68/MFAP4/ACADSB/UFD1/CD200/TTC28/MEIS1/PTGDS/VAMP5/EXT2/LEPROTL1/FBLN5/ZSCAN12/NFKB1/PSD3/S100A4/FZD5/PNRC1/MAGED2/MS4A2/TPSAB1/GPM6B/ADK/BASP1/HPGDS/CUL4B/HLA-DMA/JAK1/ATXN1/SH3GLB1/SEC62/TNFRSF21/PTPN12/RAB4A/AP3B1/CD58/BLVRA/CCNG1/LAPTM5/NT5C2/REL/RUNX1T1/HLA-DRB4/CD2AP/LGALS1/HLA…
ROSS_AML_WITH_CBFB_MYH11_FUSION	ROSS_AML_WITH_CBFB_MYH11_FUSION	44	-0.543369	-2.20678	9.68814e-06	0.000160555	0.000117239	2807	tags=55%, list=19%, signal=45%	SPARC/ANXA11/CBFB/TNFAIP2/PLBD1/DUSP6/GRHPR/QPCT/GIMAP4/PGM1/KCTD12/CYBB/TGFBI/CD52/IL10RA/CTSS/SLC7A7/LPAR1/FYB1/MYH11/MDFIC/CLEC10A/TES/LGALS2
GRUETZMANN_PANCREATIC_CANCER_UP	GRUETZMANN_PANCREATIC_CANCER_UP	339	-0.270068	-1.52086	9.73389e-06	0.000160555	0.000117239	3367	tags=35%, list=22%, signal=28%	IQGAP1/AFAP1/KLF5/CETN2/PXDN/CD9/KCNK1/TUSC3/MMD/S100A11/TRADD/PDGFRB/PIK3R4/GPX1/BZW1/PDE1A/TANK/IRS1/SPARC/MPHOSPH6/C2/TIAL1/SMAD3/PSMD14/PPP3CA/PRKACB/CBFB/RHOA/HCCS/HMGN4/WASHC5/ECM1/CBR1/CLOCK/UGCG/PARP4/MMP2/APLP2/PSMA3/INPP1/PLCG2/PMP22/DUSP6/FN1/ITGB1BP1/MSN/S100P/GADD45A/CXCR4/RAB31/LAMP2/MYL12A/CCNG2/TIMP3/CD53/CELF2/MYL9/PSMC6/USP14/LCN2/CTSK/PTPN12/DPYD/STOM/LCP2/CYFIP1/KDSR/LGMN/PLAU…
BEIER_GLIOMA_STEM_CELL_DN	BEIER_GLIOMA_STEM_CELL_DN	58	-0.495728	-2.10776	9.73948e-06	0.000160555	0.000117239	2953	tags=45%, list=20%, signal=36%	COMMD1/RNF112/PCNX4/CD74/CCND1/YWHAB/NXPE3/BCL2L2/DTWD1/INPP1/GLTP/LNX1/BASP1/HLA-DMA/FUCA1/LAPTM5/HLA-DQA1/HLA-DPA1/HLA-DRB1/LRCH2/HLA-DRA/HLA-DQB1/GPNMB/HNMT/NFKBIZ/HLA-DMB
LANDIS_BREAST_CANCER_PROGRESSION_DN	LANDIS_BREAST_CANCER_PROGRESSION_DN	69	-0.469895	-2.10602	9.83941e-06	0.000161759	0.000118118	3687	tags=55%, list=24%, signal=42%	QKI/ST3GAL6/IDH1/PLAC8/FZD4/COL5A1/BCKDHB/HTRA1/PPP2R5A/COL4A1/SQOR/CXCL12/RAB34/LAMB1/IGFBP6/DPT/SRPX/PGM1/CCDC80/S100A6/TGFBI/HSPB8/FEZ2/THBD/BNIP2/GJA1/GNAI1/DHRS7/FSTL1/HEPH/CAVIN3/MRC1/GHR/KLF4/SORBS1/COL3A1/LUM/COL6A3
VERHAAK_GLIOBLASTOMA_NEURAL	VERHAAK_GLIOBLASTOMA_NEURAL	105	-0.395731	-1.91697	9.8886e-06	0.000162124	0.000118385	4153	tags=48%, list=28%, signal=35%	USP33/CCDC121/ATP5MG/ACYP2/IMPA1/S1PR1/CUTC/MGST3/CCK/UROS/PDE6D/BCAS1/KCNK1/MMD/THTPA/MAT2B/RERGL/ADD3/MORF4L2/PARP8/CALM2/CRYZL1/CRBN/FBXO3/PPP2R5A/MDH1/CRYL1/TSNAX/EVI2A/LYRM1/PPA1/TCEAL2/GABARAPL2/BASP1/SHTN1/AGTPBP1/ATP5PB/ENPP2/SELENOP/PPP1R1A/GNAI1/YPEL5/SCHIP1/ENPP4/KCNJ3/TCEAL1/CRYM/DYNC1I1/ANXA3/PPFIA2
BOYAULT_LIVER_CANCER_SUBCLASS_G1_DN	BOYAULT_LIVER_CANCER_SUBCLASS_G1_DN	40	-0.566895	-2.23406	1.0003e-05	0.000163554	0.000119429	2933	tags=62%, list=19%, signal=50%	CDC14B/BTN3A2/GBE1/ACYP2/DGLUCY/TRIM2/ABCB1/ALDH1A1/CYP7B1/SDHB/ZNF330/LAP3/GCLC/CTSB/GADD45A/CTBS/TMED5/GLRX/MBNL2/KLF9/GCLM/TLR3/MPDZ/CRYBG1/SLC39A8
AMIT_SERUM_RESPONSE_60_MCF10A	AMIT_SERUM_RESPONSE_60_MCF10A	51	-0.52577	-2.19904	1.00491e-05	0.000163862	0.000119654	1743	tags=45%, list=12%, signal=40%	PNRC1/MAGED2/FRMD4B/CYBRD1/MAFB/ELL2/MBNL2/RCAN1/MAP3K8/COBLL1/TCEAL1/PTGS2/TM4SF1/SGK1/CALD1/TNC/NR4A2/VGLL3/TNFAIP3/IER2/PTGER4/DUSP5/EGR1
DER_IFN_BETA_RESPONSE_UP	DER_IFN_BETA_RESPONSE_UP	100	-0.41773	-2.00904	1.02929e-05	0.000167385	0.000122227	3757	tags=54%, list=25%, signal=41%	ITGA2/PSMB10/SRSF2/PLAUR/RHOC/PSME1/SP110/DDX17/TRAPPC10/IFIT5/IFIT2/IQGAP1/PMAIP1/MX1/SKP1/PLSCR1/HADHB/HADH/ETS2/EPS15/BAG1/SMAD4/PPP3CA/IFIT1/POLR2B/ELF1/B2M/PSMB8/PARP4/LIPA/HLA-C/TEAD1/HLA-A/CYCS/TRIM14/DDX1/SRP9/EIF3A/DDX21/IFI44/IRF1/MAP1B/CTR9/CD164/STAT1/IFI16/NMI/CALD1/C1S/HIF1A/IL6/TRIM22/GBP1/ADAM9
GUTIERREZ_MULTIPLE_MYELOMA_UP	GUTIERREZ_MULTIPLE_MYELOMA_UP	34	-0.598981	-2.262	1.04392e-05	0.000169223	0.000123568	3587	tags=59%, list=24%, signal=45%	SUCLG2/CD47/CANX/MX1/CSDE1/ARF1/HNRNPK/CNIH1/DCTD/VDAC2/ATP6V0E1/SELENOT/ANKHD1/EID1/TAF9/EMC7/SELENOP/MORF4L1/UQCRFS1/ETF1
ODONNELL_TARGETS_OF_MYC_AND_TFRC_UP	ODONNELL_TARGETS_OF_MYC_AND_TFRC_UP	72	-0.455433	-2.06677	1.04622e-05	0.000169223	0.000123568	1919	tags=33%, list=13%, signal=29%	PTAFR/CREBRF/ITGAM/C1RL/SLC2A3/LCP2/ALOX5/YPEL5/HLA-DQA1/LYZ/SAT1/CX3CR1/SATB1/STK17B/GLIPR1/APCDD1/MYO1G/RCBTB2/PDE4B/KLF6/TRIM22/HLA-DQB1/RGS1/CD69
REN_BOUND_BY_E2F	REN_BOUND_BY_E2F	48	0.62006	2.03606	1.06917e-05	0.000172472	0.000125941	3491	tags=52%, list=23%, signal=40%	RAD54L/TK1/CDC6/PTTG1/FEN1/CENPE/CBX5/POLD1/RAD51/SMC4/CDC25A/BRD2/POLA1/RFC4/CDK2/MCM3/HLTF/CHEK1/CDK1/E2F2/MCM5/DUT/RBL1/HMGB3/MSH2
WILSON_PROTEASES_AT_TUMOR_BONE_INTERFACE_UP	WILSON_PROTEASES_AT_TUMOR_BONE_INTERFACE_UP	17	-0.756178	-2.40415	1.11585e-05	0.00017952	0.000131088	1564	tags=59%, list=10%, signal=53%	TIMP3/USP25/USP14/CTSK/USP16/CTSG/ADAM10/USP53/USP1/ADAM9
CHIANG_LIVER_CANCER_SUBCLASS_UNANNOTATED_DN	CHIANG_LIVER_CANCER_SUBCLASS_UNANNOTATED_DN	185	-0.31855	-1.65901	1.14314e-05	0.00018342	0.000133936	4858	tags=55%, list=32%, signal=37%	EBPL/MED21/PSMD8/CTNNAL1/PDIA6/COPS3/ACTR6/S100A10/VAMP3/SEC11A/CCT2/PIGF/TMX1/GFM2/RAN/C1QBP/TPRKB/PGD/DNAJA1/LSM2/VBP1/HSP90AB1/ZNHIT3/STOML2/PSMD10/ATIC/POLE3/XRCC5/ATP1A1/CCT4/RACK1/PSMC3/MAPRE1/CNN3/FUCA2/CMAS/ME2/MRPS23/PRKAB1/PSMG1/TMEM50A/E2F5/GLUD2/ATG3/DCTN3/PSMA2/PPIL1/TSPAN6/ALG13/RPS16/SEC23B/RCN2/LAMTOR5/DPM1/WDSUB1/HIKESHI/RHOA/WASHC5/TPD52L1/SNX2/TMBIM4/SLC25A5/EMC4/UBE2E3/MAGED1/…
REACTOME_RESOLUTION_OF_D_LOOP_STRUCTURES	REACTOME_RESOLUTION_OF_D_LOOP_STRUCTURES	27	0.721312	2.13354	1.17009e-05	0.000187246	0.000136729	741	tags=41%, list=5%, signal=39%	BLM/RAD51B/EME1/EME2/RMI2/BRCA1/EXO1/MRE11/RAD51/XRCC2/TOP3A
SESTO_RESPONSE_TO_UV_C0	SESTO_RESPONSE_TO_UV_C0	106	-0.399109	-1.93042	1.18164e-05	0.000188592	0.000137712	4438	tags=53%, list=29%, signal=38%	RPS27/TRAF6/EIF4A3/IL1R2/TRIM26/CNBP/SAP18/DNAJA1/TAF7/TCP1/EIF5/SERPINB4/SQSTM1/DHX38/DNTTIP2/MCFD2/YWHAH/NFKBIA/GDF15/DSC2/DYNLL1/USP10/BAG1/M6PR/GTF2A2/EIF2S1/HCCS/PSMA3/WTAP/ERBB3/PSMA4/RRAGA/DAZAP2/GTF2B/RAB21/TAF9/DR1/CLP1/PSMD6/ISCU/PPP2CB/HNRNPH2/TPMT/EIF4G2/SLC39A6/PPP1CC/NDUFA4/BAMBI/CTR9/GNAI1/SON/PRNP/ANXA1/TACSTD2/ZFP36/CXCL1
PID_IL12_2PATHWAY	PID_IL12_2PATHWAY	51	-0.523403	-2.18913	1.2321e-05	0.000196125	0.000143213	2893	tags=61%, list=19%, signal=49%	RELB/CD8B/MAP2K6/PPP3CA/B2M/CD3G/STAT4/STAT5A/NFKB1/IL2RB/ATF2/HLA-A/IL18/GADD45B/LCK/STAT6/STAT1/GZMA/PPP3CB/CD8A/IL1R1/IL18R1/CD3D/CD247/IL18RAP/CCL3/HLA-DRA/CCR5/CCL4/IL1B/FOS
PUIFFE_INVASION_INHIBITED_BY_ASCITES_DN	PUIFFE_INVASION_INHIBITED_BY_ASCITES_DN	138	-0.360571	-1.84009	1.245e-05	0.000197656	0.000144331	3332	tags=48%, list=22%, signal=38%	ZCCHC10/RBM34/CETN2/ACBD3/KLHL22/LSM8/RPL10/RRAS2/PLEKHF2/DNAJC24/BAG1/NRBF2/AFG3L2/EEF1E1/LAMTOR3/ZNF330/PPIC/LEPROT/DCTN6/CHMP2B/EPB41L2/CCNH/TGIF2/UGCG/HNRNPDL/TRAK2/PRPF18/ING3/PDCD10/MSMB/ANKHD1/TGFBR3/TCEAL4/CCNL1/INPP5F/RGL1/SH3GLB1/LDLR/SELENOP/ATG5/CGRRF1/CDC42EP3/BTBD1/FUT4/MOB4/VAMP7/TP53I3/ELOVL5/TXNDC9/RYBP/HAT1/SAT1/ZBED5/DUSP1/PDGFC/RAB11FIP2/PTGS2/CALD1/DKK1/BCAS2/PTPRK/ECHDC1/ZNF…
ONDER_CDH1_SIGNALING_VIA_CTNNB1	ONDER_CDH1_SIGNALING_VIA_CTNNB1	80	-0.443126	-2.04675	1.30553e-05	0.00020672	0.000150949	1959	tags=48%, list=13%, signal=42%	TAGLN/COL1A2/TSPAN13/ADRB2/CREG1/KDELR3/MYO1B/EPB41L4B/FBLN5/EPAS1/AOX1/CXADR/CCNG2/MYL9/C3/SPOCK1/CD83/MAP1B/MIOS/IGFBP7/ICAM1/FBN1/LTBP1/DOCK10/FZD3/SOX9/BIRC3/CDH11/MMP19/SEMA3C/TNFAIP3/ACTA2/COL6A3/FERMT2/TPM1/KCNMA1/CXCL2/CXCL1
REACTOME_COLLAGEN_DEGRADATION	REACTOME_COLLAGEN_DEGRADATION	52	-0.510674	-2.16141	1.32091e-05	0.000208606	0.000152327	2376	tags=48%, list=16%, signal=41%	COL4A1/MMP2/COL4A2/CTSB/COL23A1/CTSK/COL8A2/COL4A4/COL17A1/COL4A6/COL13A1/CTSL/ADAM10/COL14A1/COL16A1/COL8A1/COL9A2/MMP19/COL3A1/COL12A1/COL15A1/COL6A3/COL4A3/MMP7/ADAM9
BROWN_MYELOID_CELL_DEVELOPMENT_UP	BROWN_MYELOID_CELL_DEVELOPMENT_UP	129	-0.361975	-1.80917	1.32531e-05	0.000208753	0.000152434	4957	tags=62%, list=33%, signal=42%	ANXA5/HCK/CPD/GLIPR2/ITGAX/TREM2/PIK3CB/CNDP2/CAPG/GRN/TP53INP1/TNF/TNFRSF1A/CEBPD/IL1R2/CCL23/PGD/ID2/SGMS2/ZYX/FCGR2A/CD33/PLGRKT/NPC1/PLAUR/SIRPA/ANPEP/FGR/FPR1/RACK1/IQGAP1/RPS17/SLC15A3/S100A11/GSTM1/SCARB2/HEBP1/RPL13/ESYT2/ATP6V1B2/C2/MYO1B/APOL3/CNN2/ANXA4/CD68/ACTN1/MCL1/RNASE4/ARHGEF3/SOAT1/ITGAM/CAP1/GSN/PLK3/S100A6/CYBB/TGFBI/CD52/C3/LCN2/DEGS1/STOM/TYROBP/GLRX/ATP6V1E1/EMCN/CCR1/GYG1…
LEE_EARLY_T_LYMPHOCYTE_DN	LEE_EARLY_T_LYMPHOCYTE_DN	51	-0.520975	-2.17898	1.35443e-05	0.000212784	0.000155377	4705	tags=61%, list=31%, signal=42%	NLRC5/TBC1D4/FOXO1/ID2/LDLRAP1/IFITM2/S1PR1/CD27/HLA-B/GIMAP7/RNASET2/CCR7/PRMT2/DENND2D/ACTN1/HLA-F/ANK3/HLA-A/AMIGO2/GIMAP4/SLC2A3/HCP5/MAN1C1/STK17A/KLF2/GBP2/SCML1/CYTIP/TNFSF10/GPR171/GPR183
KEGG_SYSTEMIC_LUPUS_ERYTHEMATOSUS	KEGG_SYSTEMIC_LUPUS_ERYTHEMATOSUS	41	-0.552469	-2.17153	1.44665e-05	0.00022668	0.000165524	2772	tags=61%, list=18%, signal=50%	C2/ACTN3/HLA-DQA2/ACTN1/SSB/C1QB/C4B/HLA-DMA/C3/C1QA/HLA-DRB5/HLA-DRB4/HLA-DQA1/FCGR2B/CTSG/FCGR3A/HLA-DRB3/HLA-DPA1/C1R/HLA-DRB1/C1S/HLA-DPB1/HLA-DRA/HLA-DQB1/HLA-DMB
YAMAZAKI_TCEB3_TARGETS_UP	YAMAZAKI_TCEB3_TARGETS_UP	153	-0.343417	-1.75	1.46686e-05	0.00022925	0.000167401	4129	tags=48%, list=27%, signal=35%	TMED2/ZYX/FUT8/RCN1/SLC7A1/STRA6/KIT/FKBP9/CITED1/PDIA3/CALM1/PTPN9/COL4A5/MFGE8/PXDN/YAF2/LRPAP1/PSAP/RCOR1/INTS6L/MPZL2/TTR/TST/KDELR3/SPARC/KDELR2/EFEMP2/GNA12/CCNC/COL4A1/B2M/GNG10/AMFR/SGCE/FDX1/COL4A2/LAMC1/PRPF38B/EPAS1/NR2F2/LAMB1/CALU/GLUL/CDC42SE2/GREM2/CD38/TIMP3/NR4A1/LMBRD1/DOCK9/UBE2Q2/SPOCK1/LGMN/SOX17/THBD/MBNL2/NID2/FHOD3/DDAH1/ARF4/ITGB1/PLAT/APP/COBLL1/BACH1/MAN1A2/AMOTL2/SRGN/…
QI_PLASMACYTOMA_UP	QI_PLASMACYTOMA_UP	222	-0.302158	-1.63561	1.5057e-05	0.000234709	0.000171387	4456	tags=47%, list=30%, signal=34%	TNF/PAK1IP1/MKRN1/IL1R2/PTGS1/CD40/BTG1/RSAD2/CD37/SLC43A3/PTPN1/PSMB9/ID2/ZYX/SLC11A2/RP2/KIT/ZFP36L1/HPS3/MARCKS/AOC1/FGR/PLAC8/CASP6/NFKBIA/CASP7/CD47/BDKRB2/TRIM5/SOCS1/PSTPIP1/CDC42SE1/TMBIM6/SLAMF1/RRAS2/PLSCR1/RELB/TLN1/AXL/WDR1/DNASE1L3/DAPP1/LST1/ANXA11/TNFAIP2/LSP1/CNN2/SNX2/GNG10/PSMB8/IL21R/BATF/TLR1/WTAP/CD3G/LTB/ARHGDIB/IL2RB/PDLIM7/ITGB3/MFAP1/VAV1/FRMD4B/UBE2D1/CAP1/DPP4/RASSF2/CD…
REACTOME_G1_S_SPECIFIC_TRANSCRIPTION	REACTOME_G1_S_SPECIFIC_TRANSCRIPTION	24	0.71303	2.06498	1.54e-05	0.000239437	0.000174839	1978	tags=46%, list=13%, signal=40%	CDT1/TK1/E2F1/CDC6/CDC45/CCNE1/CDC25A/DHFR/LIN9/POLA1/LIN37
TARTE_PLASMA_CELL_VS_B_LYMPHOCYTE_DN	TARTE_PLASMA_CELL_VS_B_LYMPHOCYTE_DN	35	-0.589072	-2.24352	1.54561e-05	0.000239689	0.000175024	2115	tags=43%, list=14%, signal=37%	RHOH/LTB/MAPRE2/TGFBR2/NFKB1/CD83/REL/AHR/SATB1/CRYBG1/SERPINB1/IFNGR1/TRIM22/ITPR1/HLA-DMB
AZARE_NEOPLASTIC_TRANSFORMATION_BY_STAT3_UP	AZARE_NEOPLASTIC_TRANSFORMATION_BY_STAT3_UP	113	-0.380877	-1.85104	1.60051e-05	0.000247564	0.000180774	2682	tags=36%, list=18%, signal=30%	WDR1/ROBO3/DDX58/CUX2/APOBEC3G/NUP160/TWF1/MCL1/SNRPN/FN1/ARHGDIB/TGFBR2/ARMCX2/TP63/CALU/AOX1/VSNL1/FLI1/SPOCK1/FEZ1/MAP1B/PID1/PDPN/IL13RA2/THBS1/DDX3X/CLIC4/PRNP/IFI16/PTGS2/LTBP1/CALD1/PALLD/TNC/SRGN/FST/CDH11/PTPRK/CLDN1/CFH/KCNMA1
ROETH_TERT_TARGETS_DN	ROETH_TERT_TARGETS_DN	8	-0.881485	-2.21592	1.61635e-05	0.000249277	0.000182025	1532	tags=88%, list=10%, signal=79%	KLRC1/CRIM1/CCR1/CLEC2B/GZMK/CXCR6/CCR5
REACTOME_SMOOTH_MUSCLE_CONTRACTION	REACTOME_SMOOTH_MUSCLE_CONTRACTION	37	-0.567734	-2.16221	1.61987e-05	0.000249277	0.000182025	1750	tags=51%, list=12%, signal=46%	PAK1/MYL12A/MYL12B/GUCY1B1/MYL9/TPM4/MYL6/GUCY1A2/ANXA1/LMOD1/ACTG2/CALD1/ITGA1/TPM2/MYH11/SORBS1/ACTA2/MYLK/TPM1
GAVIN_FOXP3_TARGETS_CLUSTER_T4	GAVIN_FOXP3_TARGETS_CLUSTER_T4	83	-0.425652	-1.97615	1.62901e-05	0.000250045	0.000182586	3417	tags=51%, list=23%, signal=39%	NOP53/RRAGD/DRG1/SELENOK/SYNGR2/PLSCR1/LRIG1/ARF1/GUCY1A1/FAM107B/APOL3/RORA/STON1-GTF2A1L/NUCB2/WLS/STAT4/IL2RB/ITGB8/YWHAQ/ZNF622/CD38/ATP10D/INPP5F/RPN2/CYFIP1/XBP1/IKZF2/NRIP1/PLEKHB2/NT5E/HINT1/CD48/ITGB1/ITGA6/SOCS2/SNX14/SC5D/SH3BGRL/ODC1/BTG2/CALHM6/ITGAV
MASRI_RESISTANCE_TO_TAMOXIFEN_AND_AROMATASE_INHIBITORS_UP	MASRI_RESISTANCE_TO_TAMOXIFEN_AND_AROMATASE_INHIBITORS_UP	14	-0.781023	-2.30777	1.67655e-05	0.000256686	0.000187435	1200	tags=57%, list=8%, signal=53%	GREB1/GJA1/FHL1/MGP/SULF1/AGR2/DMD/AREG
WHITFIELD_CELL_CYCLE_G2	WHITFIELD_CELL_CYCLE_G2	143	0.466755	1.76797	1.79305e-05	0.000273827	0.000199952	1608	tags=24%, list=11%, signal=21%	UBE2C/KIFC1/MIS18BP1/SKA3/CDCA8/ESPL1/KIF23/POLQ/LMNB1/CBX5/TRAIP/MALAT1/CDKN1B/BORA/PIF1/JPT1/SMC4/HIPK2/TMEM132A/NCAPH/PSRC1/FANCD2/CDCA3/TMPO/HSPA2/TEDC1/ZNF587/HAUS8/WDR62/CHEK2/UBXN11/UACA/AP3D1/BCLAF1
IBRAHIM_NRF2_DOWN	IBRAHIM_NRF2_DOWN	142	0.464876	1.75982	1.85435e-05	0.000282472	0.000206264	3401	tags=42%, list=23%, signal=32%	CHTF18/KIFC2/TK1/RECQL4/NRP1/SAPCD2/PIDD1/KIF20A/RHPN1/PLCXD1/RAB26/CDC20/LIG1/NOXA1/DDIT4/ENGASE/CES3/METTL26/SEMA6C/MAMDC4/LRRC45/PGP/PKN3/PPP1R16A/CXXC4/KIAA0895L/HOXB7/OGDHL/PIK3R3/IQGAP3/TONSL/JUND/NME3/COMTD1/HAGHL/PAQR4/CDK10/PPP1R35/IP6K2/NFATC4/MYO15B/HOXB9/PIGQ/PLEKHH3/TRAF1/DPP7/FBXO44/CROCC/TUBGCP6/PHKG2/LYPD1/CDKN2C/GPR39/TCP11L2/WDR90/AMDHD2/HOXB-AS3/CYHR1/ABCA7
BLANCO_MELO_BRONCHIAL_EPITHELIAL_CELLS_INFLUENZA_A_INFECTION_DN	BLANCO_MELO_BRONCHIAL_EPITHELIAL_CELLS_INFLUENZA_A_INFECTION_DN	62	0.572174	1.95919	1.88277e-05	0.000286077	0.000208897	2639	tags=37%, list=17%, signal=31%	TEDC2/E2F1/RECQL4/PRR7/CDC45/IDI2-AS1/RHPN1/PCLAF/NOXA1/PPP1R14A/UBE2S/CCDC88B/SLC25A29/JUND/RBBP8NL/COMTD1/UPK2/LIMD2/TBX1/ANKRD23/CRIP1/TMEM160/RCOR2
WUNDER_INFLAMMATORY_RESPONSE_AND_CHOLESTEROL_UP	WUNDER_INFLAMMATORY_RESPONSE_AND_CHOLESTEROL_UP	56	-0.49333	-2.10076	1.94139e-05	0.000294241	0.000214858	4395	tags=55%, list=29%, signal=39%	ARG2/PSMB9/BST2/CD14/PSMB10/SP110/PLAC8/CASP7/UBA7/SOCS1/HLA-B/CD74/B2M/PSMB8/HLA-DMA/GATM/IFI44/HLA-DQB2/HLA-DQA1/CTSS/STAT1/CXCL6/TLR2/CASP1/SLC40A1/HLA-DRB1/CCL5/GBP2/AIF1/NFKBIZ/HLA-DMB
BOYAULT_LIVER_CANCER_SUBCLASS_G5_DN	BOYAULT_LIVER_CANCER_SUBCLASS_G5_DN	27	-0.64049	-2.27068	1.95336e-05	0.000295311	0.00021564	3887	tags=70%, list=26%, signal=52%	SEL1L3/EZR/SIRPA/S100A11/WIPF1/ARHGDIB/RAB31/CELF2/IFI44/IL10RA/LAPTM5/CLEC2B/ICAM1/STAT1/HLA-DPA1/THEMIS2/IFI16/HLA-DPB1/PTGER4
WP_TGFBETA_SIGNALING_PATHWAY	WP_TGFBETA_SIGNALING_PATHWAY	127	-0.351182	-1.75656	1.96489e-05	0.000296309	0.000216368	3763	tags=40%, list=25%, signal=30%	CITED1/LIMK2/ITGA2/PJA1/MEF2C/RBX1/SNIP1/RAC1/EP300/UCHL5/EID2/SKP1/COPS5/COL1A2/E2F5/MAP2K6/SMAD4/SMAD3/CCND1/RHOA/NEDD4L/PRKAR2A/PPM1A/FN1/TGFBR2/ATF2/MAP2K1/ITGB3/MAP2K4/TGFB1I1/TGFBR3/ETS1/RNF111/MAPK4/ZEB2/ITGB1/ZFYVE16/MAP3K7/THBS1/APP/RUNX2/TNC/KLF10/NEDD9/CAV1/KLF6/JUNB/MET/FOS/ATF3/FOSB
MANALO_HYPOXIA_DN	MANALO_HYPOXIA_DN	260	0.404741	1.62781	1.97198e-05	0.000296634	0.000216606	4033	tags=38%, list=27%, signal=29%	MPHOSPH9/TPX2/CDC6/FEN1/BRCA1/EXO1/KIF23/PRC1/NUP205/RAD51/WDR4/ORC6/PPAT/ASF1B/BOP1/PCLAF/LRP8/FANCI/OIP5/SLC19A1/TELO2/TOP3A/CCNE1/DDX11/PARPBP/LMNB2/RPL39L/PBK/UBE2S/GINS2/FBXO42/FASN/VRK1/NASP/SRRT/DHFR/MTERF3/MCM2/PARP2/ZWINT/MAZ/PUS1/CDC7/RBM28/PKMYT1/PSMC3IP/FANCG/RRP1/NUP85/NLE1/SKP2/SLC25A10/PSME3/MCM3/PPARD/GK/CLPB/POLR3G/CDK1/GEMIN6/ZWILCH/RSAD1/SPDL1/CCNF/CHAF1A/SEH1L/DHCR7/GEMIN2/EXO…
TAKEDA_TARGETS_OF_NUP98_HOXA9_FUSION_3D_UP	TAKEDA_TARGETS_OF_NUP98_HOXA9_FUSION_3D_UP	158	-0.332547	-1.71273	1.99847e-05	0.00029987	0.000218969	2091	tags=27%, list=14%, signal=24%	TTC28/MEIS1/ARHGEF3/EVI2A/NFAT5/ITGB8/SAMD9L/CREBRF/HOXA7/PRSS23/CXCL10/IFI44/BAMBI/DDX60/CLEC2B/CTSG/STAT1/AHR/RAB27B/GBP3/PLA2G4A/MAP7/IFI16/TSLP/PTGS2/VMP1/RBPMS/CCL18/RTN1/HOXA9/RNASE6/CAV1/CH25H/DST/ST6GALNAC1/TRIM22/SLC27A6/ANGPT1/GBP1/PTPN13/HOPX/IDO1/CD69
WP_ALLOGRAFT_REJECTION	WP_ALLOGRAFT_REJECTION	63	-0.465641	-2.04852	2.04096e-05	0.000305483	0.000223068	2082	tags=56%, list=14%, signal=48%	CASP7/HLA-G/C7/COL5A1/HLA-B/ABCB1/C2/HLA-DQA2/CXCL12/VIM/HLA-C/HLA-F/PDGFRA/HLA-A/C1QB/C4B/HLA-DMA/C3/C1QA/HLA-DRB5/LRRK2/HLA-DQA1/MICA/STAT1/CCL19/HLA-DPA1/HLA-DRB1/HLA-DPB1/FAS/HLA-DRA/BHMT2/HLA-DQB1/IL1B/CXCL9/HLA-DMB
THEILGAARD_NEUTROPHIL_AT_SKIN_WOUND_UP	THEILGAARD_NEUTROPHIL_AT_SKIN_WOUND_UP	70	-0.454106	-2.04421	2.04739e-05	0.000305685	0.000223215	2909	tags=43%, list=19%, signal=35%	ETS2/KLRG1/TANK/M6PR/LAMB3/RPS16/RAB1A/NFKB1/CALU/GABARAPL2/USP14/LCP2/LGMN/PLAU/PTPRE/HIVEP1/EEF1A1/AHR/IDI1/PPP2R2A/IER3/NAMPT/IL1R1/NFE2L2/CCL2/KLF10/CCL3/ZFP36/CXCL2/IL1B
REACTOME_REGULATION_OF_EXPRESSION_OF_SLITS_AND_ROBOS	REACTOME_REGULATION_OF_EXPRESSION_OF_SLITS_AND_ROBOS	163	-0.336552	-1.75105	2.05337e-05	0.000305821	0.000223314	5558	tags=61%, list=37%, signal=39%	RPL18/EIF4G1/RPL36/RPL30/RPS20/RPL23A/RPS6/DAG1/PSMC4/RPS21/PSMC1/RPL27A/RPL22/RPS18/UBA52/MAGOH/PSMD12/RPS5/PSMD8/RPL29/RPL37A/RPS11/RPL19/RPS7/RPL4/PSMD13/RPLP1/RPL18A/RPS12/RPS27/EIF4A3/PSMD1/PSMD2/RPL39/RPL6/RPS10/PSMB9/PSMD9/USP33/RPS15A/PSMC5/RPS24/RPS4X/PSMB10/PSMD10/PSME1/RBX1/RPLP0/RPS29/PSMA1/PSMB1/COL4A5/UBB/PSMC2/PSMC3/RPS17/RPL35A/RPS25/CUL2/RPL10/RPL13/PSMB6/GSPT2/RPL15/RPL27/RPL10L…
LUI_TARGETS_OF_PAX8_PPARG_FUSION	LUI_TARGETS_OF_PAX8_PPARG_FUSION	33	-0.586472	-2.17249	2.09562e-05	0.000311342	0.000227345	4970	tags=79%, list=33%, signal=53%	EIF3G/RPS5/EIF3K/ERGIC3/RPL18A/RPS12/RAN/SDC4/DNAJA1/HSP90AB1/ITM2B/HLA-G/SRSF3/SKP1/TMBIM6/LITAF/B2M/UBE2E3/RPL17/RPL21/HSPA8/RTN4/ATP5F1A/HINT1/ATXN10/ODC1
TIEN_INTESTINE_PROBIOTICS_24HR_DN	TIEN_INTESTINE_PROBIOTICS_24HR_DN	196	-0.313695	-1.64244	2.13443e-05	0.00031619	0.000230886	4790	tags=52%, list=32%, signal=36%	EEF1G/EIF1/RPL37A/PDIA6/RPS11/RAB2A/RPS7/RPL4/ACTG1/PDE8A/SLC35E1/HERPUD1/RPS27/JAG1/RPL39/EEF2/BTG1/CEP57/WDR45/TMED2/PTPRF/ADNP2/TTC3/RANBP9/SGSM3/SLC7A1/RPS24/SEL1L3/PDIA3/SQSTM1/AFTPH/FTL/BNIP3L/NUDT4/GATAD1/RACK1/RPLP0/KLF5/CANX/ACBD3/GDF15/RPL10/HSPA9/RPL13/HSP90B1/TANK/MTDH/NFIL3/SLC1A5/TMED7/LAMB3/RPS23/LARP6/COG5/THOC2/NUCB2/DNAJB9/GFPT1/ARMCX3/RPS14/SERP1/S100P/HSPA5/ATF2/ZNF277/PNRC1/T…
BLANCO_MELO_COVID19_BRONCHIAL_EPITHELIAL_CELLS_SARS_COV_2_INFECTION_UP	BLANCO_MELO_COVID19_BRONCHIAL_EPITHELIAL_CELLS_SARS_COV_2_INFECTION_UP	110	-0.378403	-1.81761	2.13877e-05	0.00031619	0.000230886	2058	tags=29%, list=14%, signal=25%	LTB/STAT5A/S100P/ITGB3/DRAM1/IRAK3/LIF/C3/IFI44/FEZ1/MAP3K8/ICAM1/CXCL6/PLAT/IER3/GBP5/C1R/COL8A1/C1S/BIRC3/SERPINB1/NEDD9/IL6/TNFAIP3/IL7R/CXCL2/IL1B/SOCS3/TCIM/CXCL1/NFKBIZ/CSGALNACT1
PELLICCIOTTA_HDAC_IN_ANTIGEN_PRESENTATION_UP	PELLICCIOTTA_HDAC_IN_ANTIGEN_PRESENTATION_UP	63	-0.464333	-2.04277	2.15758e-05	0.00031819	0.000232346	5615	tags=65%, list=37%, signal=41%	COPZ1/YIPF1/ERGIC1/COPG1/TRAPPC6B/SEC22B/PSMC4/BCAP29/TRAPPC6A/ERGIC3/PSMD13/HERPUD1/PSMD1/PSMD2/POMP/GOLPH3L/PSMD9/TRAPPC1/TMED9/TRAPPC3/TXNDC12/PDIA3/PSMD10/TRAPPC4/CBY1/GOSR2/PSMB1/SAR1B/HSP90B1/TMED7/KDELR2/B2M/COPB2/HSPA5/YIPF5/TMED10/PSMD6/PSMA5/SELENOS/COPB1/GOLM1
WP_IL1_AND_MEGAKARYOCYTES_IN_OBESITY	WP_IL1_AND_MEGAKARYOCYTES_IN_OBESITY	22	-0.676795	-2.26676	2.22249e-05	0.000326961	0.000238751	2941	tags=64%, list=20%, signal=51%	TIMP1/F2R/TLR1/NFKB1/MYD88/IL18/ICAM1/TLR2/IL1R1/CCL2/PLA2G7/NLRP3/IL1B/FCER1A
FURUKAWA_DUSP6_TARGETS_PCI35_DN	FURUKAWA_DUSP6_TARGETS_PCI35_DN	57	0.580188	1.96282	2.30102e-05	0.000337689	0.000246584	3139	tags=46%, list=21%, signal=36%	NCAPG/CENPF/BLM/TPX2/KIF2C/DTL/PRC1/CCNB2/POLQ/AURKA/ORC6/CCNB1/PBK/KNSTRN/CEP55/RACGAP1/RFC4/NCAPD2/GCGR/PMEPA1/SIPA1L3/WDR5/MCM5/RTEL1/KIF11/KHDRBS3
MONTERO_THYROID_CANCER_POOR_SURVIVAL_UP	MONTERO_THYROID_CANCER_POOR_SURVIVAL_UP	8	0.897656	1.98103	2.37557e-05	0.000347781	0.000253954	338	tags=75%, list=2%, signal=73%	UBE2C/BIRC5/ASPM/DIAPH3/PRC1/CCNB2
PLASARI_TGFB1_TARGETS_10HR_DN	PLASARI_TGFB1_TARGETS_10HR_DN	224	-0.296596	-1.61962	2.39468e-05	0.000349728	0.000255375	2118	tags=28%, list=14%, signal=25%	SCARA3/PMP22/VCAM1/ADAMTS5/IL6ST/PPP1R3C/EVI2A/PDGFRA/CPA6/SLC14A1/MRGPRF/TGFBR3/ZNF521/CELF2/IL18/RSPO2/GLRX/THBD/FMNL2/PLPP3/RUNX1T1/SESN1/HACD4/DCLK1/ADAMTS1/VWA5A/CLIP4/STAT1/RARB/CYP1B1/AMPD3/TCEAL1/CAVIN2/FOXC1/TRIM37/NMI/SLC40A1/PDP1/SLC24A3/PTEN/THSD7A/MRC1/GBP2/DIXDC1/RCBTB2/LAMA4/MEIS2/FGFR2/SERPINB1/ARHGAP18/PRICKLE2/ARHGAP20/RSPO3/SVIL/SH3BGRL/LUM/EYA4/EYA1/SERPINB9/SLC12A2/RND3/GULP1…
REACTOME_ASSEMBLY_OF_COLLAGEN_FIBRILS_AND_OTHER_MULTIMERIC_STRUCTURES	REACTOME_ASSEMBLY_OF_COLLAGEN_FIBRILS_AND_OTHER_MULTIMERIC_STRUCTURES	53	-0.505128	-2.13448	2.55033e-05	0.000370758	0.000270732	1212	tags=36%, list=8%, signal=33%	COL8A2/COL4A4/COL17A1/COL4A6/CTSS/CTSL/COL14A1/ITGA6/COL8A1/COL9A2/DST/COL3A1/COL12A1/COL15A1/LOXL4/COL6A3/COL4A3/LAMC2/MMP7
REACTOME_HOMOLOGOUS_DNA_PAIRING_AND_STRAND_EXCHANGE	REACTOME_HOMOLOGOUS_DNA_PAIRING_AND_STRAND_EXCHANGE	36	0.642787	2.00586	2.56267e-05	0.000370758	0.000270732	915	tags=31%, list=6%, signal=29%	BLM/RAD51B/RMI2/BRCA1/EXO1/MRE11/RAD51/XRCC2/TOP3A/RAD9A/TOPBP1
JECHLINGER_EPITHELIAL_TO_MESENCHYMAL_TRANSITION_DN	JECHLINGER_EPITHELIAL_TO_MESENCHYMAL_TRANSITION_DN	57	-0.480702	-2.06082	2.5664e-05	0.000370758	0.000270732	764	tags=26%, list=5%, signal=25%	SAT1/INMT/THBS1/DUSP1/KLF2/SGK1/KLF10/BTG2/ITPR1/ZFP36/F3/FOS/ATF3/EGR1/EGR2
REACTOME_CLEC7A_DECTIN_1_SIGNALING	REACTOME_CLEC7A_DECTIN_1_SIGNALING	95	-0.40062	-1.92433	2.56911e-05	0.000370758	0.000270732	4386	tags=52%, list=29%, signal=37%	TRAF6/PSMD1/PSMD2/PSMB9/PSMD9/UBE2D2/PSMC5/PSMB10/PSMD10/CALM1/PSME1/CHUK/PSMA1/PSMB1/NFKBIA/UBB/PSMC2/PSMC3/NFATC3/SKP1/PSMB6/RELB/PSMB5/PSMA2/PSMD14/PPP3CA/UBE2N/PSMB8/PSMA3/PLCG2/PSMF1/RPS27A/PSMA4/NFKB1/MALT1/TAB2/UBE2D1/UBA3/PSMD6/SYK/PSMC6/BCL10/PSMA5/ITPR2/MAP3K7/PSMD7/PPP3CB/ITPR1/IL1B
MULLIGHAN_MLL_SIGNATURE_2_DN	MULLIGHAN_MLL_SIGNATURE_2_DN	248	-0.288299	-1.55275	2.56949e-05	0.000370758	0.000270732	3360	tags=37%, list=22%, signal=29%	CTDSPL/ABHD10/PIGP/DLEU1/PMAIP1/SLC12A4/DCUN1D4/MACF1/BTG3/ITM2A/ISOC1/MROH7/ABCB1/HNRNPA1/EPS15/SPARC/ANKLE2/KIFAP3/LRRC8B/FAM171A1/SPRY1/FGFR1/NUDT11/HMGN4/GNPTAB/RANBP2/MMP2/RHOH/CD200/MAPRE2/STAT4/STAT5A/LEPROTL1/TGFBR2/LYRM1/MSMB/SERP1/UBE2E1/NR2F2/SMIM8/TGFB1I1/ABCC4/DPT/VAV3/HSD17B12/ADK/PITPNB/NTRK2/NPM1/HPGDS/JAK1/OLFM4/IFI44/RAB11A/TNFRSF21/STOM/HGF/MYO5C/CYTL1/CCNG1/RUNX1T1/SESN1/PEX3/…
BLUM_RESPONSE_TO_SALIRASIB_UP	BLUM_RESPONSE_TO_SALIRASIB_UP	224	-0.296079	-1.61679	2.60443e-05	0.000374901	0.000273757	4337	tags=41%, list=29%, signal=29%	EEF2/CDKN1A/BTG1/RAB5A/DPAGT1/ZPR1/GHITM/ZYX/SEPHS2/COX10/EIF5/MAFF/HMGCL/NPC1/SQSTM1/PJA1/SERPINB8/GOSR2/NOP53/DNAJC1/NFKBIA/RTCA/CANX/TMED3/TOM1L1/ACBD3/MYO5A/DDX10/TMBIM6/HSPA9/CSRNP2/RNF13/SPHK1/HSP90B1/TIMP1/RELB/AVEN/ADPRM/KPNA5/SLC1A5/TSG101/SLC33A1/ROBO3/CNIH1/SCAMP2/ECH1/SCFD1/DCTD/MAP1LC3B/COG5/INPP1/LAPTM4A/CTH/USP3/VIM/EIF1B/DNAJB9/GFPT1/BIRC2/SERP1/GADD45A/ATF6/CALU/STK19/GOLGA5/RAB3…
SMIRNOV_CIRCULATING_ENDOTHELIOCYTES_IN_CANCER_UP	SMIRNOV_CIRCULATING_ENDOTHELIOCYTES_IN_CANCER_UP	141	-0.344958	-1.76367	2.64695e-05	0.000380112	0.000277562	2220	tags=30%, list=15%, signal=26%	FBP1/IL21R/PMP22/PERP/CTSB/PDLIM7/EPAS1/GLUL/IRAK3/TNS1/PRSS23/TGFBI/CLN8/DSE/SLC2A3/ZNF134/PLAU/CD58/THBD/BLVRA/CREM/P2RX1/ALOX5/NCF2/CCR1/THBS1/DKK3/CYP1B1/CTSL/IER3/TLR2/SCML1/SLA/PROS1/IFNGR1/SC5D/WNT5A/MYLK/SLC22A4/HNMT/RGS1/EGR1
GERY_CEBP_TARGETS	GERY_CEBP_TARGETS	113	-0.374726	-1.82115	2.6604e-05	0.000381135	0.000278309	2413	tags=32%, list=16%, signal=27%	GPCPD1/CYB5R1/TMEM45A/CD68/DNAJB9/ANK3/GSDME/GREM2/C3/LCN2/HGF/GLRX/DCN/GADD45B/APBB1IP/LYZ/SAT1/CXCL6/DUSP1/PLAT/PRNP/FHL2/IFI16/PER2/FOXF2/KLF4/MNDA/ACTA2/IER2/JUNB/BTG2/SERPINB9/CXCL2/RGS2/FOS/ATF3
PETRETTO_CARDIAC_HYPERTROPHY	PETRETTO_CARDIAC_HYPERTROPHY	34	-0.580488	-2.19216	2.73733e-05	0.000391223	0.000285676	1279	tags=41%, list=8%, signal=38%	RTN4/ENPP2/EFEMP1/CRIM1/SNAP23/DDX3X/ANXA1/FBN1/PDLIM3/TM4SF1/FSTL1/ASPN/ACTA2/OGN
LIANG_SILENCED_BY_METHYLATION_2	LIANG_SILENCED_BY_METHYLATION_2	44	-0.529553	-2.15067	2.81618e-05	0.000401539	0.000293208	1363	tags=41%, list=9%, signal=37%	C3/LCN2/IFI44/THBD/NT5E/KRT17/ICAM1/STAT1/IL13RA2/CXCL6/PTGS2/CCL5/TNFSF10/C1S/IL6/TNFAIP3/AREG/CXCL2
CHANDRAN_METASTASIS_TOP50_DN	CHANDRAN_METASTASIS_TOP50_DN	43	-0.54118	-2.17848	2.84262e-05	0.000404351	0.000295262	2872	tags=53%, list=19%, signal=43%	ETHE1/BOC/TOMM20/ZDHHC4/ANXA11/TM9SF3/CRYL1/KCTD3/RAB34/MAGED2/B3GALNT1/NR4A1/NT5DC1/CIRBP/WNT5B/STAT6/ARL5A/RPS27L/CRYBG1/APCDD1/IER2/AGGF1/FOS
WOO_LIVER_CANCER_RECURRENCE_UP	WOO_LIVER_CANCER_RECURRENCE_UP	99	-0.400186	-1.9227	2.86906e-05	0.000406302	0.000296687	2234	tags=33%, list=15%, signal=29%	SLIT2/GPC4/PMP22/SGCB/FZD1/TPBG/S100A6/PPT1/NOTCH2/TPM4/ENPP2/PLAU/EPHA3/ZEB2/GEM/CXCL6/PLAGL1/CCL2/TACSTD2/TPM2/LAMA4/SOX9/FGFR2/COL9A2/SEMA3C/BHLHE41/MGP/MYO6/COL6A3/CXCL1/RGS2/RGS1/CSGALNACT1
REACTOME_INTERLEUKIN_4_AND_INTERLEUKIN_13_SIGNALING	REACTOME_INTERLEUKIN_4_AND_INTERLEUKIN_13_SIGNALING	89	-0.417144	-1.96583	2.86984e-05	0.000406302	0.000296687	3011	tags=46%, list=20%, signal=37%	COL1A2/HSP90B1/CCL11/TIMP1/OSM/MAOA/CCND1/RORA/BATF/MMP2/MCL1/VCAM1/FN1/VIM/ITGAM/JAK1/HSPA8/LIF/IL18/LCN2/HGF/F13A1/ALOX5/ITGB1/STAT6/ICAM1/STAT1/IL13RA2/ANXA1/NDN/PTGS2/CCL2/TWIST1/HIF1A/ITGB2/IL6/FGF2/JUNB/IL1B/SOCS3/FOS
FLECHNER_PBL_KIDNEY_TRANSPLANT_OK_VS_DONOR_DN	FLECHNER_PBL_KIDNEY_TRANSPLANT_OK_VS_DONOR_DN	40	-0.549906	-2.16711	2.88323e-05	0.000407239	0.00029737	2206	tags=45%, list=15%, signal=39%	AMFR/UBE2E3/EID1/ARFGAP3/LY96/FLI1/CD53/RAB11A/PTPN12/SLC2A3/ATP6V1G1/CDC42EP3/GADD45B/AHR/DDX5/TRAF3IP3/IL1B/MIR22HG
MEBARKI_HCC_PROGENITOR_WNT_UP_CTNNB1_DEPENDENT	MEBARKI_HCC_PROGENITOR_WNT_UP_CTNNB1_DEPENDENT	68	-0.447762	-2.02247	2.89335e-05	0.000407443	0.00029752	2337	tags=37%, list=15%, signal=31%	TCF7/NR2F1-AS1/ALDH7A1/PDLIM7/DPT/CRISPLD2/CCDC80/TPM4/CARMN/KANK1/SLC1A3/IL1R1/HMCN1/CSF1R/DACT1/PRICKLE2/PAMR1/SEMA3C/COL3A1/LUM/RBM24/MMP7/GBP1/F3/GCNT1
GAVIN_FOXP3_TARGETS_CLUSTER_P7	GAVIN_FOXP3_TARGETS_CLUSTER_P7	74	-0.431613	-1.95595	2.89822e-05	0.000407443	0.00029752	3607	tags=58%, list=24%, signal=44%	MYO1E/TRUB1/ST3GAL6/RGCC/GSTA1/INAFM2/ABCB1/LDLRAD4/NCOA7/MTMR3/MAP6/GUCY1A1/PPIC/ECM1/AGPAT4/ACTN1/WLS/EVI2A/QPCT/AMIGO2/PDLIM4/CYFIP1/TMEM64/KCNK6/SELP/NT5E/GRAMD2B/MSRA/LYST/ENPP1/APP/PRNP/ANXA1/GZMK/TLR7/GBP2/SOCS2/ITIH5/DST/ARHGAP20/TMEM158/EMP1/FOS
WP_PROSTAGLANDIN_SYNTHESIS_AND_REGULATION	WP_PROSTAGLANDIN_SYNTHESIS_AND_REGULATION	41	-0.536789	-2.1099	2.90759e-05	0.000407808	0.000297786	2393	tags=46%, list=16%, signal=39%	CBR1/ANXA4/PTGDS/ABCC4/TBXAS1/HPGDS/S100A6/PPARGC1A/HSD11B1/AKR1C1/ANXA1/PLA2G4A/PTGS2/SOX9/MITF/PTGER2/ANXA3/PTGER4/EDNRA
BOQUEST_STEM_CELL_CULTURED_VS_FRESH_DN	BOQUEST_STEM_CELL_CULTURED_VS_FRESH_DN	26	-0.630792	-2.20211	2.93723e-05	0.000411008	0.000300123	1837	tags=46%, list=12%, signal=41%	TMEM176B/DPT/NTRK2/C3/APOD/ITIH5/CPVL/PTGER4/SPARCL1/SOCS3/OGN/FOSB
WP_PROTEASOME_DEGRADATION	WP_PROTEASOME_DEGRADATION	58	-0.476442	-2.02576	3.02492e-05	0.000422296	0.000308366	5259	tags=74%, list=35%, signal=48%	PSMC4/PSMC1/HLA-E/UBE2D3/PSMD12/PSMD8/UCHL1/PSMD13/PSMD1/PSMD2/PSMB9/PSMD9/UBE2D2/PSMC5/PSMB10/PSMD10/PSME1/PSMA1/PSMB1/UBB/PSMC2/PSMC3/HLA-G/UBA7/HLA-B/PSMB6/PSMB5/PSMA2/UCHL3/PSMB8/PSMA3/PSMA4/HLA-C/UBE2B/HLA-F/HLA-A/UBE2D1/PSMD6/PSMC6/RPN2/PSMA5/PSMD7/NEDD4
NAKAMURA_ADIPOGENESIS_EARLY_DN	NAKAMURA_ADIPOGENESIS_EARLY_DN	34	-0.577899	-2.18238	3.09996e-05	0.00043177	0.000315284	2212	tags=44%, list=15%, signal=38%	ABI3BP/VCAM1/TIMP3/PRSS23/RAI14/NT5E/GLIPR1/ACTG2/CALD1/TMEM47/MYH11/IER2/COL15A1/TPM1/ITGAV
BILD_HRAS_ONCOGENIC_SIGNATURE	BILD_HRAS_ONCOGENIC_SIGNATURE	213	-0.297947	-1.60255	3.1288e-05	0.000434781	0.000317482	2188	tags=26%, list=15%, signal=23%	INPP1/MCL1/GLTP/PNPLA8/DUSP6/ADAMTS5/FN1/TTC8/MYD88/SMTN/CALU/MEG3/ATP2B1/S100A6/CCNL1/LIF/SLC2A3/NAV3/LDLR/ELOVL7/TOR1AIP1/PTPRE/TNFRSF12A/NT5E/MTUS1/IL13RA2/DUSP1/CYP1B1/PRNP/IER3/NAMPT/CASP1/LHFPL2/PTGS2/FLRT3/FGFR2/SERPINB1/TMEM45B/LRRFIP1/UAP1/AHNAK2/COL12A1/IER2/KLF6/TRIM22/JUNB/ODC1/ZFP36/CXCL2/IL1B/CXCL1/NFKBIZ/DUSP5/KCNN4/FOS/EGR1
SHAFFER_IRF4_TARGETS_IN_MYELOMA_VS_MATURE_B_LYMPHOCYTE	SHAFFER_IRF4_TARGETS_IN_MYELOMA_VS_MATURE_B_LYMPHOCYTE	96	-0.390986	-1.87067	3.16256e-05	0.000438459	0.000320168	3270	tags=40%, list=22%, signal=31%	CANX/PRDM1/SLC38A2/B3GNT2/GRSF1/HSP90B1/NFIL3/SSR1/CCNC/BCL2L2/PABPC4/ADGRE5/SORT1/DNAJB9/GFPT1/UBE2B/CYCS/CD38/NR4A1/PPP1R2/SEC62/LDLR/BMI1/UBE2J1/SLAMF7/NAMPT/PIP5K1B/PAM/FHL1/CAV1/UAP1/CCL3/TNFAIP3/DNAJC10/CCPG1/ZFP36/DUSP5/ATF3
HAHTOLA_MYCOSIS_FUNGOIDES_SKIN_UP	HAHTOLA_MYCOSIS_FUNGOIDES_SKIN_UP	172	-0.307436	-1.58314	3.1904e-05	0.000441303	0.000322244	3895	tags=39%, list=26%, signal=29%	ZNHIT3/STOML2/ARL3/LMCD1/CUTC/C6orf62/MARCKS/CALM1/TMEM14A/ZNF22/FBXO11/NME7/GNB1/CNN3/SRSF3/SF3B1/ITM2A/RGS5/TRIM2/APEX1/ETHE1/HNRNPA1/SNX6/PDGFD/FLNA/LST1/ANXA11/TNPO1/SERPINF1/SRRM1/CRBN/CKLF/JAM2/TRAK2/VCAM1/ITGB1BP1/GMFG/RBM25/EIF3A/GSN/NTRK2/HPGDS/CD52/CIRBP/PPIB/FEZ1/CRIM1/KANK2/SREK1/DPH5/SHOC2/HLA-DQA1/LIPT1/CCL19/SATB1/CASP1/COLEC12/TM4SF1/FBLN1/CPA3/RCBTB2/CAPZA2/SLA/CFH/ITPR1/IL7R/SNCA
WP_CYTOPLASMIC_RIBOSOMAL_PROTEINS	WP_CYTOPLASMIC_RIBOSOMAL_PROTEINS	87	-0.41335	-1.93562	3.20734e-05	0.000442628	0.000323212	6035	tags=69%, list=40%, signal=42%	RPS28/RPL7A/RPS8/RPL34/RPS15/RPS6KB2/RPL18/RPL36/RPL30/RPS20/RPL23A/RPS6/MRPL19/RPS21/RPL27A/RPL22/RPS18/UBA52/RPS6KB1/RPS5/RPL29/RPL37A/RPS11/RPL19/RPS7/RPL4/RPLP1/RPL18A/RPS12/RPS27/RPL39/RPL6/RPS10/RPS15A/RPS24/RPS4X/RPLP0/RPS29/RPS17/RPL35A/RPS25/RPL10/RPL13/RPL15/RPL27/RPS23/RPS16/RPL11/RPL26/RPL9/RPS27A/RPS14/RPS13/RPL17/RPL21/RPL3/RPL41/RPL10A/RPS3A/RPL5
HAMAI_APOPTOSIS_VIA_TRAIL_DN	HAMAI_APOPTOSIS_VIA_TRAIL_DN	182	0.434738	1.68829	3.21473e-05	0.000442632	0.000323215	2528	tags=27%, list=17%, signal=23%	MAGEA6/CISH/SOX4/LRRC14/ASPHD1/VCX3A/F12/GTPBP3/VCX/VCX2/SYNGR4/GPR78/TNNI3/FOXS1/TRIM46/CACNA1E/SLC39A4/KISS1R/ALDOC/OTUD7A/PPP1R14A/FOXB1/CMIP/ZSCAN10/TAOK2/MTA1/STEAP3/ISYNA1/MAPK8IP2/KMT5C/SH3D21/PAGR1/CEP250/SH3GL3/PARD6G/SFRP1/FZD9/TERT/DHRS2/SAC3D1/UTS2R/LIMD2/NLE1/HOXB9/INF2/CPT1C/PLEKHH3/FZR1/PGAM2
HELLEBREKERS_SILENCED_DURING_TUMOR_ANGIOGENESIS	HELLEBREKERS_SILENCED_DURING_TUMOR_ANGIOGENESIS	68	-0.445062	-2.01027	3.37894e-05	0.00046418	0.00033895	3236	tags=46%, list=21%, signal=36%	MX1/TAGLN/OLFML3/CCL11/NPC2/RELB/TMEM45A/ABI3BP/HLA-C/COL4A2/CTSB/GADD45A/SMTN/CPE/FUCA1/ASAH1/IGFBP7/ICAM1/CXCL6/DKK3/IER3/FBN1/PDLIM3/TACSTD2/CNN1/TSPAN2/FILIP1/IL6/TNFAIP3/DMD/CXCL1
ZHOU_INFLAMMATORY_RESPONSE_LIVE_UP	ZHOU_INFLAMMATORY_RESPONSE_LIVE_UP	335	-0.260468	-1.46858	3.38782e-05	0.000464339	0.000339066	1991	tags=25%, list=13%, signal=23%	STAT5A/RNF144B/NFAT5/NFKB1/DDX42/ANKHD1/ITGB8/DRAM1/PSD3/SMTN/PNRC1/DCAF8/OSR2/TNS1/BASP1/RAPGEF2/ATP2B1/PLK3/ZNF131/DNAJB5/ATXN1/LCOR/PGM5/NRL/LIF/CXCL10/ST7-AS1/CD83/TPM4/IL18/HGF/LDLR/ELOVL7/USF3/SLC5A1/BAMBI/REL/PLPP3/KANK1/CPEB4/FUT4/MAP1B/ZEB2/RARRES1/TRIM36/RCAN1/DDR2/ZFYVE16/RSPO1/ICAM1/FRY/DUSP1/TBC1D9/IER3/ICA1L/NAMPT/TLR2/IL1R1/TSLP/TLR7/PTGS2/KLHL3/PDP1/PALLD/SPON1/IL6/TNFAIP3/DYNC1I1…
KEGG_CYTOKINE_CYTOKINE_RECEPTOR_INTERACTION	KEGG_CYTOKINE_CYTOKINE_RECEPTOR_INTERACTION	177	-0.316354	-1.66318	3.51666e-05	0.000480903	0.000351161	2222	tags=31%, list=15%, signal=27%	PLEKHO2/IL21R/CXCL12/LTB/IL6ST/TGFBR2/PDGFRA/IL2RB/CXCR4/CCL3L3/IL17RA/IL10RB/LIF/CXCL10/IL18/TNFRSF19/TNFRSF21/HGF/IL10RA/LEPR/TNFRSF12A/CCR1/ACVR1/CX3CR1/CXCL6/CCL19/PDGFC/IL1RAP/IL1R1/IL18R1/TSLP/CSF1R/CCL5/IL20RA/IFNAR1/CCL2/CCL18/IL17B/TNFSF10/IL18RAP/GHR/IFNGR1/CCL3/IL6/FAS/CX3CL1/CXCR6/MET/CCR5/IL7R/CCL4/CXCL2/IL1B/CXCL1/CXCL9
SHEPARD_BMYB_MORPHOLINO_DN	SHEPARD_BMYB_MORPHOLINO_DN	158	0.443894	1.6926	3.592e-05	0.000489525	0.000357457	3133	tags=36%, list=21%, signal=29%	BIRC5/RTKN/TPX2/TK1/TACC3/UHRF1/ASPM/CDC6/ORC4/C8G/KIF23/PRC1/PFKFB4/CCNB1/SARDH/CDC20/LIG1/PARPBP/FOXM1/IRF2BPL/GINS2/LHX1/CDCA3/DHFR/SOX21/MCM2/TOP1MT/SLC29A2/IQGAP3/MDM4/FGG/POU3F3/SFRP1/MTHFD1L/GTSE1/MAB21L2/DLX1/ASCL1/CDK2/RBP4/BHLHE22/MCM3/NOVA2/CDK1/GPSM1/PRR11/PVALB/VTN/NDE1/CA1/COL1A1/MCM5/EPDR1/KIF11/DUT/HEY1/LIPG
BROWNE_HCMV_INFECTION_2HR_DN	BROWNE_HCMV_INFECTION_2HR_DN	41	0.611902	1.95923	3.59598e-05	0.000489525	0.000357457	441	tags=22%, list=3%, signal=21%	UBE2C/CENPF/BIRC5/LPXN/TK1/PAK2/CENPE/KIF23/CDKN1B
HOWLIN_CITED1_TARGETS_1_DN	HOWLIN_CITED1_TARGETS_1_DN	33	-0.574462	-2.128	3.64658e-05	0.000495293	0.000361669	1627	tags=45%, list=11%, signal=41%	CAP1/JAK1/SLC25A24/RNF14/BTBD1/THBS1/SERINC1/GALC/HIF1A/CDH11/UAP1/ATP1A2/SC5D/IDO1/AMACR
IKEDA_MIR30_TARGETS_UP	IKEDA_MIR30_TARGETS_UP	114	-0.370687	-1.79474	3.67843e-05	0.000498494	0.000364006	2301	tags=32%, list=15%, signal=28%	CLOCK/ACTN1/SOCS6/NFAT5/PDCD10/HDGFL3/WDR44/ARID4B/ATP2B1/CELF2/CPEB2/NRIP1/RAI14/BECN1/CPEB4/DDAH1/RASA1/WDR7/PI4K2B/ARF4/ACVR1/LARGE1/NEDD4/UBE2J1/SON/CAST/GOLGA4/USP47/SEC23A/MAN1A2/FNDC3A/CFL2/DMD/PPP1R12A/CDK6/CCPG1/GALNT7
MCBRYAN_PUBERTAL_BREAST_3_4WK_UP	MCBRYAN_PUBERTAL_BREAST_3_4WK_UP	185	-0.306843	-1.59804	3.74345e-05	0.000505242	0.000368934	2071	tags=27%, list=14%, signal=24%	FN1/SOCS6/PERP/FZD1/GADD45A/CSPG4/RASSF2/LRRK1/GSN/BASP1/GABRP/KCNB1/MAFB/HSPB8/AQP5/SLC25A24/LCN2/FOXA1/EFEMP1/WFDC2/HACD4/TNFRSF12A/GJA1/PTN/LGALS3/HSD11B1/DLAT/RAB27B/GALC/TMEM79/ITFG1/COL16A1/HLA-DRB1/NFE2L3/GAB1/TACSTD2/TNC/COL8A1/CLDN10/MYH11/SOX9/CNN1/TMEM45B/LIMA1/SC5D/SLC39A8/EDNRA/SLC12A2/LTF/EGR2
PID_AP1_PATHWAY	PID_AP1_PATHWAY	57	-0.473234	-2.0288	3.74502e-05	0.000505242	0.000368934	3378	tags=49%, list=22%, signal=38%	EP300/TRIP6/NFATC3/COPS5/COL1A2/TIMP1/BAG1/CCND1/CBFB/ELF1/ATF2/HLA-A/ETS1/CTNNB1/ESR1/PLAU/CREB1/GJA1/DUSP1/PTEN/CCL2/HIF1A/IL6/JUNB/FOS/ATF3/EGR1/FOSB
WP_ATM_SIGNALING_PATHWAY	WP_ATM_SIGNALING_PATHWAY	37	0.63121	1.98567	3.77185e-05	0.000507724	0.000370746	2971	tags=57%, list=20%, signal=46%	BRCA1/MRE11/RIPK1/PIDD1/RAD51/CCNB1/CCNE1/RAD9A/CDC25A/AP3B2/FANCD2/MDM4/CHEK2/CDK2/CASP2/TLK1/CHEK1/CDK1/TP73/ABL1/IKBKG
WP_GLUCOCORTICOID_RECEPTOR_PATHWAY	WP_GLUCOCORTICOID_RECEPTOR_PATHWAY	60	-0.467217	-2.03747	3.78304e-05	0.000508093	0.000371016	2146	tags=40%, list=14%, signal=34%	EPB41L4B/SNAI2/BIRC2/S100P/TGFBR3/AMIGO2/SLC19A2/STOM/NAV3/THBD/CDC42EP3/CPEB4/GADD45B/ALOX5AP/KTN1/CAVIN2/PTGS2/CCL2/SRGN/BIRC3/PDE4B/TNFAIP3/SERPINB9/RGS2
CAIRO_LIVER_DEVELOPMENT_UP	CAIRO_LIVER_DEVELOPMENT_UP	152	-0.331749	-1.70238	3.80628e-05	0.000510076	0.000372463	3344	tags=39%, list=22%, signal=31%	AFAP1/ADGRL2/RBM34/PXDN/RPRM/KLHL22/RNF138/GAS1/GDF10/CAPN6/MAK16/KIFAP3/TSPAN6/UCHL3/PPIC/CBFB/RCN2/FGFR1/ARMCX1/WLS/SOCS6/PTBP2/POLR1E/PDGFRA/ARMCX2/SLC25A4/RECK/HMGN1/BASP1/GOLT1B/TRO/SLC39A6/PRRX2/MORF4L1/NEO1/EMCN/PLS3/GJA1/PTN/SMARCA1/PCOLCE2/LARGE1/PDPN/RWDD1/RARB/PDGFC/CST6/SATB1/NDN/COLEC12/ITGA8/HEPH/LXN/TMEM50B/TMEM47/TSPYL4/FLRT3/PDZRN3/SLC12A2
BENPORATH_ES_1	BENPORATH_ES_1	331	0.381675	1.55534	3.86576e-05	0.000516895	0.000377442	2561	tags=26%, list=17%, signal=22%	BIRC5/ZGRF1/CDCA5/KIFC2/CDT1/PIMREG/KIF2C/ESF1/MIS18BP1/CDC6/PTTG1/FEN1/FKBP5/DNMT3B/MYO19/MRE11/BUB1B/CBX5/RAD54B/CCNB1/CBS/MICB/UTF1/BOP1/PDK1/CDC20/SINHCAF/LRP8/POU5F1/OIP5/WDHD1/CRMP1/NCAPH/PARPBP/ZNF195/CDC25A/GABRB3/GINS2/ZSCAN10/FOXD3/NCAPG2/HMMR/DLG3/NASP/DIAPH2/CRABP2/DHFR/PSIP1/TMPO/ANGEL2/MCM2/PUS1/CRABP1/CHEK2/LEFTY1/ESRP1/SFRP1/ZNF589/RCC2/ETV4/EGLN3/DSCC1/MIS18A/RFC4/PIPOX/TRIM24/KL…
BIOCARTA_MONOCYTE_PATHWAY	BIOCARTA_MONOCYTE_PATHWAY	8	-0.861626	-2.16599	3.98828e-05	0.000530986	0.000387732	1660	tags=75%, list=11%, signal=67%	ITGAM/SELP/ITGB1/ICAM1/ITGB2/SELE
DURAND_STROMA_S_UP	DURAND_STROMA_S_UP	254	-0.280241	-1.48975	3.98879e-05	0.000530986	0.000387732	2917	tags=30%, list=19%, signal=25%	SRPX2/PDE1A/NADK2/IL15/CAPN6/LRIG3/TSPAN6/SOX5/MEDAG/SERPINF1/SERPINB6/ZNF639/ROR2/SPON2/TCF7L1/EBF3/LGALSL/MMP2/PMP22/CXCL12/FZD1/RALGAPA1/PDGFRA/SNAI2/SULF2/MRGPRF/PYGO1/MAGED2/B3GALNT1/RASSF2/UST/PDLIM4/CCDC80/HLA-DMA/SPEG/TGFBI/HSPB8/ELL2/SELENOP/LGMN/RSPO2/GLRX/SELP/NID2/PLPP3/PTN/DEPDC7/COL4A6/RBPMS2/CTSO/SLC1A3/STAT1/LPAR1/AHR/MATN2/DHRS7/IL1R1/PLAGL1/SP8/FYB1/CCL5/FBLN1/THSD7A/TMEM47/FGFR…
LANDIS_ERBB2_BREAST_TUMORS_324_UP	LANDIS_ERBB2_BREAST_TUMORS_324_UP	139	-0.339825	-1.73241	4.14467e-05	0.000550518	0.000401995	3436	tags=42%, list=23%, signal=33%	SRP19/SS18L2/UNC119B/SMAGP/CD9/CMAS/TMED3/TOM1L1/SERINC3/ETNK1/SKP1/CALM2/PPP3CA/TSPAN8/CCND1/RCN2/SLAIN1/TCEAL9/LITAF/CHMP2B/PPP1CB/TPD52L1/CTNND1/NUCB2/DUSP6/ERBB3/ERRFI1/PERP/ATP6AP2/SERP1/ANK3/WSB2/NR4A1/LCN2/ZC3H15/ELL2/XBP1/NPNT/ATP6V1E1/ATP6V1A/CRADD/LMAN1/ITPR2/MLH1/LMO4/IER3/CRYBG1/LXN/SOCS2/LRRFIP1/CSRP1/STK39/IER2/CXCL2/F3/BAG2/SLC12A2/KCNN4
WANG_SMARCE1_TARGETS_DN	WANG_SMARCE1_TARGETS_DN	343	-0.255288	-1.47008	4.28247e-05	0.000567569	0.000414446	3492	tags=36%, list=23%, signal=28%	SFRP2/COX5A/DNAJC15/CENPV/CYYR1/TMEM33/GAR1/MYBL1/CASP7/BDKRB2/SNRPA1/DIO3/ADGRL2/UCHL5/ABCE1/PALMD/ZFPM2/CD9/S100A2/MX1/TMEM14B/EIF4E/HLA-B/GDF15/LBR/HSPA9/TSPAN13/RRAS2/IER5/GLRX3/HADH/GRTP1/LYPLA1/E2F5/RWDD3/RNF138/TIAL1/SDHB/DOCK1/GTF2A2/ARSJ/HCCS/SPON2/HIGD1A/TACC2/TPD52L1/CKLF/RAB9A/PSMB8/RBFOX2/NDUFV2/ABI3BP/ENOPH1/LAP3/DUSP6/PRDX3/SLC16A2/SACM1L/DBNDD2/ACOT9/B3GALNT1/QDPR/AASDHPPT/ATP2B1/…
KAUFFMANN_DNA_REPLICATION_GENES	KAUFFMANN_DNA_REPLICATION_GENES	134	0.459732	1.72777	4.3003e-05	0.000568679	0.000415256	1758	tags=23%, list=12%, signal=21%	CENPF/CHTF18/BLM/CDC6/PTTG1/FEN1/PTTG2/RPA4/ORC4/BRCA1/CDC45/CENPE/POLQ/POLD1/ORC6/PPP2R3B/SMC4/LIG1/PTMS/RAD9A/TOPBP1/GINS2/POLD3/MCM2/CDC7/TNIP1/MYBBP1A/TERT/POLA1/POLRMT/RFC4
DE_YY1_TARGETS_DN	DE_YY1_TARGETS_DN	84	-0.410362	-1.90509	4.55969e-05	0.00060166	0.000439339	3475	tags=45%, list=23%, signal=35%	CASP8AP2/BDKRB2/IFT57/TUSC3/MACF1/ERBIN/HSP90B1/WDR1/CUL5/PRKACB/SMNDC1/GSPT1/TACC1/FN1/EPAS1/SNX3/CCNL1/RB1/CCNG1/CD2AP/GDI2/EPHA3/RASA1/ARIH1/USP16/LPAR1/CLIC4/ANXA1/CALD1/PTEN/CAPZA2/HIF1A/DST/FAS/AGGF1/ITGAV/MET/ANGPT1
RUIZ_TNC_TARGETS_DN	RUIZ_TNC_TARGETS_DN	120	0.482709	1.79253	4.65581e-05	0.000612998	0.000447619	1247	tags=27%, list=8%, signal=25%	RAD54L/UBE2C/BIRC5/LPXN/BLM/KIF2C/E2F1/CDC6/STC2/FEN1/CENPU/EXO1/CDC45/DTL/RAD54B/PEA15/GPRC5A/ASF1B/CKS2/FANCI/OIP5/CCNE1/FOXM1/PBK/CDC25A/GINS2/NCAPG2/NXN/DHFR/TMPO/MCM2/ZWINT
REACTOME_HOMOLOGY_DIRECTED_REPAIR	REACTOME_HOMOLOGY_DIRECTED_REPAIR	89	0.504723	1.8214	4.73012e-05	0.000621422	0.00045377	3071	tags=34%, list=20%, signal=27%	BLM/RAD51B/FEN1/EME1/EME2/RMI2/BRCA1/EXO1/MRE11/POLQ/POLD1/RAD51/XRCC2/TOP3A/RAD9A/TOPBP1/TIMELESS/POLD3/PARP2/SLX1A/RFC4/CDK2/POLH/RMI1/CHEK1/SIRT6/RAD51D/ABL1/SLX4/RTEL1
KEGG_VIRAL_MYOCARDITIS	KEGG_VIRAL_MYOCARDITIS	62	-0.445098	-1.95507	4.88339e-05	0.000640161	0.000467453	2062	tags=40%, list=14%, signal=35%	SGCB/HLA-C/HLA-F/SGCA/HLA-A/CYCS/CXADR/HLA-DMA/EIF4G2/HLA-DRB5/HLA-DRB4/LAMA2/HLA-DQA1/ICAM1/HLA-DRB3/HLA-DPA1/HLA-DRB1/MYH11/CAV1/ITGB2/HLA-DPB1/DMD/HLA-DRA/HLA-DQB1/HLA-DMB
REACTOME_EUKARYOTIC_TRANSLATION_INITIATION	REACTOME_EUKARYOTIC_TRANSLATION_INITIATION	118	-0.357571	-1.76026	4.93789e-05	0.000645897	0.000471642	5558	tags=60%, list=37%, signal=38%	RPL18/EIF4G1/RPL36/RPL30/RPS20/RPL23A/RPS6/RPS21/EIF2S2/RPL27A/RPL22/RPS18/UBA52/EIF3G/EIF3J/RPS5/EIF3K/RPL29/RPL37A/RPS11/EIF3D/RPL19/RPS7/RPL4/RPLP1/RPL18A/RPS12/RPS27/RPL39/RPL6/RPS10/RPS15A/RPS24/RPS4X/EIF5/EIF3I/RPLP0/RPS29/EIF3F/EIF4H/RPS17/RPL35A/EIF4E/RPS25/RPL10/RPL13/RPL15/RPL27/EIF3M/EIF2B4/RPL10L/RPS23/RPS16/RPL11/EIF2S1/RPL26/EIF4A2/RPL9/RPS27A/RPS14/RPS13/RPL17/EIF3E/EIF3A/RPL21/RPL…
REACTOME_CLASS_I_MHC_MEDIATED_ANTIGEN_PROCESSING_PRESENTATION	REACTOME_CLASS_I_MHC_MEDIATED_ANTIGEN_PROCESSING_PRESENTATION	346	-0.256047	-1.45525	5.01049e-05	0.000653972	0.000477538	3742	tags=38%, list=25%, signal=29%	PSMB10/HECTD2/PDIA3/PJA1/PSMD10/SEC13/PSME1/GLMN/CHUK/TRIM4/RBX1/RNF4/ANAPC10/ERAP2/ANAPC5/FBXO11/UBE2Q1/PSMA1/PSMB1/UBB/PSMC2/PSMC3/HLA-G/UBA7/SAR1B/HUWE1/CANX/TRIM32/SOCS1/TLR4/LONRF1/HLA-B/KLHL22/HERC6/SKP1/UBE2K/CUL2/TRIP12/BTK/CDC23/ANAPC13/PSMB6/LNPEP/ANAPC7/RNF138/DZIP3/KLHL9/PSMB5/PSMA2/SEC24B/CUL5/PSMD14/LMO7/DET1/AREL1/UBE2A/CDC26/CDC16/UBE2N/NEDD4L/MEX3C/B2M/FBXO7/PSMB8/HECTD1/FBXO22/T…
KEGG_TYPE_I_DIABETES_MELLITUS	KEGG_TYPE_I_DIABETES_MELLITUS	32	-0.594489	-2.17869	5.03463e-05	0.000655701	0.000478801	2030	tags=53%, list=13%, signal=46%	HLA-C/HLA-F/HLA-A/CPE/HLA-DMA/HLA-DRB5/HLA-DRB4/HLA-DQA1/HLA-DRB3/HLA-DPA1/HLA-DRB1/HLA-DPB1/FAS/HLA-DRA/HLA-DQB1/IL1B/HLA-DMB
SHEPARD_BMYB_TARGETS	SHEPARD_BMYB_TARGETS	54	0.572587	1.91019	5.05989e-05	0.000657567	0.000480163	2753	tags=44%, list=18%, signal=36%	BIRC5/RTKN/TPX2/TK1/TACC3/ASPM/KIF23/PRC1/CCNB1/CDC20/PARPBP/FOXM1/LHX1/CDCA3/SOX21/POU3F3/SFRP1/GTSE1/ASCL1/NOVA2/CDK1/GPSM1/PRR11/NDE1
BLANCO_MELO_MERS_COV_INFECTION_MCR5_CELLS_UP	BLANCO_MELO_MERS_COV_INFECTION_MCR5_CELLS_UP	200	0.417394	1.64184	5.16923e-05	0.000670328	0.000489482	2454	tags=28%, list=16%, signal=23%	PYY2/CFAP53/MXD1/PVT1/CLEC18B/AMH/C20orf204/CFAP70/ZBTB37/C8G/IDI2-AS1/CFAP43/GPR156/KCNJ14/ZDHHC11/CCDC17/DNAH12/USP49/FAM71F1/ARTN/C3orf35/ENGASE/SLC5A11/ITGA2B/UCP3/CTRL/DNHD1/LEAP2/PGF/OVGP1/FSTL4/IQCN/RAB17/SLC22A14/HSPA1L/UBAP1L/NGEF/ADM5/ZNF462/SSUH2/TIGD3/FKBP4/HIVEP3/AXDND1/LAG3/ABL2/GCNA/MST1R/SMG1P2/VWA7/TULP2/SLC8A2/DDN/UNC13D/DUSP8
SEMBA_FHIT_TARGETS_DN	SEMBA_FHIT_TARGETS_DN	8	0.885138	1.9534	5.23814e-05	0.000677804	0.000494941	116	tags=50%, list=1%, signal=50%	CENPF/BIRC5/SPAG5/ASPM
KEGG_FOCAL_ADHESION	KEGG_FOCAL_ADHESION	183	-0.303068	-1.58639	5.36536e-05	0.000691524	0.000504959	2800	tags=35%, list=19%, signal=29%	TLN1/PDGFD/ACTN3/DOCK1/FLNA/LAMB3/COMP/CCND1/RHOA/PPP1CB/COL4A1/ARHGAP5/ACTN1/PAK3/TNXB/FN1/COL4A2/LAMC1/PDGFRA/RAP1B/BIRC2/ITGB8/CRK/MAP2K1/ITGB3/FLNC/LAMB1/PAK1/ROCK2/VAV1/VAV3/CTNNB1/MYL12A/MYL12B/PRKCB/ITGA7/MYL9/PPP1CC/HGF/ILK/COL4A4/RAP1A/ITGA5/LAMA2/COL4A6/ITGB1/THBS1/PDGFC/ITGA8/ITGA6/THBS4/PTEN/ITGA1/TNC/LAMA4/BIRC3/CAV1/COL3A1/COL6A3/PPP1R12A/MYLK/LAMC2/ITGAV/MET
REACTOME_DOWNSTREAM_SIGNALING_EVENTS_OF_B_CELL_RECEPTOR_BCR	REACTOME_DOWNSTREAM_SIGNALING_EVENTS_OF_B_CELL_RECEPTOR_BCR	79	-0.422039	-1.92215	5.36715e-05	0.000691524	0.000504959	5259	tags=62%, list=35%, signal=41%	PSMC4/FKBP1A/PSMC1/UBA52/PSMD12/KRAS/PSMD8/PSMD13/PSMD1/PSMD2/PSMB9/PSMD9/PSMC5/PSMB10/PSMD10/CALM1/PSME1/CHUK/PSMA1/PSMB1/NFKBIA/UBB/PSMC2/PSMC3/NRAS/NFATC3/SKP1/PSMB6/PSMB5/PSMA2/PSMD14/PPP3CA/PSMB8/PSMA3/PSMF1/RPS27A/PSMA4/NFKB1/MALT1/PRKCB/PSMD6/PSMC6/BCL10/REL/PSMA5/RASGRP1/MAP3K7/PSMD7/PPP3CB
KEGG_GRAFT_VERSUS_HOST_DISEASE	KEGG_GRAFT_VERSUS_HOST_DISEASE	30	-0.595899	-2.13517	5.38998e-05	0.000692981	0.000506023	2030	tags=60%, list=13%, signal=52%	HLA-C/HLA-F/HLA-A/KLRC1/HLA-DMA/HLA-DRB5/HLA-DRB4/HLA-DQA1/HLA-DRB3/HLA-DPA1/HLA-DRB1/HLA-DPB1/IL6/FAS/HLA-DRA/HLA-DQB1/IL1B/HLA-DMB
TAKEDA_TARGETS_OF_NUP98_HOXA9_FUSION_8D_UP	TAKEDA_TARGETS_OF_NUP98_HOXA9_FUSION_8D_UP	129	-0.345144	-1.72505	5.42655e-05	0.000695413	0.000507798	1633	tags=26%, list=11%, signal=24%	TPSAB1/HOXA7/ASB2/PRSS23/SPOCK1/IFI44/ENPP2/DDX60/GJA1/CLEC2B/CTSG/STAT1/THBS1/RAB27B/FHL2/MAP7/CAVIN2/FOXC1/TSLP/PTGS2/SLC40A1/RBPMS/ADGRA2/LXN/PALLD/HOXA9/NR4A2/NAP1L5/SLC27A6/REXO2/ANGPT1/GBP1/HOPX/IDO1
LINDGREN_BLADDER_CANCER_CLUSTER_1_UP	LINDGREN_BLADDER_CANCER_CLUSTER_1_UP	109	-0.366941	-1.76979	5.43201e-05	0.000695413	0.000507798	4039	tags=44%, list=27%, signal=32%	RBM12/MOB3C/ASTN2/SKAP2/JTB/PLD1/TMOD1/CASP8AP2/DGLUCY/WDR41/PBX3/MAT2B/MRPL50/RPL15/LDLRAD4/RAB14/ESD/TPD52L1/GNG10/FBP1/FBXW2/GSTA4/TMEM245/MEIS3P1/TOR1A/PNRC1/GSDME/TMX4/NT5DC1/RPL10A/ATP6V1G1/BDH2/GSTO1/GNAI1/MAP3K7/GNPDA2/CAST/CBR4/TCEAL1/CASP1/IFI16/ATAD1/XPA/GALNT1/ZNF516/VPS13A/MITF/PHF3
REACTOME_M_PHASE	REACTOME_M_PHASE	325	0.390741	1.58853	5.53786e-05	0.000707459	0.000516595	2064	tags=18%, list=14%, signal=16%	UBE2C/NCAPG/CENPF/CEP152/BIRC5/CDCA5/CENPO/CENPT/NUF2/KIF2C/LPIN3/PTTG1/CDCA8/CEP131/CEP290/YWHAG/CENPU/CENPE/ESPL1/TUBB3/BUB1B/KIF23/NUP205/KNTC1/CCNB2/LMNB1/KIF20A/CCNB1/PSMA6/HAUS3/CENPJ/CDC20/CEP135/SMC4/OFD1/AHCTF1/INCENP/CEP78/NCAPH/SFI1/UBE2S/NCAPG2/VRK1/TMPO/ZWINT/HAUS8/CEP250/RCC2/RCC1/NSL1/CEP72/LPIN1/LEMD2/KMT5A/AAAS/NCAPD2/MZT2B/NUP85/CEP164/CCP110
CHIARADONNA_NEOPLASTIC_TRANSFORMATION_KRAS_DN	CHIARADONNA_NEOPLASTIC_TRANSFORMATION_KRAS_DN	134	-0.343206	-1.74044	5.55789e-05	0.000708513	0.000517365	3509	tags=39%, list=23%, signal=30%	PLAC8/COL4A5/CES2/COL5A1/CD9/KAZALD1/COPZ2/PSTPIP1/GSTM1/COL1A2/GAS1/ALDH1A1/SLC1A5/MAP1LC3B/GRK5/PAPSS2/TCF7L1/CRTAP/TMEM45A/EBF3/PMP22/TNXB/TP53INP2/VAMP5/RNASE4/IL6ST/COL4A2/RECK/TIMP3/GSN/CDKL2/CCDC80/PRSS23/RFLNB/SARAF/CCDC6/SESN1/ASAH1/DUSP1/APP/DHRS7/INPP5A/FBN1/FSTL1/KLF2/FHL1/AMOTL2/SEMA3C/SH3D19/SOCS3/FOS/ATF3
REACTOME_DEGRADATION_OF_THE_EXTRACELLULAR_MATRIX	REACTOME_DEGRADATION_OF_THE_EXTRACELLULAR_MATRIX	114	-0.362413	-1.75468	5.7179e-05	0.000726201	0.000530281	2627	tags=38%, list=17%, signal=31%	LAMB3/HTRA1/CAPNS2/COL4A1/MMP2/ADAMTS5/FN1/COL4A2/ADAMTS9/LAMC1/CTSB/COL23A1/LAMB1/TPSAB1/CTSK/COL8A2/COL4A4/COL17A1/DCN/A2M/ADAMTS1/COL4A6/CTSS/COL13A1/CTSG/CAST/CTSL/ADAM10/COL14A1/FBN1/COL16A1/COL8A1/COL9A2/MMP19/COL3A1/COL12A1/COL15A1/SPOCK3/COL6A3/COL4A3/LAMC2/MMP7/ADAM9
WP_OREXIN_RECEPTOR_PATHWAY	WP_OREXIN_RECEPTOR_PATHWAY	119	-0.359043	-1.75606	5.72078e-05	0.000726201	0.000530281	1074	tags=24%, list=7%, signal=23%	PDHB/RUNX1T1/DCLK1/GADD45B/NSMAF/COX7A1/LAMA2/LUZP1/ICAM1/NFE2L2/PER2/RUNX2/SGK1/PDP1/TNC/KLF10/HIF1A/KLF4/IL6/JUNB/SELE/DIO2/CXCL2/IL1B/NR4A3/FOS/EGR1/EGR2/FOSB
REACTOME_FC_EPSILON_RECEPTOR_FCERI_SIGNALING	REACTOME_FC_EPSILON_RECEPTOR_FCERI_SIGNALING	130	-0.340899	-1.70607	5.87458e-05	0.000744155	0.000543391	4386	tags=48%, list=29%, signal=35%	TRAF6/PSMD1/PSMD2/PSMB9/MAPK10/PSMD9/UBE2D2/PSMC5/PSMB10/PSMD10/CALM1/PSME1/CHUK/GAB2/PSMA1/PSMB1/RAC1/NFKBIA/UBB/PSMC2/PSMC3/MAP2K7/NRAS/NFATC3/SKP1/BTK/PSMB6/PSMB5/PSMA2/PSMD14/PPP3CA/UBE2N/PSMB8/PSMA3/PLCG2/TEC/PSMF1/RPS27A/PSMA4/NFKB1/MALT1/TAB2/MAP2K4/PAK1/VAV1/VAV3/MS4A2/UBE2D1/PSMD6/SYK/PSMC6/LCP2/BCL10/RASGRP2/PSMA5/ITPR2/RASGRP1/MAP3K7/PSMD7/PPP3CB/ITPR1/FCER1A/FOS
AFFAR_YY1_TARGETS_DN	AFFAR_YY1_TARGETS_DN	209	0.416141	1.6438	5.93722e-05	0.000749724	0.000547458	1233	tags=20%, list=8%, signal=18%	NCAPG/CENPF/CHTF18/BIRC5/SPAG5/CDT1/TK1/TACC3/KIF2C/UHRF1/ASPM/CDC6/FEN1/HASPIN/EXO1/CENPE/DIAPH3/BUB1B/KIF23/PRC1/CCNB2/LMNB1/KIF20A/AURKA/CCNB1/SCD/TNNI3/HOXD3/MYCBPAP/LIG1/FOXM1/STMN1/MXD3/REST/HMMR/SPP1/PLA2G1B/UCP3/NASP/CDCA3/GJB3
KAUFFMANN_DNA_REPAIR_GENES	KAUFFMANN_DNA_REPAIR_GENES	205	0.417355	1.64412	5.94347e-05	0.000749724	0.000547458	3915	tags=35%, list=26%, signal=26%	RAD54L/DCLRE1B/BLM/RIF1/RAD51B/RECQL4/RDM1/PTTG1/FEN1/EME1/FANCA/RPA4/BRCA1/EXO1/FANCB/MRE11/POLQ/POLD1/RAD51/RAD54B/XRCC2/FANCC/SMC4/LIG1/TOP3A/RAD9A/TOPBP1/FANCD2/POLD3/PARP2/PMS2P3/CHEK2/RECQL5/TERT/POLA1/RFC4/FANCG/MBD3/PMS2P2/NUDT1/POLH/HMGB2/MUTYH/CHEK1/XRCC4/TP73/CHAF1A/RAD51D/ABL1/NEIL1/REV1/CSNK1D/APEX2/POLM/TREX1/DUT/XRCC3/MAD1L1/ERCC5/MAD2L2/MSH2/SMUG1/PMS2P5/RFC5/POLG2/OGG1/NBN/XAB2/T…
BHATI_G2M_ARREST_BY_2METHOXYESTRADIOL_DN	BHATI_G2M_ARREST_BY_2METHOXYESTRADIOL_DN	110	-0.364666	-1.75162	5.97615e-05	0.000752269	0.000549316	2576	tags=32%, list=17%, signal=27%	ZNF613/DET1/NOA1/DENND2D/ZFAND1/RPL26/TCF7L1/CRTAP/LARP6/CTH/ARHGAP24/CD3G/ZNF277/ARHGAP9/RPL3/RPL10A/CIRBP/SLCO2B1/DCN/KRCC1/CLIC6/LAPTM5/C1orf54/LCK/CAST/AMPD3/TPCN2/PRTFDC1/TMEM79/PER2/PDE8B/RBM3/SCRG1/SMOC2/XK
REICHERT_MITOSIS_LIN9_TARGETS	REICHERT_MITOSIS_LIN9_TARGETS	21	0.720022	2.02872	5.99966e-05	0.000753652	0.000550326	2766	tags=81%, list=18%, signal=66%	CENPF/KIF2C/ASPM/CENPE/KIF23/KIF20A/AURKA/CCNB1/CDK11B/VCPIP1/HMMR/CEP55/NCAPD2/LMLN/HMGB2/PLK1/CCNF
WANG_RESPONSE_TO_GSK3_INHIBITOR_SB216763_DN	WANG_RESPONSE_TO_GSK3_INHIBITOR_SB216763_DN	305	0.390402	1.58046	6.08656e-05	0.00076259	0.000556852	3242	tags=30%, list=21%, signal=24%	RAD54L/NCAPG/UBE2T/BLM/TK1/NUF2/UHRF1/CDC6/PTTG1/FEN1/CENPU/BRCA1/EXO1/CDC45/DTL/DIAPH3/BUB1B/KIF23/RAD51/WDR4/ORC6/SCD/BEX1/ASF1B/XRCC2/E2F7/PDK1/SINHCAF/DISP2/LRP8/RAB18/CCNE1/PBK/CDC25A/STMN1/GINS2/FASN/PYCR3/PLXNA1/NASP/FUT7/DHFR/MCM2/KNSTRN/ZWINT/LAS1L/ISYNA1/SLC25A19/ETV4/PKMYT1/KIF21B/DSCC1/PSMC3IP/POLA1/B4GALT2/FKBP4/TCF19/DLX1/MYBL2/SYT2/UBALD1/EIF4EBP1/CDK2/ACTL6A/SLC7A5/MATK/MCM3/SLC1A…
EHLERS_ANEUPLOIDY_UP	EHLERS_ANEUPLOIDY_UP	38	-0.539754	-2.094	6.09616e-05	0.00076259	0.000556852	4561	tags=71%, list=30%, signal=50%	MBNL1/HAUS4/ID2/PHTF2/CWC27/RHOC/NOP53/ERMAP/RWDD2B/PDGFD/ALDH3A2/BCL2L2/RPL9/EXTL2/SCAF11/CLK4/CGRRF1/EEF1A1/ALOX5AP/CAST/PNMA1/PTEN/TMEM47/FNDC3A/NEK1/SPART/FERMT2
DER_IFN_ALPHA_RESPONSE_UP	DER_IFN_ALPHA_RESPONSE_UP	73	-0.430095	-1.94203	6.125e-05	0.000764608	0.000558326	4321	tags=58%, list=29%, signal=41%	BTG1/TRIM26/PSMB9/BST2/IFIT3/PSMB10/SRSF2/RHOC/PSME1/SP110/DDX17/VEGFC/PMAIP1/MX1/SKP1/PLSCR1/EPS15/BAG1/SMAD4/PPP3CA/IFIT1/POLR2B/B2M/PSMB8/LIPA/HLA-C/HLA-A/CYCS/TRIM14/SRP9/IFI44/IRF1/CD164/STAT1/IFI16/COL16A1/NMI/C1S/IL6/FAS/TRIM22/GBP1
MASRI_RESISTANCE_TO_TAMOXIFEN_AND_AROMATASE_INHIBITORS_DN	MASRI_RESISTANCE_TO_TAMOXIFEN_AND_AROMATASE_INHIBITORS_DN	15	-0.74121	-2.22857	6.23637e-05	0.000776295	0.00056686	1908	tags=67%, list=13%, signal=58%	SNAI2/EPAS1/EFEMP1/FHOD3/NT5E/KRT17/FHL2/ACTG2/CALD1/APOD
COLDREN_GEFITINIB_RESISTANCE_DN	COLDREN_GEFITINIB_RESISTANCE_DN	200	-0.299183	-1.55802	6.24442e-05	0.000776295	0.00056686	2635	tags=28%, list=17%, signal=23%	DAPP1/SH3YL1/LMO7/SCAMP2/FAM171B/MFSD6/GRAMD1C/WLS/ERBB3/ARHGDIB/SH3BGRL2/AKTIP/LNX1/FRMD4B/VAV3/ZNF649/GUCY1B1/ADK/CCNG2/ENPP5/TSPAN1/ADAM28/IKZF2/TC2N/NPNT/CAB39/RBM47/TMC5/GPR160/ENPP4/ANKRD22/WDFY1/FAM3C/COBLL1/CST6/CRYBG1/GPR87/CDS1/SLC35A3/SLC44A3/GAB1/TACSTD2/TMEM45B/DST/STK39/ADGRF1/LIMA1/MYO6/EMB/ALDH1A3/SVIL/AGR2/LAMC2/ARFGEF3/ARAP2
WOOD_EBV_EBNA1_TARGETS_DN	WOOD_EBV_EBNA1_TARGETS_DN	44	-0.512826	-2.08273	6.43641e-05	0.000798513	0.000583083	3367	tags=61%, list=22%, signal=48%	IQGAP1/ABCE1/MACF1/RAB13/SPHK1/NUDT2/KDELR2/TSPAN8/UGP2/PSMB8/S100P/ABCC4/KIF5B/TAX1BP1/TGFBI/SLC39A6/SPOCK1/CLEC2B/IDI1/GOLGA4/MAP7/PTGS2/SGK1/MYLK/GPNMB/TPM1/RGS2
MCDOWELL_ACUTE_LUNG_INJURY_UP	MCDOWELL_ACUTE_LUNG_INJURY_UP	43	-0.527005	-2.12142	6.49684e-05	0.000804352	0.000587347	2427	tags=49%, list=16%, signal=41%	EIF1AY/LITAF/MCL1/NDUFS1/KLHL2/NR4A1/TGFBI/LCN2/DUSP1/LTBP1/TNC/COL3A1/KLF6/PLA2G7/STEAP4/BTG2/TPM1/RBM3/ZFP36/LTF/FOS
GENTILE_UV_RESPONSE_CLUSTER_D4	GENTILE_UV_RESPONSE_CLUSTER_D4	50	-0.485404	-2.01493	6.57523e-05	0.000812385	0.000593213	2797	tags=50%, list=19%, signal=41%	USP10/SEC24B/EEF1E1/BMPR1A/CHSY1/RAB1A/PDCD10/UBE2G1/DICER1/RBM5/RAPGEF2/KANK1/TPST1/SAMD4A/GNAI1/MAPK6/FZD7/GNE/DDX3X/UFL1/USP1/KLF10/UAP1/ZFP36/FILIP1L
BRUECKNER_TARGETS_OF_MIRLET7A3_DN	BRUECKNER_TARGETS_OF_MIRLET7A3_DN	66	-0.450982	-2.02307	6.63603e-05	0.000818217	0.000597471	4419	tags=52%, list=29%, signal=37%	NNMT/AKR1B1/TM2D2/OCIAD2/PTPRF/RNF149/ACTR3/EIF5/LYSMD4/MFGE8/RIN2/COL5A1/BZW1/SPARC/NXPE3/EPB41L2/FN1/VIM/COL4A2/RAB34/SULF2/GSDME/PRSS23/EIF4G2/SPOCK1/EFEMP1/COL4A6/MATN2/CTSL/GALNT1/CALD1/ANXA3/DIO2/CXCL1
PLASARI_TGFB1_SIGNALING_VIA_NFIC_1HR_UP	PLASARI_TGFB1_SIGNALING_VIA_NFIC_1HR_UP	25	-0.630995	-2.18907	6.69091e-05	0.000823296	0.000601181	2341	tags=64%, list=16%, signal=54%	KCNAB1/MFAP4/EVI2A/PDGFRA/GSDME/SOAT1/FLI1/DSE/VWA5A/AHR/IDI1/PDP1/OXCT1/NR4A2/CCR5/KCNN4
XIE_ST_HSC_S1PR3_OE_UP	XIE_ST_HSC_S1PR3_OE_UP	147	-0.323763	-1.66306	6.73764e-05	0.000827355	0.000604144	2018	tags=25%, list=13%, signal=22%	ASAP2/IL2RB/SAMD9L/SPATS2L/GSN/PDLIM4/MYL9/CXCL10/CD52/IFI44/SELP/BAMBI/DDX60/ZNF683/LCK/VWA5A/MTUS1/SLC7A7/STAT1/RAB27B/CYP1B1/GBP5/HMCN1/ROR1/CCL5/GBP2/CPXM2/MOXD1/NEDD9/PROS1/ARHGAP20/COL6A3/PTGER4/CCL4/GBP1/RGS1/CD69
KYNG_DNA_DAMAGE_BY_GAMMA_AND_UV_RADIATION	KYNG_DNA_DAMAGE_BY_GAMMA_AND_UV_RADIATION	62	-0.440636	-1.93547	6.75858e-05	0.000828236	0.000604788	2730	tags=44%, list=18%, signal=36%	COG6/PPP3CA/CCND1/SERPINB6/CCNC/CCNH/BCL2L2/COPB2/VCAM1/GCLC/EVI2A/GADD45A/DIS3/CXCR4/CXADR/IL10RB/ALDH9A1/ENPP5/ADSL/CSNK1A1/MORF4L1/SLC1A3/HEXB/PHF3/PTGER4/TPM1/MMP7
DORN_ADENOVIRUS_INFECTION_32HR_DN	DORN_ADENOVIRUS_INFECTION_32HR_DN	34	-0.567343	-2.14252	6.79184e-05	0.00083062	0.000606528	2795	tags=44%, list=19%, signal=36%	BCAR3/CCND1/EWSR1/MCL1/RAB1A/NR4A1/CD83/ELL2/TNFRSF12A/IER3/FHL2/NFE2L2/SYNCRIP/SGK1/JUNB
BIDUS_METASTASIS_UP	BIDUS_METASTASIS_UP	195	0.426932	1.67038	6.88536e-05	0.000840349	0.000613633	1266	tags=15%, list=8%, signal=14%	UBE2C/CENPF/BIRC5/FEM1A/MXD1/MPHOSPH9/TPX2/CCDC15/CDC6/PAK2/FEN1/PNMA8A/BPTF/CCNB2/LMNB1/AURKA/CCNB1/PLOD2/ASF1B/SMC4/FANCI/WDHD1/NCAPH/PBK/SFPQ/UNK/CRKL/DHFR/KNSTRN/NCBP2
WP_BURN_WOUND_HEALING	WP_BURN_WOUND_HEALING	85	-0.393008	-1.83674	7.23776e-05	0.000881571	0.000643734	3231	tags=48%, list=21%, signal=38%	TLR4/S100A11/TAGLN/PDGFRB/COL1A2/TIMP1/IL15/SPARC/SMAD3/FGFR1/CNN2/MMP2/TLR1/CXCL12/FN1/VIM/NFKB1/MYD88/SNAI2/HMGB1/CXCR4/LY96/S100A6/HGF/DCN/F13A1/ICAM1/TLR3/TLR2/FBN1/TLR7/CCL2/TNC/FST/FGFR2/KLF4/IL6/TNFAIP3/IL1B/CXCL1/NFKBIZ
JINESH_BLEBBISHIELD_TO_IMMUNE_CELL_FUSION_PBSHMS_UP	JINESH_BLEBBISHIELD_TO_IMMUNE_CELL_FUSION_PBSHMS_UP	339	-0.255829	-1.44068	7.35801e-05	0.000894407	0.000653106	2426	tags=25%, list=16%, signal=22%	CNN2/UGGT2/CYB5R1/RHOBTB3/ACTN1/KRT7/FBXO22/APLP2/VAPA/KRT18P55/TACC1/KDM6A/ERRFI1/SELENOT/GABBR1/GADD45A/EPAS1/UBE2E1/NR2F2/HLA-A/SRPX/OSBPL1A/CTNNB1/HS6ST2/INPP5D/TIMP3/GSN/BASP1/PRSS23/PPP2CB/HSPA8/HSPB8/SPOCK1/TNFRSF19/EFEMP1/TMEM64/CRIM1/ATP6V1E1/PLS3/CDC42EP3/TNFRSF12A/TIGAR/GADD45B/TRIM6/ATP11B/ITGB1/KRT17/THBS1/DKK3/TUBB6/SERINC1/MATN2/PTCHD1/FHL2/CD59/GALNT1/LHFPL2/PAM/VMP1/NFE2L3/ACTG2/…
VILIMAS_NOTCH1_TARGETS_UP	VILIMAS_NOTCH1_TARGETS_UP	42	-0.523852	-2.09045	7.41483e-05	0.000899496	0.000656823	1350	tags=50%, list=9%, signal=46%	RRAS2/RELB/CCR7/CD74/CD3G/BIRC2/CD83/IL10RA/ZAP70/LCK/ICAM1/GZMA/CCL5/CD2/CD3D/BIRC3/JUNB/CX3CL1/CD69/EGR1/EGR2
LUI_THYROID_CANCER_CLUSTER_3	LUI_THYROID_CANCER_CLUSTER_3	27	-0.618924	-2.19422	7.47823e-05	0.000905362	0.000661106	4970	tags=78%, list=33%, signal=52%	EIF3G/RPS5/EIF3K/PSMD8/ERGIC3/RPL18A/RPS12/HSP90AB1/ITM2B/EIF3F/TMBIM6/LITAF/UBE2E3/RPL17/RPL21/HSPA8/RPL10A/RTN4/ATP5F1A/HINT1/ATXN10
HIRSCH_CELLULAR_TRANSFORMATION_SIGNATURE_DN	HIRSCH_CELLULAR_TRANSFORMATION_SIGNATURE_DN	97	-0.377252	-1.79212	7.53831e-05	0.000910804	0.00066508	2807	tags=40%, list=19%, signal=33%	SPARC/BAG1/PCMT1/HTRA1/PRKACB/DDX46/AP5M1/DCAF6/COMMD8/ARHGDIB/NR2F2/MPC1/SPATS2L/ADI1/ATP10D/NPM1/PDLIM4/SPRY2/CRIM1/KANK2/PLS3/MAMLD1/COL4A6/SCHIP1/THBS1/CRYBG1/TCEAL1/SYNCRIP/FBLN1/CALD1/TPM2/DKK1/CAV1/DST/PTPRK/DSTN/DMD/GBP1/GALNT7
OSADA_ASCL1_TARGETS_DN	OSADA_ASCL1_TARGETS_DN	24	-0.638338	-2.17922	7.57274e-05	0.00091313	0.000666778	3354	tags=71%, list=22%, signal=55%	CDH1/KLF5/AXL/FGFR1/CYP24A1/IGFBP6/RASSF2/TGFBI/CRIM1/DKK3/DUSP1/CYP1B1/DKK1/BIRC3/SEMA3C/RSPO3/SOCS3
WP_SPINAL_CORD_INJURY	WP_SPINAL_CORD_INJURY	97	-0.376681	-1.78941	7.65518e-05	0.000921225	0.000672689	2589	tags=36%, list=17%, signal=30%	PPP3CA/CCND1/RHOA/COL4A1/SLIT2/VIM/LTB/GADD45A/ROCK2/C1QB/CSPG4/NR4A1/RB1/CXCL10/RTN4/SELP/CCNG1/GJA1/LGALS3/LILRB2/ICAM1/ANXA1/IL1R1/PTGS2/CCL2/SOX9/IL6/AIF1/BTG2/ZFP36/CXCL2/IL1B/CXCL1/FOS/EGR1
ALCALAY_AML_BY_NPM1_LOCALIZATION_UP	ALCALAY_AML_BY_NPM1_LOCALIZATION_UP	128	-0.345505	-1.72316	7.75079e-05	0.000930868	0.000679731	3909	tags=42%, list=26%, signal=32%	SMPDL3A/NKX3-1/MSMO1/CTNNA1/MACO1/LMNA/TMBIM1/MTMR9/WDFY3/COL4A5/TRIM32/TOM1L1/TLR4/NAALADL1/PBX3/RAB13/DSC2/TANK/LRIG1/ATP6V1B2/PDGFD/TBL2/TCEAL9/UGGT2/CTNND1/TGIF2/KRT18/MMP2/MEIS1/LTB/DRAM1/ADAMDEC1/HOXA7/ADO/BCL10/SELENOP/F13A1/ITGA5/SCHIP1/FZD7/ACVR1/HOXA10/CAVIN2/FOXC1/LTBP1/NFE2L3/SLC24A3/CPA3/HOXA9/SC5D/CFH/LUM/COCH/HNMT
SCHOEN_NFKB_SIGNALING	SCHOEN_NFKB_SIGNALING	28	-0.593778	-2.11042	7.82471e-05	0.000937874	0.000684846	2099	tags=57%, list=14%, signal=49%	PMP22/FN1/C3/CSRNP1/TPST1/GADD45B/CTSS/THBS1/PTGS2/CCL2/BIRC3/KLF4/SULF1/PTGER4/CXCL2/IL1B
PECE_MAMMARY_STEM_CELL_DN	PECE_MAMMARY_STEM_CELL_DN	131	-0.345505	-1.73751	7.97877e-05	0.000954439	0.000696942	2838	tags=38%, list=19%, signal=31%	EPS15/UBL3/RNF146/COG6/KIFAP3/EBF1/WASF3/DCTD/MAP1LC3B/CDC16/PLBD1/SNED1/TRPC1/VCAM1/FN1/ZCCHC9/GABBR1/NBPF14/TICAM2/CUL3/GUCY1B1/PUM2/CCNL1/JAK1/TPM4/DEGS1/XRN2/CNOT8/PCM1/GDI2/GPRASP1/NSMAF/RASA1/CTSO/NEMF/ITGB1/IDI1/APP/DDX3X/DENND4C/TM9SF2/FHL1/CALD1/GOLGA8A/SPON1/PCDH18/LUM/SEC63/REXO2/EMP1
RODRIGUES_THYROID_CARCINOMA_DN	RODRIGUES_THYROID_CARCINOMA_DN	73	-0.425246	-1.92013	8.05917e-05	0.000962144	0.000702569	2238	tags=36%, list=15%, signal=30%	UGCG/FN1/TM2D1/ITGB8/ANK3/TAB2/AMIGO2/DICER1/ATXN1/LIF/IRF1/THBD/CDC42EP3/THBS1/NAMPT/RSF1/SRGN/COL8A1/PTPRK/CLDN1/DMD/CDK6/KCNMA1/AREG/ARHGAP29/CXCL1
STEARMAN_LUNG_CANCER_EARLY_VS_LATE_UP	STEARMAN_LUNG_CANCER_EARLY_VS_LATE_UP	123	-0.356794	-1.78404	8.35812e-05	0.000995857	0.000727187	3731	tags=41%, list=25%, signal=31%	CLK1/PJA1/TM7SF3/SIRPA/PLD1/PDGFA/GTF2E2/NRAS/SF3B1/ETNK1/SCARB2/MPV17/SLC22A23/EIF3M/MOCS2/LATS2/SMAD4/HTRA1/CTCF/DPM1/WDR26/ZNF639/GINM1/CLOCK/APLP2/CD200/MED23/ARHGAP21/EPHB6/PAIP2/RELL1/YIPF5/ANK3/ZNF131/KIF5B/WWC2/NRIP1/TPRG1L/TPST1/RASA1/ING1/JKAMP/STXBP3/CAST/DDX3X/SLC35A1/RNF6/ANTXR2/DNAJC10/OGN
GUTIERREZ_WALDENSTROEMS_MACROGLOBULINEMIA_2	GUTIERREZ_WALDENSTROEMS_MACROGLOBULINEMIA_2	9	-0.839847	-2.20522	8.5561e-05	0.00101638	0.000742171	1865	tags=89%, list=12%, signal=78%	HMGB1/HLA-DMA/SYK/DEK/HLA-DPA1/HLA-DRB1/CPA3/GPR183
KAAB_HEART_ATRIUM_VS_VENTRICLE_UP	KAAB_HEART_ATRIUM_VS_VENTRICLE_UP	234	-0.283238	-1.50833	8.56413e-05	0.00101638	0.000742171	3773	tags=39%, list=25%, signal=30%	CIB2/CITED1/ARHGAP1/ALDH1A2/CD81/AEBP1/AGTR1/SERPINB8/CD47/AFAP1/MICAL2/TRIP6/KCNK1/TMED3/PRELP/BTG3/TAGLN/CDC123/MIPEP/GAS1/CYB561D2/FEV/KDELR2/COMP/FAM114A1/GNB5/ROR2/ACTN1/NSF/INPP1/SGCE/TRPC1/VIM/MAGED1/VAMP5/ME1/STAT4/FLRT2/PLP1/NR2F2/TOR1A/IGFBP6/TGFB1I1/DPT/TGFBR3/MAGED2/FRMD4B/VSNL1/ZNF365/CPE/TIMP3/BASP1/NTRK2/RPL3/PDLIM4/PRSS23/SRSF8/SPOCK1/RTN4/EFEMP1/PPIB/FEZ1/BAMBI/EEF1A1/GPRASP1/MAP…
WP_DNA_REPLICATION	WP_DNA_REPLICATION	37	0.61543	1.93603	8.59173e-05	0.00101765	0.000743097	2335	tags=38%, list=15%, signal=32%	CDT1/CDC6/RPA4/ORC4/CDC45/POLD1/ORC6/POLD3/MCM2/CDC7/POLA1/RFC4/CDK2/MCM3
LIAN_LIPA_TARGETS_6M	LIAN_LIPA_TARGETS_6M	58	-0.459932	-1.95556	8.70544e-05	0.00102909	0.000751453	3255	tags=47%, list=22%, signal=37%	SLC15A3/MYO5A/GDF15/SNX6/TNFAIP2/CD68/RAB7B/CTSB/C1QB/MAFB/MYRIP/C1QA/CCR1/FCGR2B/IGSF6/FCGR3A/GALC/TLR7/SLC40A1/KLRB1/DST/MMP19/PLA2G7/STEAP4/GPNMB/MS4A7/RGS1
BIOCARTA_LYMPHOCYTE_PATHWAY	BIOCARTA_LYMPHOCYTE_PATHWAY	6	-0.908095	-2.06293	8.83845e-05	0.00104276	0.000761438	816	tags=67%, list=5%, signal=63%	ITGB1/ICAM1/ITGB2/SELE
GAUSSMANN_MLL_AF4_FUSION_TARGETS_E_UP	GAUSSMANN_MLL_AF4_FUSION_TARGETS_E_UP	82	-0.405786	-1.89832	9.04462e-05	0.001065	0.000777676	3595	tags=48%, list=24%, signal=36%	SFRP2/RGCC/IL7/RIOX1/PMAIP1/METTL7A/SORCS2/BVES/CYP7B1/MYO1B/MEDAG/SERPINB6/ADGRE5/KDM6A/RNF144B/PDGFRA/YIPF5/RCAN2/CTBS/RASL11A/CEMIP/KCTD12/TGFBI/NPNT/PTN/MAN1C1/ENPP1/CXCL6/ASB5/COLEC12/CCL5/ASPN/FLRT3/C1S/CDH11/SULF1/CP/FABP3/FOS
UDAYAKUMAR_MED1_TARGETS_DN	UDAYAKUMAR_MED1_TARGETS_DN	227	-0.29005	-1.56362	9.30327e-05	0.00109332	0.000798352	2928	tags=30%, list=19%, signal=25%	OTULINL/ETS2/TST/JOSD1/AXL/CANT1/HSPB7/INTS6/PPP3CA/TNFAIP2/ST7/MAP1LC3B/GRK5/NEDD4L/PTTG1IP/PPM1D/CTH/EPB41L4B/AGAP1/MEIS1/NGRN/DNAJB9/PTBP2/HERC1/FAM53C/SNAI2/GADD45A/SLC35E3/SMTN/DYRK1A/FRMD4B/VCPKMT/TIMP3/GSN/HSPB8/RIOK3/SLC2A3/THAP9-AS1/CDH10/BAMBI/CREM/PLPP3/KANK2/GADD45B/ADAMTS1/EIF2AK3/RCAN1/RYBP/CLEC2B/SAT1/RBPMS/FHL1/FAM13B/LXN/PTEN/PALLD/AMOTL2/RCBTB2/DKK1/KLF4/FAS/JUNB/PPP1R12A/GPNMB/…
REACTOME_RESOLUTION_OF_SISTER_CHROMATID_COHESION	REACTOME_RESOLUTION_OF_SISTER_CHROMATID_COHESION	105	0.476085	1.74331	9.55763e-05	0.00112102	0.000818581	733	tags=17%, list=5%, signal=16%	CENPF/BIRC5/CDCA5/CENPO/CENPT/NUF2/KIF2C/CDCA8/CENPU/CENPE/TUBB3/BUB1B/KNTC1/CCNB2/CCNB1/CDC20/AHCTF1/INCENP
KAMIKUBO_MYELOID_CEBPA_NETWORK	KAMIKUBO_MYELOID_CEBPA_NETWORK	26	-0.609103	-2.12639	9.63722e-05	0.00112816	0.000823792	1661	tags=46%, list=11%, signal=41%	RAB31/ITGAM/CYBB/IL18/LCN2/GLRX/LGALS1/LYZ/ANXA1/SERPINB1/HDC/LTF
HINATA_NFKB_TARGETS_FIBROBLAST_UP	HINATA_NFKB_TARGETS_FIBROBLAST_UP	72	-0.422424	-1.91697	9.81902e-05	0.0011472	0.000837702	2518	tags=38%, list=17%, signal=31%	TNFAIP2/LITAF/CCNH/KRT7/FN1/VIM/KDM6A/NFKB1/GABBR1/BIRC2/GADD45A/ETS1/CD83/IRF1/GSTO1/TBC1D12/MAP1B/ICAM1/CXCL6/IER3/IL6/TNFAIP3/FGF2/SELE/IL1B/CXCL1/RND3
RAGHAVACHARI_PLATELET_SPECIFIC_GENES	RAGHAVACHARI_PLATELET_SPECIFIC_GENES	63	-0.438345	-1.92844	0.000101291	0.00118114	0.000862481	3217	tags=43%, list=21%, signal=34%	MMD/WIPF1/KIF2A/VCL/SPARC/TMEM140/DAPP1/LEPROT/PPM1A/ITGB3/RAB31/RNF11/PRKCB/PTPN12/F13A1/YPEL5/RYBP/ASAH1/THBS1/APP/FHL1/CCL5/ZNF185/ODC1/MYLK/TPM1/SNCA
TONKS_TARGETS_OF_RUNX1_RUNX1T1_FUSION_ERYTHROCYTE_UP	TONKS_TARGETS_OF_RUNX1_RUNX1T1_FUSION_ERYTHROCYTE_UP	137	-0.33923	-1.73293	0.000105728	0.0012305	0.000898522	2102	tags=43%, list=14%, signal=37%	PDGFA/ZNF217/CPM/RRAGD/PXDN/SLC15A3/ACSL1/GDF15/ETNK1/JAM3/COL1A2/CD1D/TPK1/SLAMF8/ECM1/PAPSS2/CD200/DUSP6/LAMC1/ARMCX2/TMEM176B/PNRC1/MAGED2/AMIGO2/SPATS2L/IRAK3/ATXN1/IFI44/TNFRSF21/ENPP2/VSIG4/SELENOP/NRIP1/CREM/MYOF/FUT4/RASGRP1/SLC1A3/CD163/STAT1/PLAT/TUBB6/APP/CTSL/IL1RAP/TLR2/IFI16/TLR7/TM4SF1/RBPMS/KLF2/GBP2/HOXA9/CH25H/KLF6/GPNMB/EMP1/FABP3/SOCS3
SEITZ_NEOPLASTIC_TRANSFORMATION_BY_8P_DELETION_UP	SEITZ_NEOPLASTIC_TRANSFORMATION_BY_8P_DELETION_UP	61	-0.442104	-1.92763	0.00010793	0.0012537	0.000915465	3886	tags=56%, list=26%, signal=42%	IFIT3/IFIH1/IFI44L/ABCG2/IFIT2/MX1/TLR4/HERC6/EVI2B/COL1A2/TMEM50A/DDX58/IFIT1/SLIT2/BMP4/MAPRE2/IGFBP6/BCHE/TIMP3/CRISPLD2/CXCL10/SPOCK1/ADAM28/IFI44/DDX60/PTN/CCL5/CH25H/KLF4/ALDH1A3/CX3CL1/PTGER4/GBP1/IDO1
ANASTASSIOU_MULTICANCER_INVASIVENESS_SIGNATURE	ANASTASSIOU_MULTICANCER_INVASIVENESS_SIGNATURE	60	-0.446511	-1.94717	0.00010828	0.00125534	0.000916662	3280	tags=53%, list=22%, signal=42%	COL5A1/COPZ2/PDGFRB/COL1A2/SPARC/COMP/SERPINF1/MMP2/FN1/SNAI2/RAB31/TIMP3/CRISPLD2/SPOCK1/CTSK/PLAU/DCN/NID2/LGALS1/MXRA5/FBN1/ASPN/CDH11/GLT8D2/COL3A1/ACTA2/TMEM158/SULF1/LUM/COL6A3/SFRP4/EDNRA
LIU_IL13_PRIMING_MODEL	LIU_IL13_PRIMING_MODEL	14	-0.739804	-2.18598	0.000110111	0.00127411	0.000930367	1733	tags=50%, list=11%, signal=44%	CDYL/CHMP4A/PLK3/SERTAD1/ETV5/FOS/EGR1
HAHTOLA_CTCL_PATHOGENESIS	HAHTOLA_CTCL_PATHOGENESIS	12	-0.776811	-2.18974	0.00011393	0.00131577	0.000960793	1910	tags=58%, list=13%, signal=51%	IL2RB/S100P/VAV3/CD52/CCL5/MS4A4A/IL7R
NABA_BASEMENT_MEMBRANES	NABA_BASEMENT_MEMBRANES	36	-0.528821	-2.01541	0.000114571	0.00132064	0.000964349	2627	tags=47%, list=17%, signal=39%	LAMB3/COL4A1/COL4A2/LAMC1/LAMB1/COL4A4/NPNT/NID2/LAMA2/COL4A6/NTN4/HMCN1/LAMA4/COL15A1/COL6A3/COL4A3/LAMC2
REACTOME_CHEMOKINE_RECEPTORS_BIND_CHEMOKINES	REACTOME_CHEMOKINE_RECEPTORS_BIND_CHEMOKINES	41	-0.508514	-1.99876	0.000121392	0.00139659	0.00101981	1727	tags=41%, list=11%, signal=37%	CXCR4/CCL3L3/CXCL10/CCR1/CX3CR1/CXCL6/CCL19/CCL5/CCL2/CCL3/CX3CL1/CXCR6/CCR5/CCL4/CXCL2/CXCL1/CXCL9
HARRIS_BRAIN_CANCER_PROGENITORS	HARRIS_BRAIN_CANCER_PROGENITORS	33	-0.549688	-2.03623	0.000122186	0.00140304	0.00102451	3223	tags=58%, list=21%, signal=45%	ENPP6/KAZALD1/SRPX2/PAPSS2/LARP6/TEAD1/S100A4/CREBRF/AOX1/S100A6/CYTL1/GJA1/PID1/ARHGAP6/CAV1/MGP/WNT5A/ARHGAP29/LGALS2
WP_INTERACTIONS_OF_NATURAL_KILLER_CELLS_IN_PANCREATIC_CANCER	WP_INTERACTIONS_OF_NATURAL_KILLER_CELLS_IN_PANCREATIC_CANCER	20	-0.651365	-2.16485	0.000126833	0.00145363	0.00106146	851	tags=50%, list=6%, signal=47%	BMI1/MICA/FCGR3A/ADAM10/TIGIT/CD96/CCL5/CCL2/CCL3/CCL4
WORSCHECH_TUMOR_REJECTION_UP	WORSCHECH_TUMOR_REJECTION_UP	38	-0.520563	-2.01954	0.000129938	0.00148437	0.0010839	921	tags=29%, list=6%, signal=27%	LCK/STAT6/IL1RAP/IFI16/CCL5/TAGAP/IL7R/CLEC10A/CXCL2/IL1B/NFKBIZ
WP_FOCAL_ADHESION	WP_FOCAL_ADHESION	183	-0.29332	-1.53537	0.000130009	0.00148437	0.0010839	2800	tags=34%, list=19%, signal=28%	TLN1/PDGFD/DOCK1/FLNA/LAMB3/COMP/CCND1/RHOA/PPP1CB/COL4A1/ARHGAP5/ACTN1/PAK3/TNXB/FN1/COL4A2/LAMC1/PDGFRA/RAP1B/BIRC2/ITGB8/CRK/MAP2K1/ITGB3/FLNC/LAMB1/PAK1/ROCK2/VAV1/VAV3/CTNNB1/MYL12A/MYL12B/PRKCB/TESK2/ITGA7/MYL9/PPP1CC/HGF/ILK/COL4A4/RAP1A/ITGA5/LAMA2/COL4A6/ITGB1/THBS1/PDGFC/ITGA8/ITGA6/THBS4/PTEN/ITGA1/TNC/LAMA4/BIRC3/CAV1/PPP1R12A/MYLK/LAMC2/ITGAV/MET
JOHNSTONE_PARVB_TARGETS_1_DN	JOHNSTONE_PARVB_TARGETS_1_DN	51	-0.47275	-1.97728	0.000131251	0.00149289	0.00109013	3687	tags=59%, list=24%, signal=45%	QKI/MED31/WDFY3/LIMCH1/SRSF3/UBE2K/LNPEP/STEAP1/PPP3CA/GPX8/DNAJB14/CTSB/ITGB8/RELL1/ATP10D/TMEM106B/SEC24D/ADH5/CDKN2AIP/RBMS1/KIAA0232/DSE/DCAF16/PTN/PHACTR2/TNC/COL6A3/DMXL1/PTGER4/SLC12A2
WP_TYROBP_CAUSAL_NETWORK_IN_MICROGLIA	WP_TYROBP_CAUSAL_NETWORK_IN_MICROGLIA	54	-0.466682	-2.00496	0.000131251	0.00149289	0.00109013	1991	tags=39%, list=13%, signal=34%	STAT5A/ABCC4/ITGAM/RUNX3/C3/IL18/DPYD/TYROBP/HCLS1/CYTL1/RBM47/IL10RA/NCF2/APBB1IP/IGSF6/SLC7A7/SAMSN1/LHFPL2/RNASE6/ITGB2/RGS1
YAO_TEMPORAL_RESPONSE_TO_PROGESTERONE_CLUSTER_9	YAO_TEMPORAL_RESPONSE_TO_PROGESTERONE_CLUSTER_9	74	-0.406283	-1.84116	0.000131597	0.001494	0.00109094	3745	tags=50%, list=25%, signal=38%	HIBADH/MARCKS/ANPEP/NUDT4/GSTA1/PON2/NSA2/PRKAB1/TMX2/SUGT1/TST/RNASET2/TSPAN8/CBR1/RTCB/PSMB8/AKTIP/DBNDD2/EIF3E/CD53/CD83/TYROBP/PPM1B/GSTO1/LGALS3/LYZ/AHR/FAM3C/PLA2G4A/CASP1/CAVIN2/NFE2L3/LXN/MDFIC/EMB/EMP1/TES
BONOME_OVARIAN_CANCER_SURVIVAL_OPTIMAL_DEBULKING	BONOME_OVARIAN_CANCER_SURVIVAL_OPTIMAL_DEBULKING	201	-0.291281	-1.52218	0.000132289	0.00149761	0.00109357	3131	tags=31%, list=21%, signal=25%	ALDH6A1/OPTN/CSRNP2/COQ2/PLSCR1/MAD2L1BP/CMTM6/TM2D3/TUBB4A/BAG1/PCNX4/PLXNB1/EIF2S1/GFRA1/CYB5R1/CKLF/RHOBTB3/OPA1/AASS/ISCA1/ARHGAP24/RALGAPA1/ZFAND6/NDRG3/PSD3/SLC14A1/NR2F2/PELO/SLC19A2/MYL12B/TPSAB1/STK19/GSN/CEMIP/GGT1/NCOA1/RAB11A/BBOF1/ZNF529/BTBD1/PCM1/CCDC181/COL4A6/SAT1/SON/ANXA1/PLAGL1/IFI16/SLC3A1/SYT1/SYNJ2BP/TM4SF1/PHACTR2/HOXA9/CLDN10/DACH1/CFI/RGPD5/ABCA6/EYA4/BHMT2/CP/SACS
VANTVEER_BREAST_CANCER_BRCA1_DN	VANTVEER_BREAST_CANCER_BRCA1_DN	38	-0.51985	-2.01678	0.000132413	0.00149761	0.00109357	1855	tags=45%, list=12%, signal=39%	KLHL2/HDGFL3/PIGT/SCAMP1/UBE2Q2/CTSK/PRRX2/CSNK1A1/PRKG1/SH3BP4/DKK3/VEZF1/SYNJ2BP/CDH11/PRKD1/FMOD/GOLM1
PAPASPYRIDONOS_UNSTABLE_ATEROSCLEROTIC_PLAQUE_DN	PAPASPYRIDONOS_UNSTABLE_ATEROSCLEROTIC_PLAQUE_DN	39	-0.541672	-2.08368	0.000133203	0.00150372	0.00109804	2432	tags=46%, list=16%, signal=39%	GRK5/TPD52L1/PKIG/EID1/MAGED2/KCNMB1/TNS1/CRIM1/GJA1/MAP1B/LMOD1/PAM/MYH11/DSTN/FMOD/MYLK/CPED1/SYNPO2
AMIT_DELAYED_EARLY_GENES	AMIT_DELAYED_EARLY_GENES	17	-0.701644	-2.23077	0.000134508	0.00151561	0.00110671	1323	tags=47%, list=9%, signal=43%	RBMS1/CREM/KLF10/KLF6/JUNB/BTG2/ZFP36/ATF3
REACTOME_COLLAGEN_FORMATION	REACTOME_COLLAGEN_FORMATION	78	-0.410914	-1.88388	0.000137914	0.00154978	0.00113167	1244	tags=29%, list=8%, signal=27%	PPIB/COL8A2/COL4A4/COL17A1/COL4A6/PCOLCE2/CTSS/COL13A1/CTSL/COL14A1/ITGA6/COL16A1/COL8A1/COL9A2/DST/COL3A1/COL12A1/COL15A1/LOXL4/COL6A3/COL4A3/LAMC2/MMP7
KYNG_DNA_DAMAGE_UP	KYNG_DNA_DAMAGE_UP	178	-0.306162	-1.59464	0.000138056	0.00154978	0.00113167	2367	tags=28%, list=16%, signal=24%	UBE2N/CTNND1/BCL2L2/RAB9A/SLC30A5/VCAM1/GCLC/EVI2A/PDCD10/DIS3/QPCT/CXCR4/CXADR/SP140/RBM5/PPP2CB/CYBRD1/CYBB/ENPP5/SYK/LCP2/ADSL/HCLS1/BDH2/COL17A1/APPBP2/FUT4/SLC1A3/LIG4/CD8A/IL1R1/IL18R1/USP1/SEC23A/FBLN1/SOX9/MITF/SYNC/PTPRK/GDF11/WNT5A/PHF3/HLA-DQB1/RBM3/MMP7/HNMT/CYP39A1/MET/FOLH1/DUSP5
REACTOME_HDR_THROUGH_HOMOLOGOUS_RECOMBINATION_HRR	REACTOME_HDR_THROUGH_HOMOLOGOUS_RECOMBINATION_HRR	56	0.558806	1.88994	0.000139432	0.00156231	0.00114082	3248	tags=43%, list=22%, signal=34%	BLM/RAD51B/EME1/EME2/RMI2/BRCA1/EXO1/MRE11/POLD1/RAD51/XRCC2/TOP3A/RAD9A/TOPBP1/POLD3/SLX1A/RFC4/POLH/RMI1/CHEK1/RAD51D/SLX4/RTEL1/XRCC3
MARKEY_RB1_CHRONIC_LOF_DN	MARKEY_RB1_CHRONIC_LOF_DN	105	-0.36274	-1.75716	0.000141037	0.00157736	0.00115181	4762	tags=50%, list=32%, signal=35%	UCHL1/LGALS9/STAB1/TRPV2/GNG11/NPR3/SYNGR1/PRDX2/CCL23/RNF149/CD14/PLD3/SKAP2/SQSTM1/PLIN2/PLAC8/GSTA1/GABARAPL1/PON2/PSTPIP1/SLC22A23/HTRA1/UBE2A/TCEAL9/DCTN6/TPD52L1/KRT18/TEC/VAV1/C1QB/TIMP3/CD53/RB1/LCP2/TYROBP/SARAF/C1QA/DCN/CTSS/PARM1/ARL5A/CD59/IFI16/CSF1R/ACTG2/CCL2/SRGN/CCL3/IL6/CFH/PLA2G7/PTPRC/CP
SANSOM_APC_TARGETS_REQUIRE_MYC	SANSOM_APC_TARGETS_REQUIRE_MYC	201	0.409423	1.61069	0.000141996	0.00158514	0.00115749	3128	tags=31%, list=21%, signal=25%	RAD54L/SOX4/TK1/BOD1L1/GTPBP3/BUB1B/DENND6B/SAPCD2/WDR4/NOL8/PPP1R14B/NEUROG3/LRP8/TELO2/SFSWAP/RNASEH2A/LMNB2/MFSD13A/GINS2/FZD6/TIMELESS/NASP/RPL31/TMPO/SLC29A2/VARS2/GEMIN5/THOP1/WDR62/WDR54/NSUN5/HSPBAP1/MYBBP1A/RCC2/ARX/HAGHL/SMARCC1/GTSE1/AAAS/MBD3/HES6/ASCL2/LFNG/DDX49/TRMT61A/MCM3/YBX3/SLC1A4/MUTYH/KNOP1/TRIB1/CREBBP/ZNF444/PCBP4/MRPL38/KAT2A/D2HGDH/ZNF213/HOMER1/CENPP/RRP9/RPS6KA6/CAD
LIANG_SILENCED_BY_METHYLATION_UP	LIANG_SILENCED_BY_METHYLATION_UP	25	-0.610645	-2.11847	0.000142448	0.00158724	0.00115902	1564	tags=44%, list=10%, signal=40%	TIMP3/C3/LGMN/COX7A1/ASAH1/KRT17/STAT1/SRGN/ALDH1A3/ANXA3/LAMC2
FARMER_BREAST_CANCER_BASAL_VS_LULMINAL	FARMER_BREAST_CANCER_BASAL_VS_LULMINAL	296	-0.256697	-1.41568	0.00014505	0.00161324	0.00117801	3358	tags=34%, list=22%, signal=27%	FAM234B/TMEM123/KLF5/GTPBP4/TOM1L1/BTG3/GDF15/ALDH6A1/SPRED2/LBR/RGS5/MPZL2/TSPAN13/DSC2/TRIM2/NFIL3/IRS1/BCL11A/RNF138/PDGFD/CANT1/SIDT1/FAM171A1/MRFAP1L1/SLC44A4/GFRA1/LDHB/PPP1CB/CCNC/TCF7L1/KRT18/ACADSB/UGCG/FBP1/ARMT1/ACOT2/IL6ST/GPD1L/MSN/RALGAPA1/NDUFAF4/PRKAR1A/VGLL1/MAGED2/SLC19A2/TCEAL4/GPM6B/TPBG/GABRP/TSPAN1/S100B/FMO5/SLC39A6/CIRBP/KIAA0232/BBOF1/REEP5/MYO5C/COX16/ESR1/GREB1/ATG5/ST8…
NAKAMURA_ADIPOGENESIS_LATE_DN	NAKAMURA_ADIPOGENESIS_LATE_DN	34	-0.553254	-2.08931	0.000147789	0.00163743	0.00119567	2212	tags=44%, list=15%, signal=38%	ABI3BP/CXCL12/TIMP3/RAI14/NT5E/DKK3/GLIPR1/ACTG2/CALD1/TMEM47/MYH11/IER2/COL15A1/TPM1/ITGAV
HELLER_SILENCED_BY_METHYLATION_UP	HELLER_SILENCED_BY_METHYLATION_UP	237	-0.274704	-1.4666	0.00014791	0.00163743	0.00119567	1610	tags=24%, list=11%, signal=21%	ADAMDEC1/GPM6B/CCNG2/RASSF2/HLA-DMA/S100A6/MAFB/CXCL10/IFI44/ENPP2/LDLR/MBNL2/ST8SIA1/REL/DDX60/HLA-DRB4/NCF2/MYOF/SMARCA1/HLA-DQA1/CTSS/MAP3K8/SAT1/CX3CR1/ICAM1/STAT1/SAMSN1/CCL19/SLAMF7/CYP1B1/HLA-DPA1/IER3/FBN1/HLA-DRB1/DOCK10/BIRC3/COL9A2/PLA2G4C/KLF4/CDH11/HLA-DPB1/TRIM22/HLA-DRA/HLA-DQB1/GPNMB/PTGER4/LAMC2/HNMT/GBP1/SOCS3/UBD/GPR183/NR4A3/RGS1/MIR22HG/HLA-DMB
GARGALOVIC_RESPONSE_TO_OXIDIZED_PHOSPHOLIPIDS_TURQUOISE_UP	GARGALOVIC_RESPONSE_TO_OXIDIZED_PHOSPHOLIPIDS_TURQUOISE_UP	76	-0.410842	-1.87249	0.000148041	0.00163743	0.00119567	4533	tags=55%, list=30%, signal=39%	CLDND1/PANK3/MYC/SLC25A25/MERTK/CFLAR/DUSP3/ARRDC3/SQSTM1/PTGR1/ZNF627/GABARAPL1/FGFR1OP2/CDC42EP2/GDF15/CCDC117/ANKRD12/TNPO1/GPCPD1/ARHGAP5/RORA/DIDO1/CREBRF/CCNG2/HIPK3/FAM126B/SPRY2/SPIRE1/MAP1B/ACVR1/GCLM/DUSP1/AHR/PRNP/FBXO30/SGK1/KLF10/KLF6/EMP1/ZFP36/TIPARP/EGR1
WP_IL18_SIGNALING_PATHWAY	WP_IL18_SIGNALING_PATHWAY	237	-0.274257	-1.46421	0.000154829	0.00170937	0.0012482	2081	tags=24%, list=14%, signal=21%	ADAMTS5/FN1/LTB/NFKB1/MYD88/PIGT/TICAM2/CYCS/KLC1/ANP32A/CTNNB1/PRKCB/TIMP3/NR4A1/CLDN12/HSPB8/CD83/IL18/IRF1/REL/NCF2/LCK/DEK/MAP3K7/ICAM1/CCL19/DES/IER3/IL18R1/PTGS2/KLF2/RUNX2/CCL5/PTEN/CCL2/CCL18/IL18RAP/BIRC3/LRRFIP1/SPON1/CCL3/COL3A1/IL6/TNFAIP3/ACTA2/CLDN1/FAS/PLA2G7/BTG2/CCL4/CXCL2/IL1B/SOCS3/NFKBIZ/FOS/ATF3
CHEN_HOXA5_TARGETS_6HR_UP	CHEN_HOXA5_TARGETS_6HR_UP	9	-0.827601	-2.17307	0.000162836	0.00179448	0.00131035	1908	tags=78%, list=13%, signal=68%	SNAI2/GADD45B/SAT1/KLF10/IER2/TIPARP/EGR1
TURASHVILI_BREAST_LOBULAR_CARCINOMA_VS_LOBULAR_NORMAL_UP	TURASHVILI_BREAST_LOBULAR_CARCINOMA_VS_LOBULAR_NORMAL_UP	87	-0.387866	-1.81629	0.00016425	0.00180675	0.00131931	2627	tags=39%, list=17%, signal=32%	LAMB3/ESD/FBXO3/MEX3C/CRYZ/APLP2/AZGP1/WLS/ADAMTS5/RAB1A/PERP/CHPT1/LAMP2/GPM6B/NTRK2/GABRP/FMO5/CGNL1/BORCS7/CLIC6/FHOD3/KRT17/KCTD18/IL20RA/MYH11/CNN1/DST/ACTA2/BHLHE41/ANXA3/DMD/MYLK/CCPG1/SYNM
PID_INTEGRIN_CS_PATHWAY	PID_INTEGRIN_CS_PATHWAY	22	-0.63433	-2.12453	0.00016484	0.00180993	0.00132163	1863	tags=50%, list=12%, signal=44%	ITGB8/ITGB3/ITGAM/ITGA7/ITGA5/ITGB1/ITGA8/ITGA6/ITGA1/ITGB2/ITGAV
SANA_TNF_SIGNALING_DN	SANA_TNF_SIGNALING_DN	78	-0.40832	-1.87198	0.000165682	0.00181586	0.00132596	2288	tags=45%, list=15%, signal=38%	PRKCH/C1orf43/PALMD/RHOJ/GIMAP7/ALDH1A1/PRKACB/CDCA7L/ANTXR1/KRT7/GBA2/DNAJB4/ARHGDIB/EPAS1/BMX/ZNF521/PDLIM4/KCTD12/TPT1/EFEMP1/RPS3A/EMCN/ATP5F1A/MYOF/NT5E/MTUS1/ARL5A/NTN4/ANXA1/FHL2/CAVIN2/ITGA6/TM4SF1/THSD7A/AHNAK2
RASHI_RESPONSE_TO_IONIZING_RADIATION_1	RASHI_RESPONSE_TO_IONIZING_RADIATION_1	37	-0.520629	-1.98281	0.00016727	0.00182994	0.00133624	1864	tags=41%, list=12%, signal=36%	GADD45A/GSDME/CCDC186/ZAP70/HSD11B1/DUSP1/IER3/SGK1/SEC23A/IER2/COL15A1/ZFP36/FOS/ATF3/EGR1
BERENJENO_ROCK_SIGNALING_NOT_VIA_RHOA_DN	BERENJENO_ROCK_SIGNALING_NOT_VIA_RHOA_DN	48	-0.47423	-1.95005	0.000168269	0.00183434	0.00133945	2394	tags=52%, list=16%, signal=44%	PPP1CB/COL4A1/UGCG/VCAM1/SSB/COL4A2/HSPA5/PDLIM7/NR2F2/MYL12A/WSB2/PRSS23/LUC7L3/WWC2/SH3GLB1/XBP1/AMOTL2/SC5D/ACTA2/IER2/KLF6/FERMT2/TPM1/F3/EGR1
KARLSSON_TGFB1_TARGETS_DN	KARLSSON_TGFB1_TARGETS_DN	183	-0.291155	-1.52404	0.000168305	0.00183434	0.00133945	4135	tags=44%, list=27%, signal=33%	SLC44A1/DNAJA1/ADIPOR2/APPL2/FUT8/MGST1/TXNDC12/EZR/ZFP36L1/ITM2B/RGS10/NFIA/SFRP2/BNIP3L/SYNE2/TMEM98/GSTA1/GABARAPL1/SMPDL3B/RIN2/SERINC3/COPZ2/GABARAP/GSTM1/TMBIM6/MAT2B/ADD3/EMC2/NPC2/B3GAT1/GAS1/MAOA/CCNI/LEPROT/DCTN6/ACTN1/OSBPL9/AGAP1/MAGED1/PDGFRA/CTSB/PAIP2/TMEM176B/SCP2/PNRC1/DCAF8/TMEM59/GLUL/RASL11A/LAMP2/RNF11/CXADR/GSN/C4B/CCDC80/NBR1/TPMT/ADO/USP25/STARD4/NPNT/AP3B1/DCN/NID2/TMC5/A…
PUJANA_BREAST_CANCER_WITH_BRCA1_MUTATED_UP	PUJANA_BREAST_CANCER_WITH_BRCA1_MUTATED_UP	49	0.57539	1.8912	0.000168587	0.00183434	0.00133945	2561	tags=45%, list=17%, signal=37%	RAD54L/BLM/EZH2/MRE11/DDX39A/CDC20/SMC4/FOXM1/UBE2S/TOPBP1/STMN1/HMMR/NASP/MCM2/CDC7/RFC4/NCAPD2/MYBL2/MTF2/SKP2/SNRPA/CDK1
VANTVEER_BREAST_CANCER_METASTASIS_DN	VANTVEER_BREAST_CANCER_METASTASIS_DN	91	0.482784	1.74429	0.000169892	0.00184519	0.00134738	1455	tags=25%, list=10%, signal=23%	BIRC5/TK1/PIMREG/ASPM/EZH2/DTL/DIAPH3/PRC1/CCNB2/ADM/RAB6B/AURKA/ORC6/VEGFA/CKS2/SMC4/CTSV/STX1A/STMN1/TMEM65/TMEM74B/GNAZ/KIF21A
DAVIES_MULTIPLE_MYELOMA_VS_MGUS_DN	DAVIES_MULTIPLE_MYELOMA_VS_MGUS_DN	25	-0.605005	-2.0989	0.000172332	0.00186832	0.00136427	4597	tags=76%, list=30%, signal=53%	TMSB4X/MERTK/CDK14/ARHGAP1/MARCKS/CD27/VCL/NPC2/VNN2/LITAF/ACTN1/TLR1/GLUL/LY96/CAP1/CTSG/SAT1/SLC7A7/RNASE6
REACTOME_PD_1_SIGNALING	REACTOME_PD_1_SIGNALING	21	-0.625254	-2.08894	0.000178069	0.00192644	0.00140671	1160	tags=62%, list=8%, signal=57%	HLA-DQB2/HLA-DRB5/HLA-DRB4/LCK/HLA-DQA1/HLA-DRB3/HLA-DPA1/HLA-DRB1/CD3D/CD247/HLA-DPB1/HLA-DRA/HLA-DQB1
JECHLINGER_EPITHELIAL_TO_MESENCHYMAL_TRANSITION_UP	JECHLINGER_EPITHELIAL_TO_MESENCHYMAL_TRANSITION_UP	63	-0.430704	-1.89482	0.000178332	0.00192644	0.00140671	2864	tags=43%, list=19%, signal=35%	PDGFRB/RNASET2/GAS1/SPARC/HTRA1/PPIC/B2M/CD68/MMP2/PMP22/TNXB/VIM/PDGFRA/LAMB1/C4B/DCN/DDR2/STAT1/CXCL6/CYP1B1/CCL2/TNC/HIF1A/COL3A1/CFH/PLA2G7/CXCL2
GINESTIER_BREAST_CANCER_ZNF217_AMPLIFIED_UP	GINESTIER_BREAST_CANCER_ZNF217_AMPLIFIED_UP	65	-0.428191	-1.90674	0.000185661	0.00200201	0.00146189	3879	tags=51%, list=26%, signal=38%	PWWP2A/CHURC1/RSPH3/ANAPC5/SPPL2A/MINDY2/SNX9/SF3B1/SLC25A36/MORF4L2/F2R/KCTD20/LEPROT/FAM114A1/GNB5/GINM1/DNAJB14/ZBTB38/TRAK2/BTD/SMIM14/WASHC4/YIPF5/TRIP11/SRSF10/SCAF11/ESR1/CREB1/ATP6V1A/SLC17A5/UFL1/SLC35A3/POLK
REACTOME_CLASS_B_2_SECRETIN_FAMILY_RECEPTORS	REACTOME_CLASS_B_2_SECRETIN_FAMILY_RECEPTORS	69	0.528686	1.84013	0.000186407	0.00200646	0.00146514	2503	tags=38%, list=17%, signal=32%	WNT2B/IAPP/UCN2/UCN/PTH2/WNT3/WNT10B/ADM/WNT11/GNG13/GNG2/CALCR/GIPR/FZD8/FZD6/SCT/CRHR2/FZD9/GHRH/CRHR1/PTH1R/CALCA/GHRHR/DHH/GNG7/GLP2R
GRAHAM_CML_QUIESCENT_VS_NORMAL_DIVIDING_DN	GRAHAM_CML_QUIESCENT_VS_NORMAL_DIVIDING_DN	11	-0.776602	-2.16742	0.0001882	0.00202214	0.00147659	1059	tags=55%, list=7%, signal=51%	PLS3/HLA-DRB4/HLA-DQA1/PROM1/AIF1/HLA-DQB1
LOPEZ_MESOTELIOMA_SURVIVAL_TIME_UP	LOPEZ_MESOTELIOMA_SURVIVAL_TIME_UP	10	0.837469	1.96289	0.000192732	0.00206715	0.00150945	591	tags=50%, list=4%, signal=48%	BIRC5/DCLRE1B/PIMREG/AURKA/JPT1
ZHU_CMV_8_HR_UP	ZHU_CMV_8_HR_UP	36	-0.517043	-1.97052	0.000194106	0.00207818	0.00151751	1456	tags=36%, list=10%, signal=33%	NR4A1/CXCL10/LGMN/NAMPT/PLA2G4A/PTGS2/CCL5/IL6/TNFAIP3/GBP1/IDO1/NR4A3/EGR1
KLEIN_PRIMARY_EFFUSION_LYMPHOMA_DN	KLEIN_PRIMARY_EFFUSION_LYMPHOMA_DN	51	-0.465573	-1.94726	0.000195355	0.00208783	0.00152456	4593	tags=61%, list=30%, signal=42%	CAPG/GSTP1/SWAP70/CD40/RIPOR2/ST6GAL1/SEL1L3/CD27/MMD/BLNK/BCL11A/BCAR3/VNN2/ALDH5A1/PKIG/MAPRE2/ETS1/RASSF2/ZHX2/HLA-DMA/GATM/CD52/GPX7/CCDC6/SYPL1/DEK/SCRN1/BIRC3/BTG2/HLA-DQB1/HLA-DMB
LANDIS_ERBB2_BREAST_TUMORS_65_DN	LANDIS_ERBB2_BREAST_TUMORS_65_DN	37	-0.515347	-1.96269	0.000197915	0.00211144	0.0015418	4563	tags=68%, list=30%, signal=47%	ATP1B3/PDE8A/GPD2/ADIPOR2/CPT2/MARCKS/BCKDHB/CCL11/HADH/ALDH1A1/HTRA1/APLP2/CHPT1/DPT/SRPX/PGM1/SOWAHC/GYG1/RSPO1/CAVIN2/HEPH/KLF4/ACTA2/LUM/COL6A3
FRIDMAN_SENESCENCE_UP	FRIDMAN_SENESCENCE_UP	69	-0.423572	-1.89841	0.00019898	0.00211904	0.00154735	3214	tags=42%, list=21%, signal=33%	S100A11/RAB13/OPTN/COL1A2/CREG1/SPARC/CCND1/TNFAIP2/MAP1LC3B/FN1/VIM/TSPYL5/IGFBP6/TGFB1I1/RAB31/SMPD1/GSN/ING1/IGFBP7/STAT1/THBS1/CYP1B1/NDN/IFI16/TNFAIP3/ALDH1A3/F3/TES/FILIP1L
ZHAN_V1_LATE_DIFFERENTIATION_GENES_UP	ZHAN_V1_LATE_DIFFERENTIATION_GENES_UP	31	-0.564675	-2.0577	0.00020065	0.00213306	0.00155759	4656	tags=71%, list=31%, signal=49%	CAT/CST3/TCN2/NAGLU/IFNGR2/MARCKS/DYNLT1/ATP6V1B2/RHOA/PRCP/NUCB2/APLP2/CXCL12/S100A4/CXCR4/RB1/FUCA1/SELENOP/AMPD3/ITGA6/BIRC3/TNFAIP3
HENDRICKS_SMARCA4_TARGETS_DN	HENDRICKS_SMARCA4_TARGETS_DN	43	-0.505753	-2.03587	0.000201781	0.00213921	0.00156208	1387	tags=35%, list=9%, signal=32%	FCHSD2/SPRY2/SELENOP/HCST/A2M/CCR1/LGALS3/HLA-DRB3/TACSTD2/HEXB/AGR2/LUM/CXCR6/HLA-DRA/GPR183
ZHAN_LATE_DIFFERENTIATION_GENES_UP	ZHAN_LATE_DIFFERENTIATION_GENES_UP	30	-0.563779	-2.02008	0.00020194	0.00213921	0.00156208	1468	tags=40%, list=10%, signal=36%	S100A6/SLC39A6/PPT1/ACAT1/BMI1/PIP5K1B/PAM/FHL1/CAV1/HEXB/XK/DUSP5
IWANAGA_CARCINOGENESIS_BY_KRAS_PTEN_DN	IWANAGA_CARCINOGENESIS_BY_KRAS_PTEN_DN	284	-0.256155	-1.38822	0.000203441	0.00215133	0.00157092	3084	tags=31%, list=20%, signal=25%	SLC16A5/SEMA3E/TRNAU1AP/EEF1AKMT1/TSPAN13/VCL/FAM229B/ABCB1/TMEM87B/TEK/GAS1/ALDH1A1/CBFA2T3/FA2H/TNPO1/EBF1/SERPINB6/COL4A1/TMTC1/CHSY1/NSF/LGALSL/MMP2/MRPL54/ADGRE5/PMP22/TTC28/TGFB1I1/DYRK1A/CYCS/DPT/SPATS2L/GREM2/CUL3/ARID4B/ATP10D/TMED5/GSN/CFHR3/CEMIP/TAX1BP1/EIF4G2/ENPP2/TMEM263/SIK2/HLA-DQB2/RSL24D1/RASGRP2/SREK1/DCLK1/ITPR2/TCF21/SHISA6/INMT/ANKRA2/PLXDC2/GZMA/MPDZ/SATB1/MAP7/PICALM/NDN/…
SMID_BREAST_CANCER_LUMINAL_A_DN	SMID_BREAST_CANCER_LUMINAL_A_DN	17	0.747669	2.00059	0.000204096	0.00215446	0.00157322	2223	tags=59%, list=15%, signal=50%	TPX2/CDCA8/CDC45/CDC20/LRP8/CCNE1/NCAPH/CDCA3/MYBL2/SLC7A5
SCHLOSSER_MYC_TARGETS_REPRESSED_BY_SERUM	SCHLOSSER_MYC_TARGETS_REPRESSED_BY_SERUM	149	-0.320485	-1.63692	0.000207239	0.00218381	0.00159464	4745	tags=51%, list=31%, signal=35%	SSBP1/COPS2/PDIA6/TXN/CCT2/HIRA/PMPCB/PGAM1/TMX1/RAN/NUP98/EIF4A3/CNBP/ACP1/ATP5F1C/EXOSC8/NUP153/FBXO21/TGDS/NAE1/UBA2/NGDN/SEC13/POLE3/NDUFB6/DCUN1D4/EIF4E/TFAM/DDX10/UBE2K/EMC2/PSMG1/LYPLA1/HNRNPA1/USP10/TIAL1/EI24/WRN/TOMM20/AFG3L2/EEF1E1/PSMD14/BUB3/ZNF330/EIF2S1/DCTD/LDHB/UBE2N/TOMM70/IARS2/BTF3/ISCA1/IPO5/SSB/ZBTB11/SERP1/UBE2G1/NR2F2/CYCS/DDX1/EIF3A/AASDHPPT/DIMT1/SRSF8/FH/SLC39A6/ZC3H15/…
FOROUTAN_PRODRANK_TGFB_EMT_DN	FOROUTAN_PRODRANK_TGFB_EMT_DN	77	-0.400891	-1.83817	0.000207876	0.00218669	0.00159675	3354	tags=44%, list=22%, signal=35%	CDH1/SMPDL3B/CD9/GDF15/METTL7A/ALDH5A1/SPRY1/TNFAIP2/ALDH3A2/TPD52L1/EPB41L4B/SQOR/ERBB3/S100P/EPAS1/ANK3/NR2F2/CXADR/PKP2/MYO5C/RBM47/MTUS1/CYP1B1/MAP7/CAVIN2/MITF/BIRC3/SERPINB1/DST/AGR2/MMP7/AREG/ARHGAP29/GULP1
CHIANG_LIVER_CANCER_SUBCLASS_INTERFERON_UP	CHIANG_LIVER_CANCER_SUBCLASS_INTERFERON_UP	18	-0.667095	-2.15087	0.000208775	0.00219232	0.00160086	865	tags=44%, list=6%, signal=42%	FCGR2B/FCGR3A/STAT1/ALOX5AP/KLRB1/MOXD1/MS4A4A/SLC12A2
LIU_PROSTATE_CANCER_UP	LIU_PROSTATE_CANCER_UP	87	-0.384044	-1.79838	0.000211198	0.0022139	0.00161661	3290	tags=40%, list=22%, signal=32%	RAB3D/ARHGEF26/GDF15/GGCT/TSPAN13/GMDS/LYPLA1/LRIG1/CANT1/MAP2K6/GUCY1A1/PPP3CA/OR51E2/FBP1/VSTM2L/SERP1/ABCC4/TRIM68/CLDN8/CCNG2/SAMD5/PPM1E/SH3RF1/EDRF1/TMTC4/SOX9/UAP1/CCL3/MYO6/ALDH1A3/GLYATL1/GALNT7/GOLM1/FNIP2/AMACR
NEMETH_INFLAMMATORY_RESPONSE_LPS_UP	NEMETH_INFLAMMATORY_RESPONSE_LPS_UP	79	-0.403087	-1.83584	0.000213041	0.00222934	0.00162789	2058	tags=51%, list=14%, signal=44%	TNF/WSB1/CEBPD/CDKN1A/CCL23/TOP1/CFLAR/GCH1/RCN1/SQSTM1/RHOC/NFKBIA/HMGCR/ETS2/MYADM/SAP30/LTB/NFKB1/MAP2K1/RNF11/KPNA3/DEGS1/LCP2/HCLS1/GLRX/TPST1/APBB1IP/ETF1/FCGR2B/SAT1/STAT1/IER3/PIP5K1B/IFI16/PTGS2/SRGN/CCL3/IER2/ODC1/ATF3
WINTER_HYPOXIA_DN	WINTER_HYPOXIA_DN	45	-0.489976	-1.98693	0.000214969	0.00224561	0.00163977	3149	tags=51%, list=21%, signal=41%	ITM2A/RGS5/EVI2B/GIMAP7/ABCB1/EVI2A/FBLN5/CHPT1/FLI1/INPP5D/ISCU/CELF2/KLHDC1/ENPP2/CD48/PARM1/CCL19/IKZF1/TLR7/ARL6IP5/PTPRC/SYNE1/SYNPO2
KEGG_CELL_CYCLE	KEGG_CELL_CYCLE	111	0.459734	1.69455	0.000216327	0.00225587	0.00164727	2888	tags=32%, list=19%, signal=26%	E2F1/CDC6/PTTG1/YWHAG/PTTG2/ORC4/CDC45/ESPL1/BUB1B/CCNB2/ORC6/CCNB1/CDKN1B/CDC20/CCNE1/CDC25A/MCM2/CDKN2A/CDC7/GSK3B/CHEK2/CDKN2D/PKMYT1/ZBTB17/CDK2/SKP2/MCM3/FZR1/PLK1/CHEK1/CDK1/E2F2/CREBBP/CDC25B/ABL1/MCM5
WEST_ADRENOCORTICAL_TUMOR_MARKERS_DN	WEST_ADRENOCORTICAL_TUMOR_MARKERS_DN	15	-0.71233	-2.14173	0.000219765	0.00228776	0.00167055	2836	tags=73%, list=19%, signal=60%	GAS1/LSP1/PDGFRA/VSNL1/C3/DCN/RARRES2/FBLN1/NR4A2/SPON1/FOSB
SMID_BREAST_CANCER_RELAPSE_IN_PLEURA_DN	SMID_BREAST_CANCER_RELAPSE_IN_PLEURA_DN	22	-0.627502	-2.10166	0.000221527	0.00230212	0.00168104	1900	tags=45%, list=13%, signal=40%	GABBR1/S100P/HCP5/BAMBI/FYB1/CCL18/HLA-DQB1/CP/LTF/CXCL9
FAELT_B_CLL_WITH_VH_REARRANGEMENTS_DN	FAELT_B_CLL_WITH_VH_REARRANGEMENTS_DN	47	-0.479735	-1.97676	0.000227091	0.00235588	0.00172029	2711	tags=47%, list=18%, signal=39%	DCTN3/GLO1/CBX7/PARP4/LYRM1/EID1/TMED10/YWHAQ/MAGED2/DDX1/TMX4/ZHX2/FKBP1B/PPP1R2/XBP1/ATP6V1G1/TRAPPC8/SELENOF/SLC35D2/TSPYL4/MOAP1/MYLK
KEGG_ALLOGRAFT_REJECTION	KEGG_ALLOGRAFT_REJECTION	26	-0.586618	-2.0479	0.000230324	0.00238475	0.00174138	2030	tags=58%, list=13%, signal=50%	HLA-C/HLA-F/HLA-A/HLA-DMA/HLA-DRB5/HLA-DRB4/HLA-DQA1/HLA-DRB3/HLA-DPA1/HLA-DRB1/HLA-DPB1/FAS/HLA-DRA/HLA-DQB1/HLA-DMB
REACTOME_HDR_THROUGH_SINGLE_STRAND_ANNEALING_SSA	REACTOME_HDR_THROUGH_SINGLE_STRAND_ANNEALING_SSA	32	0.634606	1.94203	0.000230877	0.00238475	0.00174138	915	tags=28%, list=6%, signal=26%	BLM/RMI2/BRCA1/EXO1/MRE11/RAD51/TOP3A/RAD9A/TOPBP1
YANAGIHARA_ESX1_TARGETS	YANAGIHARA_ESX1_TARGETS	23	-0.611874	-2.06579	0.000231064	0.00238475	0.00174138	2355	tags=48%, list=16%, signal=40%	RHOBTB3/CRTAP/SNX13/CYP24A1/IL6ST/IL18/SRSF11/SS18/DYNC2H1/NEXN/ARHGAP29
REACTOME_INTERLEUKIN_1_SIGNALING	REACTOME_INTERLEUKIN_1_SIGNALING	97	-0.360658	-1.71329	0.000233725	0.00240808	0.00175841	4669	tags=57%, list=31%, signal=39%	SAA1/IRAK4/PSMD13/PELI1/TRAF6/PSMD1/PSMD2/IL1R2/PSMB9/PSMD9/PSMC5/PSMB10/SQSTM1/PSMD10/PELI2/PSME1/CHUK/RBX1/PSMA1/PSMB1/NFKBIA/UBB/PSMC2/PSMC3/SKP1/PSMB6/PSMB5/MAP2K6/PSMA2/PSMD14/UBE2N/PSMB8/PSMA3/PSMF1/RPS27A/PSMA4/NFKB1/MYD88/HMGB1/MAP2K1/TAB2/MAP2K4/NKIRAS1/IRAK3/PSMD6/S100B/PSMC6/PSMA5/MAP3K8/MAP3K7/PSMD7/APP/IL1RAP/IL1R1/IL1B
MAHAJAN_RESPONSE_TO_IL1A_UP	MAHAJAN_RESPONSE_TO_IL1A_UP	66	-0.429179	-1.92526	0.000235965	0.00242702	0.00177224	2002	tags=29%, list=13%, signal=25%	IL6ST/STAT4/PDGFRA/IL2RB/CHST7/RB1/STAT1/THBS1/DUSP1/LMOD1/CCL5/APOD/ITGA1/NEDD9/IL6/IL7R/CXCL2/IL1B/PCP4
SIMBULAN_UV_RESPONSE_IMMORTALIZED_DN	SIMBULAN_UV_RESPONSE_IMMORTALIZED_DN	28	-0.575246	-2.04456	0.000237612	0.00243978	0.00178155	2551	tags=50%, list=17%, signal=42%	CCND1/TACC1/FN1/PRKAR1A/JAK1/DDX21/THBD/TOP2B/THBS1/ITGA6/RDX/CALD1/SEMA3C/EMP1
JIANG_AGING_CEREBRAL_CORTEX_UP	JIANG_AGING_CEREBRAL_CORTEX_UP	27	-0.584949	-2.07377	0.000247924	0.00254132	0.0018557	4344	tags=74%, list=29%, signal=53%	C1QBP/DCK/COL6A2/RPS24/MARCKS/ACTB/CASP6/VIM/TRA2B/SLC25A4/UBE2E1/PREP/TIMP3/TPT1/SELENOP/CCNG1/GADD45B/RPL5/RDX/EGR2
CHIBA_RESPONSE_TO_TSA_DN	CHIBA_RESPONSE_TO_TSA_DN	18	-0.662332	-2.13551	0.000248713	0.00254508	0.00185845	1780	tags=39%, list=12%, signal=34%	LAMB1/MAPK6/ITGA1/BIRC3/DMD/ITGAV/ADAM9
REACTOME_DISEASES_OF_DNA_REPAIR	REACTOME_DISEASES_OF_DNA_REPAIR	29	0.643875	1.92805	0.000249618	0.00255001	0.00186204	741	tags=31%, list=5%, signal=30%	BLM/RAD51B/RMI2/BRCA1/EXO1/MRE11/RAD51/XRCC2/TOP3A
KRASNOSELSKAYA_ILF3_TARGETS_UP	KRASNOSELSKAYA_ILF3_TARGETS_UP	31	-0.559319	-2.03818	0.000250691	0.00255662	0.00186688	3399	tags=52%, list=23%, signal=40%	BDKRB2/MX1/PLSCR1/TSPAN8/IFIT1/IL6ST/PLAU/NT5E/CTSO/CLEC2B/STAT1/IFI16/PROS1/TRIM22/CFH/EMP1
KIM_RESPONSE_TO_TSA_AND_DECITABINE_UP	KIM_RESPONSE_TO_TSA_AND_DECITABINE_UP	103	-0.354136	-1.71369	0.000256486	0.0026113	0.0019068	2627	tags=36%, list=17%, signal=30%	LAMB3/FAM169A/SERPINF1/MAP1LC3B/CYP3A5/TPD52L1/KRT7/CYP24A1/DNAJB9/HSD17B6/S100P/TSPYL5/DBNDD2/CXADR/CABYR/FKBP1B/TSPAN1/IL18/FUCA1/MYO5C/TSGA10/LGMN/HCLS1/KRT17/SAT1/IL1RAP/CST6/MAP7/LXN/TACSTD2/KRT23/CNN1/COL3A1/CDO1/LAMC2/TES/ATF3
WP_TYPE_II_INTERFERON_SIGNALING_IFNG	WP_TYPE_II_INTERFERON_SIGNALING_IFNG	30	-0.559891	-2.00615	0.000260759	0.00265031	0.00193529	1454	tags=37%, list=10%, signal=33%	CYBB/JAK1/CXCL10/IRF1/ICAM1/STAT1/IFNGR1/GBP1/IL1B/SOCS3/CXCL9
TIEN_INTESTINE_PROBIOTICS_6HR_UP	TIEN_INTESTINE_PROBIOTICS_6HR_UP	48	-0.466126	-1.91672	0.000262832	0.00266688	0.00194739	5393	tags=67%, list=36%, signal=43%	RPL23A/RPS6/SORL1/RPL27A/EEF1G/RPL37A/RPS11/RAB2A/RPS7/RPL4/MYC/RPS27/RPL39/RPS24/SEL1L3/FTL/ACTB/RPLP0/RPS17/KLF5/RPL13/RPS23/B2M/RPS14/HMGB1/RPL41/HSPA8/TPT1/RPS3A/EEF1A1/PRNP/RPL5
WP_EXERCISEINDUCED_CIRCADIAN_REGULATION	WP_EXERCISEINDUCED_CIRCADIAN_REGULATION	47	-0.476477	-1.96334	0.000266471	0.00269829	0.00197032	4611	tags=68%, list=31%, signal=47%	PER1/GSTP1/PIGF/HERPUD1/BTG1/GSTM3/DNAJA1/QKI/ARNTL/SUMO3/STBD1/GFRA1/CRY1/UGP2/CLOCK/VAPA/PSMA4/PPP1R3C/DAZAP2/TAB2/PPP2CB/HLA-DMA/HSPA8/EIF4G2/ZFR/ERC2/KLF9/IDI1/NCOA4/NCKAP1/PER2/RBPMS
EPPERT_HSC_R	EPPERT_HSC_R	110	-0.343804	-1.65142	0.000266824	0.00269829	0.00197032	3887	tags=45%, list=26%, signal=33%	SEL1L3/EIF5/RSL1D1/MSMO1/RCSD1/PRKCH/ST3GAL6/RGCC/COL5A1/SLC25A36/TMEM38B/HSP90B1/ABCB1/BCL11A/GUCY1A1/FAM169A/TCEAL9/DUSP6/MEIS1/C2orf69/DNAJB9/TMEM200A/ANK3/DRAM1/FRMD4B/PLSCR4/ZBTB4/TPT1/MYO5C/CRIM1/HLA-DRB4/SMARCA1/FNBP1/HLF/FAM3C/PAM/PROM1/CD109/RBPMS/RUNX2/SOCS2/DACH1/DDX5/DST/KLF4/RBM7/CFH/CACNB2/HOPX
VISALA_AGING_LYMPHOCYTE_DN	VISALA_AGING_LYMPHOCYTE_DN	16	-0.686078	-2.12914	0.000268415	0.00270568	0.00197572	4304	tags=88%, list=29%, signal=63%	SDC4/FDFT1/PLIN2/PCMT1/CDC16/NRG2/UFD1/KDM6A/STAT4/SOAT1/RUNX3/NDUFS4/LGALS3/GLIPR1
YU_MYC_TARGETS_UP	YU_MYC_TARGETS_UP	37	0.592648	1.86436	0.000268455	0.00270568	0.00197572	2561	tags=43%, list=17%, signal=36%	BIRC5/ASPM/DTL/CCNB2/KIF20A/AURKA/CCNB1/CKS2/PCLAF/CDKN3/UBE2S/RACGAP1/YBX3/HMGB2/PLK1/CDK1
SLEBOS_HEAD_AND_NECK_CANCER_WITH_HPV_UP	SLEBOS_HEAD_AND_NECK_CANCER_WITH_HPV_UP	63	0.534041	1.83159	0.000276806	0.00278518	0.00203377	2484	tags=38%, list=16%, signal=32%	CELSR3/KIF15/EZH2/RMI2/SENP5/CENPW/LIG1/CRYGS/TOPBP1/NR2C2AP/DHFR/MCM2/HES1/CDKN2A/CDC7/RFC4/POLR2H/ABCA17P/NUP210/ACTL6A/RIBC2/SYNGR3/HLTF/RMI1
WP_FERROPTOSIS	WP_FERROPTOSIS	57	-0.43829	-1.87899	0.000279367	0.00280626	0.00204917	4006	tags=54%, list=27%, signal=40%	SLC11A2/GCH1/FDFT1/PCBP1/SLC39A14/FTL/CHMP5/PCBP2/ACSL1/HMGCR/COQ2/SLC1A5/MAP1LC3B/VDAC2/CTH/LPCAT3/GCLC/ACSL3/DPP4/CYBB/ATG5/ACSL5/GCLM/SAT1/NCOA4/AKR1C1/PRNP/BACH1/SLC40A1/SLC39A8/CP
ZHENG_GLIOBLASTOMA_PLASTICITY_DN	ZHENG_GLIOBLASTOMA_PLASTICITY_DN	51	-0.457953	-1.91539	0.00028091	0.00281706	0.00205705	2074	tags=39%, list=14%, signal=34%	TST/RDH5/COL4A1/PTGDS/PCMTD2/EMILIN1/CSPG4/TIMP3/PDLIM4/ITGA7/PGM5/ITGA5/PCOLCE2/LPAR1/PLAGL1/CD109/CAV1/EMP1/ZFP36/FOSB
XU_RESPONSE_TO_TRETINOIN_AND_NSC682994_UP	XU_RESPONSE_TO_TRETINOIN_AND_NSC682994_UP	14	-0.718585	-2.12328	0.000284041	0.00284371	0.00207651	1893	tags=57%, list=13%, signal=50%	BIRC2/LAMP2/CD53/STAT1/ANXA1/ITGA6/NMI/TNFSF10
REACTOME_RESPONSE_OF_EIF2AK4_GCN2_TO_AMINO_ACID_DEFICIENCY	REACTOME_RESPONSE_OF_EIF2AK4_GCN2_TO_AMINO_ACID_DEFICIENCY	100	-0.367602	-1.76795	0.000288305	0.00288161	0.00210419	5558	tags=60%, list=37%, signal=38%	RPL18/RPL36/RPL30/RPS20/RPL23A/RPS6/RPS21/EIF2S2/RPL27A/RPL22/RPS18/UBA52/RPS5/RPL29/RPL37A/RPS11/RPL19/RPS7/RPL4/RPLP1/RPL18A/RPS12/RPS27/RPL39/RPL6/RPS10/RPS15A/RPS24/RPS4X/RPLP0/RPS29/RPS17/RPL35A/RPS25/RPL10/RPL13/RPL15/RPL27/RPL10L/RPS23/RPS16/RPL11/EIF2S1/RPL26/RPL9/RPS27A/RPS14/RPS13/ATF2/RPL17/IMPACT/RPL21/RPL3/RPL41/RPL10A/RPS3A/EIF2AK4/RPS27L/RPL5/ATF3
RIZKI_TUMOR_INVASIVENESS_3D_UP	RIZKI_TUMOR_INVASIVENESS_3D_UP	179	-0.291291	-1.51247	0.000294355	0.00293453	0.00214283	3374	tags=32%, list=22%, signal=25%	GTF2E2/RTCA/PMAIP1/SAE1/TIMM17A/TFAM/FAM50B/COL1A2/UBL3/TBL2/CCNI/ALDH5A1/FGFR1/ST7/LAMTOR5/ARID5A/CNN2/INPP1/TMEM126A/RHOH/CXCL12/ERBB3/NFAT5/PTAFR/TMED10/DCAF7/MAP2K4/MAGED2/CAP1/CABYR/QDPR/HIPK3/ISCU/RUNX1T1/DCLK1/PTN/TOP2B/GNAI1/SLC25A46/CYP1B1/HLA-DPA1/GZMA/IKZF1/GLIPR1/PAM/TNC/TNFSF10/NR4A2/FAM189A2/BCAS2/LIMA1/COL3A1/DMD/XK/FILIP1L/CD69/EGR2
JAEGER_METASTASIS_UP	JAEGER_METASTASIS_UP	37	0.590795	1.85853	0.000294575	0.00293453	0.00214283	1640	tags=43%, list=11%, signal=39%	NCAPG/CENPF/TACC3/KIF2C/CDC6/DTL/AURKA/PLOD2/CKS2/SMC4/CSAG3/SPP1/NCBP2/SLC16A3/GPI/ADAM12
DAZARD_RESPONSE_TO_UV_NHEK_UP	DAZARD_RESPONSE_TO_UV_NHEK_UP	187	-0.286702	-1.4909	0.000295311	0.00293701	0.00214464	1101	tags=17%, list=7%, signal=16%	BAMBI/RAP1A/CRADD/GADD45B/GEM/LAMA2/STAT6/MYL6/DUSP1/IER3/CST6/STK17B/FOXC1/PTGS2/TM4SF1/SGK1/TACSTD2/NR4A2/CSRP1/IL6/TNFAIP3/IER2/JUNB/ODC1/ITPR1/ZFP36/CXCL2/CXCL1/MAOB/FOS/ATF3
YAGI_AML_WITH_11Q23_REARRANGED	YAGI_AML_WITH_11Q23_REARRANGED	301	-0.24934	-1.39514	0.000296187	0.00294086	0.00214745	3948	tags=38%, list=26%, signal=29%	SLC7A1/LRP10/IMPA1/PIM1/CHKB/SEL1L3/SNX17/BAP1/JTB/STAM/MEF2C/PLAUR/RGS10/NR3C1/QKI/ITGAE/ANPEP/CD81/AEBP1/ST3GAL6/CPM/BMP7/GTF2E2/CTDSPL/PYGM/SMPDL3B/NFATC3/GLRB/ITM2A/PBX3/SLC16A5/RANBP6/DPY19L1/BLNK/COQ2/PPID/CAMK1/GMDS/PPP1R7/LRIG1/EIF2B4/GPM6A/SDHB/FAM169A/TNPO1/GFRA1/LAMTOR5/ALDH3A2/UBE2N/RANBP2/CD68/PLCG2/TRIM44/TACC1/GCLC/MEIS1/PRPF18/UTP18/CLN5/MAGED2/GLUL/PREP/AP1S2/CSPG4/PRKCB/DPP4/GPM…
MCBRYAN_PUBERTAL_BREAST_5_6WK_UP	MCBRYAN_PUBERTAL_BREAST_5_6WK_UP	108	-0.345986	-1.67712	0.000305222	0.00302557	0.00220931	2506	tags=32%, list=17%, signal=27%	NIPSNAP3A/ELF1/TCF7/ACOT1/LIPA/ERBB3/SOCS6/PPP1R3C/KLHL2/CLDN8/MIS12/BCHE/PKP2/PRSS23/CIRBP/SLC25A24/TNFRSF21/UBE3A/UNC50/PCOLCE2/HLA-DQA1/NUP54/NET1/PDGFC/KTN1/CD8A/PAM/NFE2L3/FHL1/TPM2/SOCS2/TMEM45B/EDNRA/GALNT7/RND3
FARMER_BREAST_CANCER_APOCRINE_VS_LUMINAL	FARMER_BREAST_CANCER_APOCRINE_VS_LUMINAL	294	-0.259381	-1.42809	0.000307579	0.00304392	0.00222271	2781	tags=29%, list=18%, signal=24%	BAG1/MPHOSPH6/TRMT1L/ANKLE2/ETFA/MAP2K6/ZDHHC4/SMAD3/MAOA/SSR1/UCHL3/CPQ/SEC23B/TSPAN8/GFRA1/NAAA/HMGN4/RLN2/TACC2/PAPSS2/KRT7/BRINP3/AGFG1/APLP2/AZGP1/GNMT/IL6ST/MEIS3P1/HDGFL3/HGD/CTBS/MAP3K5/DBNDD2/CLDN8/ACSL3/ZDHHC17/TMX4/RNF11/TPSAB1/PKP2/NBR1/GGT1/INPP5F/FCHSD2/GGTLC1/REEP5/CCNDBP1/ESR1/GREB1/CCDC6/SREK1/PEX3/PHKB/TRIM36/ERGIC2/BMI1/MTUS1/THBS1/SGMS1/VEZF1/TBC1D9/NAMPT/PNMA1/CRYBG1/DIP2C/PA…
PROVENZANI_METASTASIS_DN	PROVENZANI_METASTASIS_DN	135	-0.318893	-1.62407	0.000309873	0.00306159	0.00223561	5296	tags=56%, list=35%, signal=37%	PFN2/YES1/PRMT1/TRAPPC6A/STXBP6/NSMF/EHD4/IFITM3/ERCC1/CYP51A1/EIF3K/PDIA6/SAA1/VAMP3/SOD1/SERPINE1/TBC1D4/KRT5/ANO1/SDC4/PSMB9/TUBB2A/ANXA6/IFITM2/RCN1/RAP1GDS1/TSEN34/ITM2B/TRIM29/FTL/FOXJ2/CTNNA1/TXNL1/BMP7/NOP53/PSMC2/TRIB2/CTDSPL/GABARAPL1/PON2/S100A2/TRIP6/S100A11/ETHE1/KDELR2/FAM171A1/LSM14A/CCND1/PPIC/TNFAIP2/EIF2S1/GPD1L/COL4A2/CTSB/EPAS1/TMED10/SPATS2L/KLRC1/PDLIM4/NOTCH2/LCN2/TPT1/SLC2…
VANDESLUIS_COMMD1_TARGETS_GROUP_2_UP	VANDESLUIS_COMMD1_TARGETS_GROUP_2_UP	13	0.773947	1.96031	0.000311146	0.00306912	0.00224111	1513	tags=46%, list=10%, signal=42%	HK2/STC2/PFKFB3/VEGFA/PDK1/ESRP1
BECKER_TAMOXIFEN_RESISTANCE_DN	BECKER_TAMOXIFEN_RESISTANCE_DN	43	-0.496172	-1.9973	0.000315433	0.00310176	0.00226494	3738	tags=51%, list=25%, signal=39%	SPTSSA/QKI/PKIA/LBR/ORC3/TSPAN6/CCND1/FGFR1/DUSP6/ME1/NR2F2/OSBPL1A/GJA1/CRYBG1/IL1R1/TM4SF1/BCAS2/PTPRK/SEMA3C/EMP1/ESRRG/AREG
GARGALOVIC_RESPONSE_TO_OXIDIZED_PHOSPHOLIPIDS_TURQUOISE_DN	GARGALOVIC_RESPONSE_TO_OXIDIZED_PHOSPHOLIPIDS_TURQUOISE_DN	47	0.576749	1.87974	0.000315486	0.00310176	0.00226494	3193	tags=49%, list=21%, signal=39%	KIFC1/KIF15/TACC3/OSGEPL1/ESPL1/BUB1B/AURKA/PLCXD1/CDC20/TMPO/PAGR1/PPP1R35/SKP2/TIMM8A/PLK1/ZNF93/GEMIN6/CCNF/XAF1/EXOSC2/TREX1/PPIL2/CDKN2C
REACTOME_DNA_DOUBLE_STRAND_BREAK_REPAIR	REACTOME_DNA_DOUBLE_STRAND_BREAK_REPAIR	116	0.448013	1.65795	0.000317831	0.00311972	0.00227806	3071	tags=30%, list=20%, signal=24%	BLM/RIF1/RAD51B/FEN1/EME1/EME2/RMI2/BRCA1/EXO1/MRE11/POLQ/POLD1/RAD51/XRCC2/TOP3A/RAD9A/TOPBP1/TIMELESS/POLD3/PARP2/CHEK2/SLX1A/RFC4/CDK2/POLH/RMI1/CHEK1/XRCC4/SIRT6/RAD51D/ABL1/MAPK8/POLM/SLX4/RTEL1
KUMAR_TARGETS_OF_MLL_AF9_FUSION	KUMAR_TARGETS_OF_MLL_AF9_FUSION	352	-0.239792	-1.38304	0.000324569	0.0031755	0.00231878	2129	tags=22%, list=14%, signal=19%	GPC4/ALDH7A1/ANKRD10/DNAJC3/VCAM1/TP53INP2/MEIS1/LTB/SH3BGR/EXT2/PERP/UBE2B/CTSB/GABBR1/C4orf3/ARMCX2/TAF9/GSDME/RECK/MS4A2/ACOT9/EIF3E/GIMAP4/RAB31/RNF11/TBXAS1/PGM1/CCNG2/BASP1/KLRC1/HOXA7/RB1/GNG12/TMEM30A/SH3GLB1/CD83/TNFRSF19/ELL2/CSNK1A1/GSTO1/RSL24D1/ZAP70/RAP1A/PLS3/ELOVL5/LCK/ATXN10/RGS9/DLAT/HOXA10/GZMA/ANXA1/PLA2G4A/SATB1/CD8A/IFI16/NFE2L2/C1R/RBPMS/ICOS/CCL5/MRC1/CD2/CPA3/HOXA9/HDC/ST…
TARTE_PLASMA_CELL_VS_PLASMABLAST_UP	TARTE_PLASMA_CELL_VS_PLASMABLAST_UP	323	-0.249479	-1.41251	0.000324569	0.0031755	0.00231878	1370	tags=17%, list=9%, signal=16%	AQP5/RAB32/CIRBP/LCN2/FUCA1/IFI44/TPT1/CYFIP1/LGMN/FEZ1/HLA-DQB2/PLPP3/RUNX1T1/P2RX1/KANK1/SYPL1/HLA-DQA1/DDR2/LYZ/DUSP1/ALOX5AP/CTSL/COL14A1/GZMA/SATB1/TCEAL1/ITGA8/FBN1/PAM/FSTL1/RBPMS/CCSER2/TNC/CPA3/CD3D/C1S/MITF/CES1/BIRC3/PTPRK/TNFAIP3/FMOD/TRIM22/BTG2/DMD/GPNMB/TPM1/KCNMA1/FABP3/IL7R/SNCA/RGS2/CFTR/FOS/EGR1/FOSB
LEE_LIVER_CANCER_HEPATOBLAST	LEE_LIVER_CANCER_HEPATOBLAST	16	-0.681813	-2.11591	0.00032765	0.00319526	0.00233321	3826	tags=75%, list=25%, signal=56%	LAMA3/EZR/PLAUR/TIMP1/KRT7/VIM/NR4A1/PTGS2/TNC/IL6/F3/FOS
PLASARI_NFIC_TARGETS_BASAL_DN	PLASARI_NFIC_TARGETS_BASAL_DN	16	-0.682056	-2.11666	0.00032765	0.00319526	0.00233321	2294	tags=69%, list=15%, signal=58%	EBF3/MFAP4/SLIT2/PDGFRA/IGFBP6/FLI1/STARD4/EPHA3/VWA5A/AHR/IFI16
YAO_TEMPORAL_RESPONSE_TO_PROGESTERONE_CLUSTER_6	YAO_TEMPORAL_RESPONSE_TO_PROGESTERONE_CLUSTER_6	66	-0.423361	-1.89916	0.000332308	0.00323543	0.00236255	4593	tags=58%, list=30%, signal=40%	CAPG/EFNB2/ADRA2C/GJB2/BTG1/SDC4/ID2/IFIT3/IFIH1/CFD/HTRA3/NOP53/CES2/IFIT2/DRAM2/BLNK/ABCB1/FAM107B/PPP2R5A/KRT18/CRYL1/TEC/WLS/ME1/ARHGEF3/PERP/CXCR4/PKP2/PRSS23/C3/TNFRSF19/TPRG1L/PRNP/PAM/TACSTD2/GHR/F3/LTF
TURASHVILI_BREAST_LOBULAR_CARCINOMA_VS_DUCTAL_NORMAL_DN	TURASHVILI_BREAST_LOBULAR_CARCINOMA_VS_DUCTAL_NORMAL_DN	84	-0.379569	-1.76213	0.000333	0.00323693	0.00236365	1549	tags=35%, list=10%, signal=31%	NTRK2/GABRP/NR3C2/FMO5/CGNL1/RIOK3/KLF8/CLIC6/RARRES1/ATP11B/KRT17/CX3CR1/CDC37L1/UBR3/ACTG2/IL20RA/SOCS2/KRT23/CNN1/DST/MGP/CX3CL1/DMD/MYLK/PTGER4/CP/MMP7/TES/SYNM
SWEET_KRAS_ONCOGENIC_SIGNATURE	SWEET_KRAS_ONCOGENIC_SIGNATURE	82	-0.380847	-1.78165	0.000335991	0.00325549	0.00237719	4338	tags=48%, list=29%, signal=34%	RPL6/EEF2/CDKN1A/BTG1/ID2/FCGR2A/SIRPA/PLIN2/RACK1/PON2/NPC2/HNF1B/TANK/HNRNPA1/CCND1/CD68/KRT18/SLC25A5/DUSP6/LAMC1/GADD45A/EIF3E/ITGAM/RPL3/EEF1B2/TGFBI/IL18/LCN2/ATP5PB/GLRX/FEZ2/HLA-DQA1/CTSS/LGALS3/FAM3C/MRC1/HIF1A/ITGB2/SLC12A2
TIEN_INTESTINE_PROBIOTICS_2HR_DN	TIEN_INTESTINE_PROBIOTICS_2HR_DN	82	-0.380793	-1.7814	0.000335991	0.00325549	0.00237719	3901	tags=52%, list=26%, signal=39%	EED/TNS3/BAZ1A/NOC3L/QKI/AK6/SAMM50/CHMP5/UFM1/GAB2/GOLGA7/PDHX/CKAP4/GABARAPL1/MICAL2/MMD/ETNK1/PHIP/TMEM165/TIAL1/ALDH5A1/PRCP/OPA1/KLC1/UBE2D1/TCEAL4/RAPGEF2/INPP5F/DIMT1/CIRBP/PPP4R1/RCHY1/CRIM1/HSPA13/TIGAR/ZFYVE16/DKK3/PICALM/PTGS2/SEC23A/CALD1/FLRT3/FERMT2
KEGG_LYSOSOME	KEGG_LYSOSOME	117	-0.341956	-1.67658	0.000337662	0.00326642	0.00238518	5077	tags=51%, list=34%, signal=34%	DNASE2/SGSH/ACP5/ATP6AP1/AP1B1/CTSD/LAMP3/CTSZ/ATP6V0A2/CTSF/AP3S1/IDS/NAGLU/ENTPD4/IGF2R/LAMP1/SLC11A2/SUMF1/NPC1/GLB1/TPP1/MFSD8/AP4E1/MANBA/AP4S1/PSAP/HGSNAT/SCARB2/NPC2/M6PR/HEXA/AGA/GNPTAB/CD68/LAPTM4A/LIPA/SORT1/AP3M1/CLN5/CTSB/AP1S2/LAMP2/SMPD1/PPT1/FUCA1/CTSK/LGMN/AP3B1/CLTC/LAPTM5/CTSO/CTSS/CD164/ASAH1/CTSG/CTSL/GALC/SLC17A5/HEXB/DNASE2B
RICKMAN_TUMOR_DIFFERENTIATED_WELL_VS_POORLY_DN	RICKMAN_TUMOR_DIFFERENTIATED_WELL_VS_POORLY_DN	330	-0.249233	-1.41851	0.000339006	0.00327415	0.00239082	2218	tags=22%, list=15%, signal=20%	SH3PXD2B/TWF1/SQOR/STX12/B3GNT9/LRRC8E/ATP6V0E1/PERP/MYD88/C4orf3/YIPF5/TP63/TRIP11/CWH43/SMTN/IGFBP6/KLC1/RAB31/GPM6B/TEX2/KLK10/FAXDC2/CEMIP/S100A6/DNAJB5/HES2/MAFB/GOLGA5/GOLT1B/UBE2Q2/TANC2/TPM4/REEP5/ELL2/CSNK1A1/KCNK6/PLS3/ZNF750/SBDS/CPEB4/PLEKHB2/GSKIP/NT5E/GNAI1/MAPK6/LUZP1/RCAN1/STK17A/ARF4/PDPN/KRT17/TUBB6/CDC37L1/DHRS7/BACH1/TMEM79/GLIPR1/PAM/PHACTR2/LPCAT2/OSBPL10/MRC1/KLF10/OSTM1/FS…
NABA_COLLAGENS	NABA_COLLAGENS	37	-0.504158	-1.92008	0.000341325	0.003286	0.00239948	1212	tags=46%, list=8%, signal=42%	COL4A1/COL4A2/COL23A1/COL8A2/COL4A4/COL17A1/COL4A6/COL13A1/COL14A1/COL16A1/COL8A1/COL9A2/COL3A1/COL12A1/COL15A1/COL6A3/COL4A3
REACTOME_COLLAGEN_CHAIN_TRIMERIZATION	REACTOME_COLLAGEN_CHAIN_TRIMERIZATION	37	-0.504158	-1.92008	0.000341325	0.003286	0.00239948	1212	tags=46%, list=8%, signal=42%	COL4A1/COL4A2/COL23A1/COL8A2/COL4A4/COL17A1/COL4A6/COL13A1/COL14A1/COL16A1/COL8A1/COL9A2/COL3A1/COL12A1/COL15A1/COL6A3/COL4A3
REACTOME_INTERLEUKIN_1_FAMILY_SIGNALING	REACTOME_INTERLEUKIN_1_FAMILY_SIGNALING	126	-0.32968	-1.66212	0.000347663	0.00334168	0.00244013	4669	tags=54%, list=31%, signal=38%	SAA1/IRAK4/PSMD13/PELI1/PTPN7/TRAF6/PSMD1/PSMD2/IL1R2/PSMB9/PSMD9/PSMC5/PSMB10/SQSTM1/PSMD10/PELI2/PSME1/PTPN9/CHUK/RBX1/PSMA1/PSMB1/NFKBIA/UBB/PSMC2/PSMC3/SKP1/PSMB6/PSMB5/MAP2K6/PSMA2/SMAD3/PSMD14/UBE2N/PSMB8/PSMA3/PSMF1/TBK1/RPS27A/PSMA4/NFKB1/MYD88/HMGB1/MAP2K1/TAB2/MAP2K4/NKIRAS1/IRAK3/PSMD6/S100B/PSMC6/IL18/PTPN12/ALOX5/PSMA5/MAP3K8/MAP3K7/PSMD7/CTSG/APP/IL1RAP/CASP1/IL1R1/IL33/IL18R1/IL18R…
REACTOME_AURKA_ACTIVATION_BY_TPX2	REACTOME_AURKA_ACTIVATION_BY_TPX2	70	0.505906	1.76082	0.000353202	0.0033895	0.00247505	3167	tags=36%, list=21%, signal=28%	CEP152/TPX2/CEP131/CEP290/YWHAG/AURKA/HAUS3/CENPJ/CEP135/OFD1/CEP78/SFI1/HMMR/HAUS8/CEP250/CEP72/CEP164/CCP110/PLK1/CDK1/NDE1/CSNK1D/PCNT/CEP70/HAUS7
STOSSI_RESPONSE_TO_ESTRADIOL	STOSSI_RESPONSE_TO_ESTRADIOL	36	-0.50336	-1.91837	0.000356205	0.00341287	0.00249212	2432	tags=53%, list=16%, signal=44%	GRK5/RHOBTB3/MSMB/ADK/KLRC4/ACOX2/SELENOP/GREB1/NRIP1/F13A1/GJA1/IL13RA2/PLA2G4A/ITGA6/PTGS2/BIRC3/CDH19/SPARCL1/NR4A3
HUANG_GATA2_TARGETS_UP	HUANG_GATA2_TARGETS_UP	134	-0.318343	-1.61435	0.000367577	0.00351623	0.00256759	4542	tags=48%, list=30%, signal=34%	CST3/TP53INP1/TGFBR1/AP3S1/DAP/CDKN1A/CCL23/BTG1/PSMB9/IFNGR2/GCNT2/FUT8/FCGR2A/FFAR2/KIT/SQSTM1/PLIN2/PLAC8/CD47/NDUFA6/UBL5/GABARAPL1/ACADM/GABARAP/DYNLT1/TMEM50A/GPX1/TAPT1/FAM107B/MGST2/B2M/PSMB8/ATP6V0E1/EVI2A/TGFBR2/GMFG/RAB31/MYL12A/IRAK3/IL17RA/GSN/KCTD12/TYROBP/GREB1/GSTO1/C1orf54/GYG1/YPEL5/LGALS1/FCGR2B/LYZ/SAT1/SAMSN1/ALOX5AP/SATB1/GLIPR1/GAB1/CPA3/CYTIP/SRGN/MNDA/CCPG1/GPR171/KCNN4
GROSS_HYPOXIA_VIA_ELK3_AND_HIF1A_UP	GROSS_HYPOXIA_VIA_ELK3_AND_HIF1A_UP	132	-0.324097	-1.63926	0.000375567	0.00358697	0.00261924	2399	tags=30%, list=16%, signal=26%	HIGD1A/ARHGAP5/NEDD4L/RORA/RNGTT/DNAJB4/MAGED1/ERRFI1/PNRC1/ETS1/SOAT1/AIMP2/SPRY2/BCL10/CSRNP1/PLPP3/CDC42EP3/MAPK6/RCAN1/SAT1/TM4SF1/SGK1/LXN/CAVIN3/PALLD/TNC/ARL6IP5/SRGN/NEDD9/KLF4/KLF6/PTGER4/FRMD6/ZFP36/CXCL2/TCIM/NFKBIZ/FOS/ATF3/EGR1
WP_OXYSTEROLS_DERIVED_FROM_CHOLESTEROL	WP_OXYSTEROLS_DERIVED_FROM_CHOLESTEROL	31	-0.548756	-1.99969	0.000377124	0.00359069	0.00262196	2265	tags=42%, list=15%, signal=36%	ACOT1/ACOT2/CYP3A4/SCP2/ACOT9/ACOX2/ESR1/IL17D/IL17B/CH25H/CYP39A1/GPR183/AMACR
LY_AGING_MIDDLE_DN	LY_AGING_MIDDLE_DN	13	0.769286	1.9485	0.000377897	0.00359069	0.00262196	814	tags=54%, list=5%, signal=51%	UBE2C/CENPF/KIF2C/KIF23/CCNB1/CDC20/FOXM1
REACTOME_POLO_LIKE_KINASE_MEDIATED_EVENTS	REACTOME_POLO_LIKE_KINASE_MEDIATED_EVENTS	13	0.769253	1.94842	0.000377897	0.00359069	0.00262196	2496	tags=77%, list=17%, signal=64%	CENPF/CCNB2/CCNB1/FOXM1/CDC25A/LIN9/PKMYT1/MYBL2/LIN37/PLK1
WORSCHECH_TUMOR_EVASION_AND_TOLEROGENICITY_UP	WORSCHECH_TUMOR_EVASION_AND_TOLEROGENICITY_UP	22	-0.617678	-2.06876	0.000378357	0.00359069	0.00262196	1998	tags=59%, list=13%, signal=51%	BLNK/CCR7/STAT4/NFKB1/CXCL10/LCP2/IL17D/IFNAR1/CCL2/IL6/CX3CL1/IL7R/CXCL9
TSENG_ADIPOGENIC_POTENTIAL_DN	TSENG_ADIPOGENIC_POTENTIAL_DN	40	-0.500519	-1.97248	0.000378941	0.00359069	0.00262196	2788	tags=55%, list=18%, signal=45%	CAPN6/TSPAN6/RAB9A/EBF3/IL6ST/COL4A2/SNAI2/EPHB6/B3GALNT1/TGFBI/HSBP1/THBD/PLPP3/SESN1/GJA1/ENPP1/LPAR1/DKK3/IL1R1/COL6A3/AOC3/SPARCL1
PID_BARD1_PATHWAY	PID_BARD1_PATHWAY	28	0.637234	1.90243	0.000395985	0.00374629	0.00273559	2065	tags=36%, list=14%, signal=31%	FANCA/BRCA1/MRE11/RAD51/FANCC/CCNE1/TOPBP1/FANCD2/FANCG/CDK2
PID_AURORA_B_PATHWAY	PID_AURORA_B_PATHWAY	32	0.624662	1.91159	0.000397312	0.00375294	0.00274044	917	tags=38%, list=6%, signal=35%	NCAPG/BIRC5/KIF2C/CDCA8/KIF23/CBX5/KIF20A/AURKA/SMC4/INCENP/NCAPH/STMN1
GEISS_RESPONSE_TO_DSRNA_UP	GEISS_RESPONSE_TO_DSRNA_UP	39	-0.520017	-2.00038	0.000405555	0.00381946	0.00278902	2518	tags=46%, list=17%, signal=39%	TNFAIP2/IFIT1/PSMA3/BIRC2/IGFBP6/ACSL3/IRF1/SAT1/ANXA1/NMI/CCL2/SRGN/KLF4/TNFAIP3/FGF2/CCL4/GBP1/ATF3
GENTILE_UV_RESPONSE_CLUSTER_D5	GENTILE_UV_RESPONSE_CLUSTER_D5	34	-0.535051	-2.02057	0.000405874	0.00381946	0.00278902	3717	tags=47%, list=25%, signal=36%	STAM/VEGFC/SRSF3/LBR/ATP6V1B2/MPHOSPH6/MRFAP1L1/UBE2N/DUSP11/DYRK1A/PITPNB/NAV3/LHFPL2/SS18/PIKFYVE/FERMT2
KEGG_PROPANOATE_METABOLISM	KEGG_PROPANOATE_METABOLISM	27	-0.572562	-2.02986	0.000406258	0.00381946	0.00278902	3973	tags=67%, list=26%, signal=49%	PCCB/PCCA/SUCLG2/HIBCH/SUCLG1/ACADM/ALDH6A1/HADHA/ALDH1B1/MCEE/ALDH3A2/LDHB/ALDH7A1/ACSS3/ALDH9A1/ACAT1/SUCLA2/MLYCD
WP_CCL18_SIGNALING_PATHWAY	WP_CCL18_SIGNALING_PATHWAY	37	-0.500759	-1.90713	0.000408049	0.00383031	0.00279694	3450	tags=54%, list=23%, signal=42%	VEGFC/FZD4/EP300/CDH1/COL1A2/MTDH/MMP2/VCAM1/FN1/VIM/MTERF4/KIF5B/ZEB2/STAT1/VMP1/PTEN/TWIST1/HIF1A/ACTA2/ATF3
MORI_PRE_BI_LYMPHOCYTE_UP	MORI_PRE_BI_LYMPHOCYTE_UP	68	0.511489	1.77349	0.000408942	0.00383272	0.0027987	1783	tags=29%, list=12%, signal=26%	UBE2C/CDCA5/DTL/PRC1/CCNB2/LMNB1/RAD51/AURKA/CDC20/SMC4/LIG1/LEF1/NCAPH/STMN1/SSBP4/CDCA3/MCM2/RACGAP1/HSPBP1/SMARCC1
LE_NEURONAL_DIFFERENTIATION_DN	LE_NEURONAL_DIFFERENTIATION_DN	18	0.708808	1.91345	0.000412582	0.00386082	0.00281921	3625	tags=67%, list=24%, signal=51%	UBE2C/KIF23/CCNB2/CKS2/E2F7/CDC20/PKMYT1/MSI1/E2F2/LHX6/CCNT1/SEMA5A
WP_HAIR_FOLLICLE_DEVELOPMENT_CYTODIFFERENTIATION_PART_3_OF_3	WP_HAIR_FOLLICLE_DEVELOPMENT_CYTODIFFERENTIATION_PART_3_OF_3	66	-0.418185	-1.87595	0.000416189	0.00388853	0.00283945	2981	tags=38%, list=20%, signal=31%	DSC2/GAS1/LRIG1/SMAD4/BMPR1A/BMP4/CD200/PERP/FZD1/NFKB1/TP63/S100A4/CTNNB1/RUNX3/NOTCH2/KLK5/DKK3/PROM1/FST/SOX9/DKK1/WNT5A/FOS/EGR2/FOSB
GAZDA_DIAMOND_BLACKFAN_ANEMIA_PROGENITOR_UP	GAZDA_DIAMOND_BLACKFAN_ANEMIA_PROGENITOR_UP	38	-0.496105	-1.92466	0.000420338	0.0039212	0.0028633	3366	tags=53%, list=22%, signal=41%	HLA-G/CHMP1B/SDHC/RRAS2/VNN2/ATP6V1B2/LST1/MRFAP1L1/LEPROT/STAT4/GABBR1/MAP2K4/RAB21/GGPS1/CD83/SLC2A3/CREM/HLA-DQA1/HLA-DPA1/NAMPT
MITSIADES_RESPONSE_TO_APLIDIN_DN	MITSIADES_RESPONSE_TO_APLIDIN_DN	218	0.400229	1.58647	0.000422713	0.00393725	0.00287503	1934	tags=21%, list=13%, signal=18%	NCAPG/CENPF/BIRC5/BLM/TPX2/CDT1/TACC3/ASPM/PTTG1/CDCA8/SLC5A3/BUB1B/NUP205/CBX5/RSRC1/AURKA/CCNB1/KAZN/SCD/GPRC5A/PPAT/PCLAF/FANCI/ATP8A1/CCNE1/NCAPH/FOXM1/TOPBP1/NCAPG2/POLD3/MCM2/ACLY/ZWINT/CAMSAP1/AVL9/CDC7/GPI/TMEM97/TRAM2/AP3D1/RACGAP1/RFC4/FANCG/NCAPD2/MYBL2
KUWANO_RNA_STABILIZED_BY_NO	KUWANO_RNA_STABILIZED_BY_NO	7	-0.837407	-2.02234	0.000424498	0.00394777	0.0028827	986	tags=57%, list=7%, signal=53%	GADD45B/PTGS2/KLF10/RGS2
ZHONG_SECRETOME_OF_LUNG_CANCER_AND_FIBROBLAST	ZHONG_SECRETOME_OF_LUNG_CANCER_AND_FIBROBLAST	126	-0.326149	-1.64432	0.000425539	0.00395134	0.00288531	3650	tags=44%, list=24%, signal=34%	CD81/ACTB/YWHAH/LMNA/RACK1/PSMA1/PSMB1/GSTA1/CDH1/PHACTR4/CD9/GSTM1/PSMB6/HSP90B1/VCL/NPC2/SPARC/C2/PSMB5/CANT1/WDR1/GLO1/PPIC/SERPINB6/YWHAB/RHOA/ECM1/ANXA4/ACTN1/PSMA3/LAP3/TNXB/VCAM1/FN1/PSMA4/ME1/MSN/CTSB/ATP6AP2/HMGB1/YWHAQ/NPM1/RPL10A/FUCA1/TPT1/ENPP2/GSTO1/PSMA5/FAM3C/APP/LXN/CYTIP/SEMA3C/ACTA2/CX3CL1/CP
CROONQUIST_NRAS_SIGNALING_UP	CROONQUIST_NRAS_SIGNALING_UP	32	-0.546365	-2.00232	0.000426834	0.00395726	0.00288964	2088	tags=50%, list=14%, signal=43%	DUSP6/MALT1/OSBPL1A/GATM/CYBB/NCF2/LGALS1/CD48/CX3CR1/TBC1D9/CCL5/RNASE6/CCL3/GPNMB/CCL4/GCNT1
BOSCO_TH1_CYTOTOXIC_MODULE	BOSCO_TH1_CYTOTOXIC_MODULE	78	-0.394386	-1.8081	0.000429993	0.00398041	0.00290654	3442	tags=46%, list=23%, signal=36%	PRKCA/MYBL1/SOCS1/HERC6/SLAMF1/GIMAP7/ABCB1/F2R/IL15/BATF2/BCL2L14/APOL3/ANXA2R/STAT4/GIMAP5/GIMAP4/CD38/CEMIP/RGL1/CXCL10/KLHDC1/RUNX3/ENPP2/TSHZ3/F13A1/FCGR2B/ANKRD22/GZMK/CH25H/PTGER2/CALHM6/CDK6/CCR5/GPR171/IDO1/CXCL9
CROONQUIST_NRAS_VS_STROMAL_STIMULATION_DN	CROONQUIST_NRAS_VS_STROMAL_STIMULATION_DN	82	0.484913	1.72376	0.000432509	0.00399755	0.00291906	1230	tags=29%, list=8%, signal=27%	UBE2C/TROAP/TPX2/TK1/KIF2C/CDC6/RECQL4/PTTG1/EZH2/CDC45/CENPE/CCNB2/AURKA/TRAIP/CCNB1/CDC20/APOBEC3B/FOXM1/CDKN3/STMN1/NASP/NUPR1/MCM2/HES1
AMIT_EGF_RESPONSE_60_HELA	AMIT_EGF_RESPONSE_60_HELA	44	-0.472602	-1.91937	0.000438547	0.00404714	0.00295527	3274	tags=50%, list=22%, signal=39%	PMAIP1/DCUN1D4/PLSCR1/DNAJC24/CCND1/TNFAIP2/UGCG/SNAI2/LIF/RUNX3/SLC2A3/LDLR/MBNL2/NCKAP1/FOXC1/KLF10/NR4A2/MOAP1/KLF6/TIPARP/NR4A3/FOSB
MISHRA_CARCINOMA_ASSOCIATED_FIBROBLAST_UP	MISHRA_CARCINOMA_ASSOCIATED_FIBROBLAST_UP	23	-0.594782	-2.00809	0.00044018	0.004056	0.00296174	1500	tags=39%, list=10%, signal=35%	RAB3B/CTSK/PLAU/GEM/KRT17/CCL2/TNC/FOS/EGR1
WP_HEPATOCYTE_GROWTH_FACTOR_RECEPTOR_SIGNALING	WP_HEPATOCYTE_GROWTH_FACTOR_RECEPTOR_SIGNALING	34	-0.533303	-2.01397	0.000446687	0.00410601	0.00299826	1914	tags=38%, list=13%, signal=33%	RAP1B/CRK/MAP2K1/PAK1/HGF/RAP1A/RASA1/ITGB1/PTEN/ITGA1/GAB1/MET/FOS
ADDYA_ERYTHROID_DIFFERENTIATION_BY_HEMIN	ADDYA_ERYTHROID_DIFFERENTIATION_BY_HEMIN	69	-0.408912	-1.8327	0.000446973	0.00410601	0.00299826	1427	tags=25%, list=9%, signal=22%	TAX1BP1/NCOA1/RTN4/CREM/AKR1C1/CTSL/ADAM10/IER3/SLC2A14/SOCS2/MOAP1/ETV5/KLF6/ANGPT1/CXCL2/ATF3/EGR1
KEGG_GLUTATHIONE_METABOLISM	KEGG_GLUTATHIONE_METABOLISM	48	-0.452357	-1.8601	0.00045	0.00412751	0.00301396	4680	tags=65%, list=31%, signal=45%	GGT5/GSTP1/PGD/GSTM4/RRM2B/GSTM3/GSTA5/MGST1/TXNDC12/MGST3/ANPEP/IDH1/IDH2/GSTA1/GSTA2/GSTA3/GSTM5/GSTM1/GGCT/GPX1/GSTT2/MGST2/LAP3/GCLC/GSTA4/GGT1/GPX7/GSTM2/GSTO1/GCLM/ODC1
BILD_CTNNB1_ONCOGENIC_SIGNATURE	BILD_CTNNB1_ONCOGENIC_SIGNATURE	74	-0.386806	-1.7529	0.000450946	0.00412989	0.0030157	3688	tags=53%, list=24%, signal=40%	NR3C1/QKI/DDX52/MED31/ZMAT3/FBXO11/DHX36/SBSPON/LATS2/FERMT1/ELF1/THOC2/CYP24A1/SECISBP2/WASHC4/SRSF10/TRIM14/RBM25/SCAF11/GNG12/CLN8/AXIN2/COL8A2/BAMBI/SREK1/SMC3/LUZP1/NEMF/DDR2/COL13A1/ARL5A/PLAGL1/RUNX2/PHACTR2/SCML1/NEK1/TNFAIP3/ARHGAP29/DUSP5
BIOCARTA_MHC_PATHWAY	BIOCARTA_MHC_PATHWAY	13	-0.734171	-2.11935	0.000457455	0.00417705	0.00305013	2988	tags=85%, list=20%, signal=68%	PSMB6/PSMB5/CD74/B2M/PSMB8/HLA-A/HLA-DRB5/HLA-DRB4/HLA-DRB3/HLA-DRB1/HLA-DRA
KARLSSON_TGFB1_TARGETS_UP	KARLSSON_TGFB1_TARGETS_UP	116	-0.336285	-1.65191	0.000457483	0.00417705	0.00305013	4078	tags=45%, list=27%, signal=33%	ZYX/NAE1/TCP1/ACTR3/EIF5/RSL1D1/BAZ1A/GADD45G/BTBD10/NIP7/COQ10B/ABCE1/GTPBP4/HSPA9/DPY19L1/TIMP1/USP10/MPHOSPH6/TOMM20/MAK16/EEF1E1/UCHL3/EIF2S1/ESD/TOMM70/ACTN1/SLC25A5/IPO5/UTP18/MSN/PPA1/CYCS/PELO/PREP/EIF3A/SNX7/PPP1R2/DDX21/TPM4/ZC3H15/TNFRSF12A/SLTM/GCSH/RWDD1/DLAT/CYP1B1/SYNCRIP/KLF6/SLC8A1/TPM1/BAG2/MIR22HG
KUROZUMI_RESPONSE_TO_ONCOCYTIC_VIRUS	KUROZUMI_RESPONSE_TO_ONCOCYTIC_VIRUS	32	-0.545175	-1.99796	0.000458451	0.00417954	0.00305195	2058	tags=53%, list=14%, signal=46%	LTB/IL6ST/IL2RB/ITGAM/CXCL10/C3/IL18/IL10RA/CCR1/CASP1/CCL5/CCL2/CCL3/CCR5/CXCL2/IL1B/CXCL9
KIM_GERMINAL_CENTER_T_HELPER_UP	KIM_GERMINAL_CENTER_T_HELPER_UP	56	-0.434068	-1.8484	0.000461087	0.00419722	0.00306486	3727	tags=50%, list=25%, signal=38%	STAMBP/PITPNC1/ZMAT3/IQGAP1/CREBL2/PON2/KLHL6/PRKACB/TMBIM4/MFSD6/CPSF2/CHI3L2/PRPF38B/AP1S2/ETS1/GIMAP4/PPP1CC/TMEM64/SLC35F5/SLC25A46/STAT1/NCKAP1/AMPD3/PPP3CB/PHACTR2/OSTM1/STK39/EGR2
VALK_AML_CLUSTER_3	VALK_AML_CLUSTER_3	29	-0.560444	-2.02169	0.000465215	0.0042284	0.00308763	3676	tags=59%, list=24%, signal=44%	RAP2A/SERPINB8/COL4A5/PDGFD/DOCK1/TCEAL9/IL6ST/IL17RA/AGTPBP1/SELENOP/BLVRA/ENPP4/NET1/MAP7/CRYBG1/ADCY2/CFH
LUI_THYROID_CANCER_PAX8_PPARG_DN	LUI_THYROID_CANCER_PAX8_PPARG_DN	45	-0.472346	-1.91544	0.000479773	0.00435414	0.00317945	4903	tags=67%, list=33%, signal=45%	RPS5/EIF3K/PSMD8/ERGIC3/RPL18A/RPS12/RAN/AKR1B1/DNAJA1/HSP90AB1/EIF5/ITM2B/EIF3F/SRSF3/SKP1/TMBIM6/ETHE1/CD74/LITAF/B2M/UBE2E3/RPL17/RPL21/HSPA8/RPL10A/PPT1/RTN4/ATP5F1A/HINT1/ATXN10
FINAK_BREAST_CANCER_SDPP_SIGNATURE	FINAK_BREAST_CANCER_SDPP_SIGNATURE	23	-0.592512	-2.00042	0.000480563	0.00435474	0.00317988	1916	tags=61%, list=13%, signal=53%	GIMAP5/VGLL1/RUNX3/CD52/MIR99AHG/CD48/TRBV5-4/RAI2/HOXA10/GZMA/CD8A/SLC40A1/CD247/OGN
SARTIPY_BLUNTED_BY_INSULIN_RESISTANCE_UP	SARTIPY_BLUNTED_BY_INSULIN_RESISTANCE_UP	18	-0.646627	-2.08487	0.000485288	0.00438566	0.00320246	328	tags=39%, list=2%, signal=38%	RGL1/LRRFIP1/MNDA/JUNB/FRMD6/CXCL2/SOCS3
MEBARKI_HCC_PROGENITOR_WNT_UP_BLOCKED_BY_FZD8CRD	MEBARKI_HCC_PROGENITOR_WNT_UP_BLOCKED_BY_FZD8CRD	101	-0.351991	-1.69483	0.000485433	0.00438566	0.00320246	2289	tags=35%, list=15%, signal=30%	ACTN1/NR2F1-AS1/ALDH7A1/FN1/ARHGEF3/ARHGDIB/EVI2A/PDLIM7/DPT/CCNG2/CRISPLD2/PRSS23/LAYN/GRK3/TPM4/CARMN/DCN/KANK1/CCR1/SLC1A3/SH3BP4/CYP1B1/FHL2/IL1R1/FBN1/MOXD1/PRICKLE2/PAMR1/SEMA3C/COL3A1/RSPO3/TMEM158/LUM/RBM24/F3
BLANCO_MELO_INFLUENZA_A_INFECTION_A594_CELLS_UP	BLANCO_MELO_INFLUENZA_A_INFECTION_A594_CELLS_UP	32	-0.539345	-1.9766	0.000503841	0.0045421	0.0033167	4120	tags=59%, list=27%, signal=43%	ZFAND2A/NXT2/PLAUR/CISD2/CPM/IFIT2/PYGM/C1D/PMAIP1/TMED7/DUSP6/HSPA5/SRP9/IDI1/CCL5/CCL2/KLF10/RGS2/EGR1
REACTOME_CHROMOSOME_MAINTENANCE	REACTOME_CHROMOSOME_MAINTENANCE	80	0.492454	1.75083	0.000505346	0.0045421	0.0033167	3901	tags=41%, list=26%, signal=31%	CHTF18/CENPO/CENPT/BLM/MIS18BP1/FEN1/CENPU/POLD1/CENPW/PIF1/LIG1/OIP5/POLD3/TERT/DSCC1/POLA1/MIS18A/RFC4/POLR2H/CDK2/CENPC/CENPP/RTEL1/ITGB3BP/DAXX/PRIM1/ANKRD28/CENPX/RFC5/ACD/POLR2A/TERF1/POLR2J
HAN_JNK_SINGALING_DN	HAN_JNK_SINGALING_DN	37	-0.496431	-1.89065	0.000505569	0.0045421	0.0033167	1554	tags=35%, list=10%, signal=32%	MAP4K3/C3/LCN2/ENPP2/HSD11B1/AHR/GHR/SEMA3C/FAS/CP/SOCS3/RGS2/OGN
REACTOME_DEFECTIVE_CFTR_CAUSES_CYSTIC_FIBROSIS	REACTOME_DEFECTIVE_CFTR_CAUSES_CYSTIC_FIBROSIS	59	-0.434261	-1.86809	0.000506295	0.0045421	0.0033167	5259	tags=64%, list=35%, signal=42%	PSMC4/PSMC1/RNF185/UBA52/PSMD12/PSMD8/DERL2/PSMD13/RNF5/PSMD1/PSMD2/PSMB9/PSMD9/PSMC5/ERLIN1/PSMB10/PSMD10/PSME1/PSMA1/PSMB1/UBB/PSMC2/PSMC3/PSMB6/PSMB5/PSMA2/PSMD14/PSMB8/PSMA3/PSMF1/RPS27A/PSMA4/PSMD6/PSMC6/ERLEC1/PSMA5/PSMD7/CFTR
REACTOME_ECM_PROTEOGLYCANS	REACTOME_ECM_PROTEOGLYCANS	66	-0.413543	-1.85512	0.000506523	0.0045421	0.0033167	2095	tags=36%, list=14%, signal=31%	TNXB/FN1/COL4A2/LAMC1/ITGB3/LAMB1/ITGA7/COL4A4/DCN/LAMA2/COL4A6/ITGB1/APP/ITGA8/ASPN/TNC/LAMA4/COL9A2/COL3A1/FMOD/LUM/COL6A3/COL4A3/ITGAV
KYNG_WERNER_SYNDROM_AND_NORMAL_AGING_DN	KYNG_WERNER_SYNDROM_AND_NORMAL_AGING_DN	168	-0.28604	-1.50226	0.000511659	0.00458133	0.00334534	2497	tags=26%, list=17%, signal=22%	SLAMF8/DPM1/HCCS/CNN2/UBE2N/AMFR/GSPT1/UFD1/ARHGDIB/SLC16A2/TGFBR2/IL2RB/MAP2K4/IGFBP6/CACNA1D/ZBTB4/KIF5B/MORC3/CYFIP1/WFDC2/LGMN/TMEM263/GSTO1/BECN1/PSMA5/PHKB/SMARCA1/HINT1/MYL6/NEDD4/DKK3/CD8A/SLC35A1/TM4SF1/SGK1/ZNF440/CLDN10/FGFR2/MNDA/USO1/RGN/PCP4/RND3
GAL_LEUKEMIC_STEM_CELL_DN	GAL_LEUKEMIC_STEM_CELL_DN	185	0.402788	1.56992	0.000512594	0.00458288	0.00334647	1247	tags=21%, list=8%, signal=19%	NCAPG/BIRC5/KIFC1/ONECUT2/E2F1/CDC6/FEN1/CDCA8/CDC45/ESPL1/FER1L4/BUB1B/CCNB2/LMNB1/RAD51/KIF20A/ALB/MOSPD3/CCNB1/CD86/IFNA4/ASF1B/PCLAF/CDC20/LIG1/P2RX5/CDKN3/ITGA2B/REST/GINS2/ALPP/HMMR/ARHGEF15/CADM3/PRUNE1/NPAS3/DHFR/ZWINT
CASTELLANO_NRAS_TARGETS_UP	CASTELLANO_NRAS_TARGETS_UP	61	-0.409212	-1.78422	0.000517546	0.00461361	0.00336891	4118	tags=48%, list=27%, signal=35%	ZNF32/TUBB2A/ANXA8L1/IFIH1/SPCS3/ACADM/HLA-B/PHLDA3/PPP1R7/LSP1/ANXA4/B2M/EXOC4/PSMB8/PERP/PON3/KCTD12/LCN2/CCNG1/GJA1/STAT1/CRYBG1/IFI16/ADCY2/GBP2/FNDC3A/MGP/CFH/CX3CL1
ZHAN_EARLY_DIFFERENTIATION_GENES_UP	ZHAN_EARLY_DIFFERENTIATION_GENES_UP	6	-0.87585	-1.98968	0.000517564	0.00461361	0.00336891	1221	tags=67%, list=8%, signal=61%	XBP1/HSPA13/BMI1/ITGA6
FLOTHO_PEDIATRIC_ALL_THERAPY_RESPONSE_UP	FLOTHO_PEDIATRIC_ALL_THERAPY_RESPONSE_UP	52	-0.435542	-1.84342	0.00053385	0.00475174	0.00346977	4903	tags=62%, list=33%, signal=42%	RPS5/EEF1G/RPL37A/OLFML2A/EIF3D/VAMP3/RPL6/EEF2/TMED2/MXRA7/STAM/MACO1/RPLP0/CTDSPL/SLC38A2/RNF139/RPL27/TOMM20/RPS16/RAB14/RAB1A/RPL17/TPT1/RSL24D1/CDC42EP3/SYPL1/CLEC2B/RPL5/ITGA6/KLF10/EMP1/CD69
KEGG_DILATED_CARDIOMYOPATHY	KEGG_DILATED_CARDIOMYOPATHY	81	-0.381504	-1.78082	0.000534685	0.00475214	0.00347007	2062	tags=30%, list=14%, signal=26%	SGCB/SGCA/ITGB8/ITGB3/CACNA1D/ITGA7/TPM4/ITGA5/LAMA2/ITGB1/DES/ITGA8/ITGA6/ADCY2/ITGA1/TPM2/CACNA1C/CACNA2D3/SLC8A1/DMD/CACNB2/TPM1/ITGAV/PLN
MOLENAAR_TARGETS_OF_CCND1_AND_CDK4_UP	MOLENAAR_TARGETS_OF_CCND1_AND_CDK4_UP	51	-0.444589	-1.8595	0.000535935	0.00475623	0.00347305	2311	tags=39%, list=15%, signal=33%	MFSD6/LINC00667/ARMCX1/ATP6V0E1/TMEM204/BRWD1/KLHDC1/PPCS/LINC01003/STOM/ENPP2/STARD4/EIF5A2/NT5E/TMEM17/RNF170/FZD7/SATB1/MAGI2/RGS2
HEIDENBLAD_AMPLICON_8Q24_DN	HEIDENBLAD_AMPLICON_8Q24_DN	37	-0.495072	-1.88547	0.000541599	0.00479941	0.00350459	2178	tags=35%, list=14%, signal=30%	VAPA/COMMD6/SLC14A1/MYL12A/IRAK3/NT5DC1/LAPTM5/NT5C2/MYOF/SRSF11/PRICKLE1/SEC63/KCNN4
DORN_ADENOVIRUS_INFECTION_12HR_DN	DORN_ADENOVIRUS_INFECTION_12HR_DN	29	-0.555698	-2.00457	0.000543474	0.00480188	0.00350639	2551	tags=41%, list=17%, signal=34%	CCND1/EWSR1/MCL1/CD83/TNFRSF12A/IER3/FHL2/NFE2L2/SYNCRIP/SGK1/LIMA1/IL6
MOSERLE_IFNA_RESPONSE	MOSERLE_IFNA_RESPONSE	29	-0.555339	-2.00328	0.000543474	0.00480188	0.00350639	4455	tags=69%, list=30%, signal=49%	RTP4/RSAD2/SAMD9/IFIT3/IFIH1/IFI44L/IFIT5/IFIT2/MX1/DDX58/IFIT1/SAMD9L/CXCL10/IFI44/DDX60/STAT1/IFI16/TNFSF10/TRIM22/GBP1
IIZUKA_LIVER_CANCER_EARLY_RECURRENCE	IIZUKA_LIVER_CANCER_EARLY_RECURRENCE	11	-0.749617	-2.09211	0.00054637	0.00482039	0.00351991	2066	tags=91%, list=14%, signal=79%	MEF2C/DDX17/VIM/PDGFRA/LAPTM5/REL/SGK1/TNFAIP3/TRIM22/HLA-DRA
SESTO_RESPONSE_TO_UV_C3	SESTO_RESPONSE_TO_UV_C3	17	-0.670046	-2.13031	0.000550751	0.00485087	0.00354216	3274	tags=71%, list=22%, signal=55%	PMAIP1/MAD2L1BP/EIF2S1/MYD88/CYCS/DUSP1/IER3/PTGS2/SOX9/IL1B/RND3/ATF3
WP_MIRNAS_INVOLVEMENT_IN_THE_IMMUNE_RESPONSE_IN_SEPSIS	WP_MIRNAS_INVOLVEMENT_IN_THE_IMMUNE_RESPONSE_IN_SEPSIS	30	-0.541393	-1.93987	0.000551436	0.00485087	0.00354216	3593	tags=57%, list=24%, signal=43%	CHUK/NFKBIA/TLR4/RELB/VCAM1/NFKB1/MYD88/TAB2/LCN2/IRF1/REL/MAP3K7/ICAM1/TLR7/CCL3/IL6/CCL4
CLASPER_LYMPHATIC_VESSELS_DURING_METASTASIS_DN	CLASPER_LYMPHATIC_VESSELS_DURING_METASTASIS_DN	35	-0.514578	-1.95981	0.000553435	0.00486134	0.00354981	3280	tags=69%, list=22%, signal=54%	COL6A1/LOXL1/COL5A2/COL6A2/SDC2/COL5A1/TWIST2/COL1A2/TIMP1/JAM2/EMILIN2/SYK/NT5E/LAMA2/PCOLCE2/LPAR1/CXCL6/FBN1/LTBP1/RDX/CDH11/SEMA3C/COL3A1/COL6A3
PLASARI_TGFB1_TARGETS_1HR_UP	PLASARI_TGFB1_TARGETS_1HR_UP	31	-0.537722	-1.95948	0.000556433	0.00488055	0.00356383	1456	tags=32%, list=10%, signal=29%	NR4A1/LIF/CSRNP1/GADD45B/IER3/PTGS2/KLF10/IL6/JUNB/EGR2
WP_CELL_CYCLE	WP_CELL_CYCLE	107	0.454967	1.67114	0.000557658	0.00488417	0.00356648	2888	tags=32%, list=19%, signal=26%	E2F1/CDC6/PTTG1/YWHAG/PTTG2/ORC4/CDC45/ESPL1/CCNB2/ORC6/CCNB1/CDKN1B/CDC20/CCNE1/CDC25A/MCM2/CDKN2A/CDC7/GSK3B/CHEK2/CDKN2D/PKMYT1/ZBTB17/CDK2/SKP2/MCM3/FZR1/PLK1/CHEK1/CDK1/E2F2/CDC25B/ABL1/MCM5
CASORELLI_APL_SECONDARY_VS_DE_NOVO_UP	CASORELLI_APL_SECONDARY_VS_DE_NOVO_UP	31	-0.537275	-1.95785	0.000565195	0.00493837	0.00360605	3027	tags=42%, list=20%, signal=34%	EVI2B/OTULINL/CPQ/HDAC4/LAMC1/TMX4/MCTP2/SLC24A3/KLF4/PTGER2/FOS/CSGALNACT1/FOSB
HERNANDEZ_ABERRANT_MITOSIS_BY_DOCETACEL_2NM_DN	HERNANDEZ_ABERRANT_MITOSIS_BY_DOCETACEL_2NM_DN	20	-0.614614	-2.04271	0.000565487	0.00493837	0.00360605	3460	tags=80%, list=23%, signal=62%	FBXO11/CDH1/ITM2A/PARD3/CCND1/PABPC4/PDGFRA/HSPA8/LCP2/A2M/IL1RAP/CRYM/LUM/WNT5A/CD69/EGR1
REACTOME_EUKARYOTIC_TRANSLATION_ELONGATION	REACTOME_EUKARYOTIC_TRANSLATION_ELONGATION	92	-0.361724	-1.71473	0.000569079	0.00496254	0.0036237	5558	tags=63%, list=37%, signal=40%	RPL18/RPL36/RPL30/RPS20/RPL23A/RPS6/RPS21/RPL27A/RPL22/RPS18/UBA52/RPS5/EEF1G/RPL29/RPL37A/RPS11/RPL19/RPS7/RPL4/RPLP1/RPL18A/RPS12/RPS27/RPL39/RPL6/EEF2/RPS10/RPS15A/RPS24/RPS4X/RPLP0/RPS29/RPS17/RPL35A/RPS25/RPL10/RPL13/RPL15/RPL27/RPL10L/RPS23/RPS16/RPL11/RPL26/RPL9/RPS27A/RPS14/RPS13/RPL17/RPL21/RPL3/RPL41/EEF1B2/RPL10A/RPS3A/EEF1A1/RPS27L/RPL5
THILLAINADESAN_ZNF217_TARGETS_UP	THILLAINADESAN_ZNF217_TARGETS_UP	36	0.585815	1.82807	0.000578341	0.005036	0.00367735	1325	tags=31%, list=9%, signal=28%	SKA3/CDCA8/CENPU/BRCA1/CABIN1/PFKFB3/LMNB1/HAUS3/RAC3/TCF3/BAIAP2L1
REACTOME_KERATINIZATION	REACTOME_KERATINIZATION	91	0.462431	1.67076	0.000581519	0.00505288	0.00368968	4600	tags=53%, list=30%, signal=37%	KRTAP4-11/KAZN/EVPL/LCE2C/CELA2A/SPRR1B/LCE2A/LCE2D/KRT31/LCE1D/KRT81/KRTAP5-9/KRTAP4-1/KRTAP10-10/SPRR2E/KRTAP5-8/KRTAP1-3/KRT86/KRT3/LCE3E/KRTAP11-1/SPRR1A/PKP3/KRT9/KRT85/SPRR2D/LCE5A/KLK14/KRT28/KRTAP2-1/KRTAP2-4/LCE1F/KRTAP1-1/KLK13/LCE1C/KRT71/KRT32/LCE3C/LCE4A/LCE3B/KRT8/KRTAP19-1/LCE3A/KRT19/PKP1/CDSN/KRT76/KRT38
WP_REGULATION_OF_SISTER_CHROMATID_SEPARATION_AT_THE_METAPHASEANAPHASE_TRANSITION	WP_REGULATION_OF_SISTER_CHROMATID_SEPARATION_AT_THE_METAPHASEANAPHASE_TRANSITION	14	0.741647	1.91356	0.000581959	0.00505288	0.00368968	605	tags=36%, list=4%, signal=34%	PTTG1/CENPE/ESPL1/BUB1B/CDC20
DUNNE_TARGETS_OF_AML1_MTG8_FUSION_UP	DUNNE_TARGETS_OF_AML1_MTG8_FUSION_UP	43	-0.480168	-1.93288	0.000591362	0.00511975	0.0037385	1169	tags=30%, list=8%, signal=28%	CD302/RASGRP2/LAPTM5/LYZ/IGFBP7/FNBP1/CTSG/SAMSN1/ALOX5AP/ATP2B4/SRGN/SLA/PTGER4
PID_ARF6_TRAFFICKING_PATHWAY	PID_ARF6_TRAFFICKING_PATHWAY	45	-0.465516	-1.88774	0.000591362	0.00511975	0.0037385	3757	tags=56%, list=25%, signal=42%	ITGA2/AGTR1/CTNNA1/PLD1/PIP5K1C/CDH1/EXOC1/ADRB2/EXOC2/SCAMP2/CTNND1/EXOC4/ASAP2/KLC1/CTNNB1/EXOC6/CPE/ITGA7/CLTC/ITGA5/ITGB1/ITGA8/ITGA6/ITGA1/ITGAV
CROONQUIST_NRAS_VS_STROMAL_STIMULATION_UP	CROONQUIST_NRAS_VS_STROMAL_STIMULATION_UP	37	-0.492436	-1.87544	0.000593178	0.00512809	0.00374459	3537	tags=54%, list=23%, signal=41%	ZNF217/IQSEC1/BCKDHB/NRAS/JCHAIN/ARHGAP5/RHOBTB3/DUSP6/GATM/CYBB/RASGRP2/MCC/SNAP23/CX3CR1/SLC7A7/ALOX5AP/TBC1D9/RNASE6/SYNM/KCNN4
REACTOME_ACTIVATION_OF_THE_PRE_REPLICATIVE_COMPLEX	REACTOME_ACTIVATION_OF_THE_PRE_REPLICATIVE_COMPLEX	28	0.626228	1.86957	0.000598579	0.00516736	0.00377327	2335	tags=39%, list=15%, signal=33%	CDT1/CDC6/RPA4/ORC4/CDC45/ORC6/MCM2/CDC7/POLA1/CDK2/MCM3
PID_PLK1_PATHWAY	PID_PLK1_PATHWAY	39	0.574054	1.82936	0.000610045	0.0052588	0.00384004	733	tags=28%, list=5%, signal=27%	TPX2/CENPU/CENPE/BUB1B/PRC1/KIF20A/AURKA/CCNB1/BORA/CDC20/INCENP
SCIAN_CELL_CYCLE_TARGETS_OF_TP53_AND_TP73_DN	SCIAN_CELL_CYCLE_TARGETS_OF_TP53_AND_TP73_DN	20	0.685884	1.90631	0.000613172	0.00527819	0.0038542	854	tags=40%, list=6%, signal=38%	UBE2C/TPX2/KIF23/AURKA/CCNB1/CKS2/CDC20/CDKN3
KEGG_ARRHYTHMOGENIC_RIGHT_VENTRICULAR_CARDIOMYOPATHY_ARVC	KEGG_ARRHYTHMOGENIC_RIGHT_VENTRICULAR_CARDIOMYOPATHY_ARVC	66	-0.408022	-1.83035	0.000616215	0.00528379	0.00385828	2487	tags=41%, list=16%, signal=34%	ACTN3/CACNA2D4/TCF7/TCF7L1/ACTN1/SGCB/SGCA/ITGB8/ITGB3/CTNNB1/PKP2/CACNA1D/ITGA7/GJA1/ITGA5/LAMA2/ITGB1/DES/ITGA8/ITGA6/ITGA1/CACNA1C/CACNA2D3/SLC8A1/DMD/CACNB2/ITGAV
WP_ARRHYTHMOGENIC_RIGHT_VENTRICULAR_CARDIOMYOPATHY	WP_ARRHYTHMOGENIC_RIGHT_VENTRICULAR_CARDIOMYOPATHY	66	-0.408022	-1.83035	0.000616215	0.00528379	0.00385828	2487	tags=41%, list=16%, signal=34%	ACTN3/CACNA2D4/TCF7/TCF7L1/ACTN1/SGCB/SGCA/ITGB8/ITGB3/CTNNB1/PKP2/CACNA1D/ITGA7/GJA1/ITGA5/LAMA2/ITGB1/DES/ITGA8/ITGA6/ITGA1/CACNA1C/CACNA2D3/SLC8A1/DMD/CACNB2/ITGAV
CUI_TCF21_TARGETS_2_UP	CUI_TCF21_TARGETS_2_UP	376	0.34995	1.43532	0.000616457	0.00528379	0.00385828	2354	tags=22%, list=16%, signal=19%	UBE2C/UBE2T/CDCA5/BRI3BP/BLM/TPX2/CDT1/TK1/NUF2/PIMREG/TACC3/UHRF1/ASPM/SKA3/PTTG1/CDCA8/MEX3A/CDC45/DTL/ESPL1/LRRC56/LRFN4/KNTC1/CCNB2/LMNB1/CBX5/POLD1/RAD51/VASH2/C1QTNF12/CDKN1B/PPP1R14B/MYCN/BEX1/MMP11/INCENP/ARHGAP39/TMEM132A/NCAPH/CELF4/TMSB15B/STMN1/MXD3/ATAD3A/HMMR/CD276/PYCR3/TIMELESS/CXXC4/PGAP2/CDCA3/COLEC11/KNSTRN/FAM185A/THOP1/IQGAP3/RAB17/TMEM97/RELT/ZNF692/RCC2/HSPBP1/NSL1/DSCC1/AL…
REACTOME_INTERLEUKIN_1_PROCESSING	REACTOME_INTERLEUKIN_1_PROCESSING	7	-0.829722	-2.00379	0.000618984	0.0052979	0.00386859	1932	tags=71%, list=13%, signal=62%	NFKB1/IL18/CTSG/CASP1/IL1B
SANA_RESPONSE_TO_IFNG_DN	SANA_RESPONSE_TO_IFNG_DN	80	-0.380914	-1.7594	0.000625224	0.00534371	0.00390204	4501	tags=54%, list=30%, signal=38%	POLD2/RAN/RPL6/VWF/TXNDC5/ANGPTL2/HSP90AB1/HMGCL/MGST3/RHOC/CCT4/RPLP0/PON2/MICAL2/TIMM17A/SLC25A3/MORF4L2/APEX1/ADPRM/EI24/THSD4/KDELR2/FGFR1/PRCP/ANTXR1/KRT7/ARHGDIB/GADD45A/YWHAQ/PRSS23/EIF4G2/RPL10A/NDUFA4/TPT1/RTN4/ATP5PB/RPS3A/GJA1/LGALS1/OAT/DKK1/ODC1/HHIP
ONDER_CDH1_TARGETS_3_DN	ONDER_CDH1_TARGETS_3_DN	44	-0.461578	-1.8746	0.000628084	0.00536054	0.00391433	2088	tags=34%, list=14%, signal=29%	DUSP6/VGLL1/TP63/CWH43/KLK10/LCN2/NAV3/MYO5C/PTGS2/FST/SOX9/SERPINB1/CXCL2/IL1B/CXCL1
DESERT_PERIVENOUS_HEPATOCELLULAR_CARCINOMA_SUBCLASS_UP	DESERT_PERIVENOUS_HEPATOCELLULAR_CARCINOMA_SUBCLASS_UP	137	-0.315086	-1.60959	0.000639496	0.00544092	0.00397302	4198	tags=42%, list=28%, signal=31%	THAP11/MID1/RHEB/RB1CC1/MTR/THADA/LAMA3/NUP133/ZBTB18/SAMM50/NBAS/PGC/PRKCA/PDHX/GABARAPL1/ALDH1L1/TIMM17A/SEC14L2/EIF2B4/ARHGAP12/SMAD3/HEXA/TERF2/SPON2/IARS2/RIOK2/SPCS1/AASS/ACADSB/ASAP2/ZNF189/CYP3A4/GRHPR/HGD/ZNF200/ROCK2/GLUL/AOX1/SYF2/EFR3A/PPP1R2/CYB5B/LCN2/RAB4A/GREB1/RCBTB1/CTR9/GNAI1/CAP2/HSD11B1/NEDD4/KIZ/ANKRA2/TCEAL1/RAB11FIP2/OAT/TNFAIP3/SLC4A4
SANSOM_APC_TARGETS_DN	SANSOM_APC_TARGETS_DN	295	-0.245486	-1.3514	0.000639698	0.00544092	0.00397302	2184	tags=22%, list=14%, signal=19%	PRPSAP1/LIPA/BTD/BMP4/TP53INP2/DNAJB9/VAMP5/ARHGDIB/EVI2A/IL2RB/PEPD/ANK3/CHPT1/DPT/VAV1/NKIRAS1/GIMAP4/INPP5D/RASSF2/BASP1/CUL4B/CD53/GGT1/TGFBI/CDR2/CD52/IL18/TYROBP/PTPRE/IRF1/CD302/SLC5A1/ZAP70/LAPTM5/LDB3/COX7A1/TCF21/CD48/DDR2/SMPD2/GZMA/CD8A/CASP1/EDN3/RUNX2/ICOS/CCL5/TMEM50B/GBP2/CD2/SRGN/KLRB1/MEIS2/CD3D/ITGB2/FAS/AGR2/CX3CL1/SERPINB9/SLC22A4/PTPRC/SLC4A4/IDO1/RGS2/HLA-DMB
WP_HIPPOMERLIN_SIGNALING_DYSREGULATION	WP_HIPPOMERLIN_SIGNALING_DYSREGULATION	104	-0.341038	-1.64916	0.000640214	0.00544092	0.00397302	3840	tags=45%, list=25%, signal=34%	KIT/ITGA2/ITGAE/CTNNA1/RBX1/CDH1/NRAS/CUL4A/PDGFRB/TEK/LATS2/PRKACB/CCND1/FGFR1/AJUBA/PPP1CB/PRKAR2A/PAK3/CDH6/PDGFRA/TEAD1/PRKAR1A/ITGB8/ITGB3/PAK1/ITGAM/CTNNB1/CDH18/AMOT/NTRK2/ITGA7/CXCL10/PPP1CC/CDH10/ITGA5/ITGB1/ITGA8/CSF1R/ITGA6/ITGA1/FGFR2/CDH11/ITGB2/CDH19/PPP1R12A/ITGAV/MET
MEBARKI_HCC_PROGENITOR_WNT_UP_CTNNB1_DEPENDENT_BLOCKED_BY_FZD8CRD	MEBARKI_HCC_PROGENITOR_WNT_UP_CTNNB1_DEPENDENT_BLOCKED_BY_FZD8CRD	38	-0.484716	-1.88048	0.000644871	0.00547276	0.00399627	2225	tags=42%, list=15%, signal=36%	NR2F1-AS1/ALDH7A1/PDLIM7/DPT/CRISPLD2/TPM4/KANK1/SLC1A3/IL1R1/PRICKLE2/PAMR1/SEMA3C/COL3A1/LUM/RBM24/F3
VALK_AML_CLUSTER_1	VALK_AML_CLUSTER_1	26	-0.56209	-1.96227	0.000651365	0.00551274	0.00402547	1608	tags=38%, list=11%, signal=34%	DPP4/SLC2A3/BMI1/COBLL1/PROM1/FHL1/SOCS2/NR4A2/BHLHE41/ATF3
MARKEY_RB1_ACUTE_LOF_UP	MARKEY_RB1_ACUTE_LOF_UP	208	0.385852	1.52297	0.000651414	0.00551274	0.00402547	3088	tags=30%, list=20%, signal=24%	BIRC5/UBE2T/CDT1/TK1/PIMREG/KIF2C/E2F1/MIS18BP1/CDC6/BRCA1/CDC45/DTL/MRE11/KIF23/NOP58/PRC1/CCNB2/CBX5/RAD51/KIF20A/AURKA/ORC6/CCNB1/HAUS3/ASF1B/CKS2/PCLAF/ZMYND11/CDKN3/UBE2S/SFPQ/TOPBP1/STMN1/NASP/CDCA3/PSIP1/TMPO/CRABP1/IQGAP3/RACGAP1/POLA1/RFC4/DLX1/COX6B2/CDK2/PSPC1/TNRC6A/MCM3/HMGB2/TMEM106C/TIMM8A/PLK1/OGT/CDK1/SPDL1/CCNF/NUCKS1/MCM5/CRIP2/SMIM11A/CD34/KIF11/RANBP1
MEISSNER_BRAIN_HCP_WITH_H3K27ME3	MEISSNER_BRAIN_HCP_WITH_H3K27ME3	178	0.400434	1.55114	0.000652758	0.00551635	0.0040281	3431	tags=37%, list=23%, signal=29%	WNT2B/WNT3/WNT10B/FOXC2/UTF1/BHLHE23/NEUROG3/MAFA/SLC30A2/CALCR/MYOD1/FOXB1/NEUROG1/FOXD3/IGFBPL1/HMX2/EVX1/NKX2-5/LHX1/LMX1A/HOXB7/OVOL1/CHAT/ESPN/SIM2/EMILIN3/DRAXIN/GRB10/ADAMTS14/ANKRD53/PYY/LBX2/AMN/LMX1B/IGF2BP1/HOXB5/FFAR4/LARGE2/IGF2BP3/HOXB9/ZNRF4/DLX3/TBX1/HOXD8/CRLF1/SCNN1B/SIM1/DHH/BMP8B/FOXE3/CDX1/PHOX2A/TP73/GAL/LBX1/SLC5A5/B3GNT3/DRD4/PPM1N/SIX1/MARCKSL1/MNX1/TBXT/HOXA5/CHRNA3/MIXL1
MONNIER_POSTRADIATION_TUMOR_ESCAPE_DN	MONNIER_POSTRADIATION_TUMOR_ESCAPE_DN	336	-0.242959	-1.37621	0.000655132	0.00552865	0.00403709	2493	tags=25%, list=17%, signal=21%	LEPROT/HIKESHI/UBE2A/HIGD1A/CKLF/EPB41L2/GMPPA/UGP2/RAB9A/KRT18/CRYZ/LGALSL/DNAJC3/PNPLA8/DUSP6/ERRFI1/ABHD13/COMMD6/CLN5/PRKRA/SULF2/ZFAND6/GRHPR/AOX1/ACSL3/METTL15/ANP32A/AMOT/CCNG2/PKP2/GSN/ARHGAP9/APIP/CYBRD1/AK3/SEC62/WFDC2/XBP1/TMEM263/KRCC1/BLVRA/CDC42EP3/COX20/STEAP2/KLF9/ACAT1/VWA5A/CTSO/SERTAD1/CEP162/WIPI1/MYL6/CCDC90B/ENPP1/STAT1/IDI1/CAST/PRNP/PPP3CB/DENND5B/STK17B/FSTL1/SCRN1/SGK1/G…
LIN_SILENCED_BY_TUMOR_MICROENVIRONMENT	LIN_SILENCED_BY_TUMOR_MICROENVIRONMENT	90	-0.362962	-1.71666	0.000664487	0.00559974	0.004089	2330	tags=36%, list=15%, signal=30%	FAM171B/KRT7/TLR1/AZGP1/TACC1/VSTM2L/ERBB3/ARHGDIB/ADAMTS9/VGLL1/S100P/KLK10/GABRP/LCN2/IKZF2/CRIM1/RARRES1/CST6/SLC17A5/PTGS2/FYB1/KRT23/SOX9/DKK1/VTCN1/ADGRF1/MYO6/ALDH1A3/ANXA3/EMP1/PSCA/DUSP5
WILENSKY_RESPONSE_TO_DARAPLADIB	WILENSKY_RESPONSE_TO_DARAPLADIB	26	-0.561536	-1.96034	0.000667752	0.00560944	0.00409608	2441	tags=50%, list=16%, signal=42%	EVI2B/DENND2D/CD68/EVI2A/PTAFR/HLA-DMA/CYBB/CCR1/CTSS/CD48/CCL5/ITGB2/PLA2G7
BOHN_PRIMARY_IMMUNODEFICIENCY_SYNDROM_UP	BOHN_PRIMARY_IMMUNODEFICIENCY_SYNDROM_UP	39	0.571852	1.82234	0.000668143	0.00560944	0.00409608	794	tags=21%, list=5%, signal=19%	UBE2C/BLM/HILPDA/ASPM/CENPE/CDKN1B/CD86/P2RX5
LI_WILMS_TUMOR_ANAPLASTIC_UP	LI_WILMS_TUMOR_ANAPLASTIC_UP	12	0.774528	1.92124	0.000668434	0.00560944	0.00409608	2273	tags=67%, list=15%, signal=57%	RAD54L/CENPF/KIF2C/NCAPH/CDCA3/RFC4/PCGF3/HTT
NAKAMURA_METASTASIS	NAKAMURA_METASTASIS	40	-0.486341	-1.91661	0.000669618	0.00561155	0.00409762	1980	tags=35%, list=13%, signal=30%	PABPC4L/GLUL/TMX4/PRKCB/DDX24/NTRK2/C7orf31/HCLS1/BLVRA/LAPTM5/TUBB6/PCDH8/SCRN1/SLC12A2
LU_TUMOR_ENDOTHELIAL_MARKERS_DN	LU_TUMOR_ENDOTHELIAL_MARKERS_DN	5	-0.892552	-1.93934	0.000673265	0.00563427	0.00411421	1626	tags=100%, list=11%, signal=89%	GREB1/SELE/PLN/OGN
SIMBULAN_PARP1_TARGETS_UP	SIMBULAN_PARP1_TARGETS_UP	29	-0.549488	-1.98217	0.0006826	0.00570445	0.00416546	1764	tags=69%, list=12%, signal=61%	SERPINE2/FGF7/MFAP5/EEF2/CDKN1A/CD81/COL4A5/CCND1/IGFBP6/TIMP3/S100A6/PRRX2/DCN/CCNG1/APP/COL8A1/FST/CAV1/MGP/ANXA3
ZWANG_DOWN_BY_2ND_EGF_PULSE	ZWANG_DOWN_BY_2ND_EGF_PULSE	197	0.395118	1.54665	0.000685416	0.00572004	0.00417684	3907	tags=39%, list=26%, signal=29%	TROAP/HILPDA/STC2/CDCA8/ANKRD36B/DNMT3B/F8/ZC3H8/TAS2R31/GOLGA2P10/CDKN1B/BORA/RCOR3/ZNF721/CCDC7/ZNF429/PCLAF/STAG3/LINC01783/ZNF714/TIGD1/CES3/CSAD/PSRC1/STAG3L1/TOB2P1/PNPLA3/LINC00174/GLIDR/LINC02210/PGF/ZNF587/ZNF646/OR7C2/CATSPER2/INVS/ZNF138/ZNF589/GTSE1/TMEM89/ZNF767P/CCDC85C/ZNF37A/ANKZF1/LRRC37B/POLH/FBXW7/HMGB2/ZNF493/ZNF630/ZNF107/ZNF283/CCNF/REV1/UQCC1/ZNF678/SLX4/LRIT1/WNK1/CDKN2C/W…
TAKEDA_TARGETS_OF_NUP98_HOXA9_FUSION_3D_DN	TAKEDA_TARGETS_OF_NUP98_HOXA9_FUSION_3D_DN	25	-0.571188	-1.98158	0.000688104	0.00573451	0.00418741	1716	tags=48%, list=11%, signal=43%	GLUL/ETS1/ATP10D/MAFB/TGFBI/LIF/HGF/ALOX5/FCGR2B/CD163/IL7R/CLEC10A
CROSBY_E2F4_TARGETS	CROSBY_E2F4_TARGETS	6	0.900847	1.85062	0.000689616	0.00573917	0.00419081	307	tags=67%, list=2%, signal=65%	CDC6/PTTG1/CENPE/BUB1B
HUANG_FOXA2_TARGETS_DN	HUANG_FOXA2_TARGETS_DN	36	-0.490016	-1.86751	0.000696447	0.00578801	0.00422648	1922	tags=42%, list=13%, signal=36%	CTSB/S100A4/IGFBP6/SRPX/KLRC1/ACOX2/TGFBI/LEPR/COL13A1/PLAT/ATP2B4/TNC/PROS1/CFI/CXCL2
REACTOME_TOLL_LIKE_RECEPTOR_CASCADES	REACTOME_TOLL_LIKE_RECEPTOR_CASCADES	139	-0.303062	-1.54499	0.000699868	0.00580842	0.00424138	3715	tags=40%, list=25%, signal=30%	MEF2C/PELI2/CHUK/PIK3C3/NFKBIA/UBB/MAP2K7/SOCS1/TLR4/SKP1/BTK/PIK3R4/HSP90B1/TANK/MAP2K6/PPP2CA/PPP2R1B/UBE2N/TLR1/PLCG2/TBK1/DUSP6/RPS27A/NFKB1/MYD88/CTSB/BIRC2/HMGB1/ATF2/MAP2K1/TAB2/MAP2K4/TICAM2/GSDME/NKIRAS1/UBE2D1/ITGAM/LY96/IRAK3/PPP2CB/S100B/CTSK/LGMN/CREB1/CTSS/MAP3K8/MAP3K7/TLR3/APP/CTSL/TLR2/TLR7/BIRC3/ITGB2/FOS
LIAN_LIPA_TARGETS_3M	LIAN_LIPA_TARGETS_3M	48	-0.442436	-1.81931	0.000702211	0.00581187	0.00424389	3255	tags=46%, list=22%, signal=36%	SLC15A3/MYO5A/GDF15/SNX6/TNFAIP2/CD68/CTSB/C1QB/MAFB/C1QA/CCR1/FCGR2B/IGSF6/TLR7/SLC40A1/KLRB1/MMP19/PLA2G7/STEAP4/GPNMB/MS4A7/RGS1
PID_AVB3_INTEGRIN_PATHWAY	PID_AVB3_INTEGRIN_PATHWAY	71	-0.382653	-1.72595	0.000702215	0.00581187	0.00424389	3429	tags=46%, list=23%, signal=36%	COL4A5/RAC1/MFGE8/COL5A1/COL1A2/VCL/IRS1/TLN1/RHOA/COL4A1/FN1/TGFBR2/ITGB3/VAV3/ILK/COL8A2/COL4A4/COL17A1/COL4A6/COL13A1/COL14A1/CSF1R/COL16A1/ADGRA2/COL8A1/COL9A2/COL3A1/COL12A1/FGF2/COL15A1/COL6A3/COL4A3/ITGAV
ZHU_CMV_ALL_UP	ZHU_CMV_ALL_UP	102	-0.350166	-1.67909	0.000707018	0.00583899	0.0042637	4123	tags=43%, list=27%, signal=32%	DNAJA1/TUBB2A/GCH1/IMPA1/PIM1/EIF5/SLC39A14/NFKBIA/SNRPA1/MX1/EIF4E/SYNGR2/SCARB2/LATS2/PSMA2/SSR1/FGFR1/PSMB8/PSMA3/NFKB1/GTF2B/NPM1/PSMD6/NR4A1/RB1/CXCL10/LGMN/IRF1/NAA30/LIG4/NAMPT/PLA2G4A/ITGA8/PTGS2/PDP1/CCL5/IL6/TNFAIP3/TRIM22/IL7R/GBP1/IDO1/NR4A3/EGR1
RAY_TARGETS_OF_P210_BCR_ABL_FUSION_DN	RAY_TARGETS_OF_P210_BCR_ABL_FUSION_DN	15	-0.680084	-2.04478	0.000707433	0.00583899	0.0042637	2089	tags=60%, list=14%, signal=52%	SNRPN/PAK1/GGT1/CYB5B/FUT4/IGFBP7/SATB1/SRGN/AIF1
BIOCARTA_BARD1_PATHWAY	BIOCARTA_BARD1_PATHWAY	8	0.831443	1.8349	0.00071132	0.00586303	0.00428125	1813	tags=62%, list=12%, signal=55%	FANCA/BRCA1/FANCC/FANCD2/FANCG
WP_PLATELETMEDIATED_INTERACTIONS_WITH_VASCULAR_AND_CIRCULATING_CELLS	WP_PLATELETMEDIATED_INTERACTIONS_WITH_VASCULAR_AND_CIRCULATING_CELLS	15	-0.679633	-2.04343	0.000714615	0.00588213	0.0042952	1146	tags=60%, list=8%, signal=55%	VCAM1/SELP/ICAM1/TLR2/TLR7/CCL5/CCL2/SELE/IL1B
SENESE_HDAC1_AND_HDAC2_TARGETS_UP	SENESE_HDAC1_AND_HDAC2_TARGETS_UP	195	-0.282283	-1.46972	0.000718942	0.00590966	0.00431531	3624	tags=38%, list=24%, signal=29%	CTNNA1/ZC3H12A/TEX261/SH2B3/TMOD1/PPTC7/IQGAP1/RRAGD/MICAL2/PRDM1/PCGF5/TFAM/SPRED2/JAM3/DPY19L1/SPHK1/ESYT2/USP10/CANT1/MAOA/CBFB/DNAJB14/FGFRL1/HECTD1/ZBTB38/TWF1/MCL1/FN1/LTB/TMEM200A/IL6ST/TGFBR2/DDX42/SCYL2/CDC42SE2/AP1S2/PDLIM4/RAB3B/FKBP1B/C3/PTPN12/SPIRE1/NAV3/KDSR/PLAU/LAPTM5/CREM/UEVLD/LMAN1/TNFRSF12A/CPEB4/DCLK1/PLEKHB2/GEM/ATP11B/RBPMS2/SNAP23/PAX8-AS1/IL13RA2/NAMPT/ITGA6/ANTXR2/SRGN/…
LE_EGR2_TARGETS_UP	LE_EGR2_TARGETS_UP	95	0.471522	1.70087	0.00073239	0.00601199	0.00439003	1682	tags=27%, list=11%, signal=24%	BIRC5/UBE2T/KIF2C/UHRF1/CDCA8/EZH2/KIF23/PRC1/CCNB2/LMNB1/RAD51/KIF20A/AURKA/CCNB1/PPP1R14B/CKS2/JPT1/PCLAF/CDC20/INCENP/NCAPH/FOXD3/IQGAP3/CDC7/SH3GL3/LIN9
KORKOLA_YOLK_SAC_TUMOR	KORKOLA_YOLK_SAC_TUMOR	48	-0.441671	-1.81616	0.000735916	0.00603271	0.00440516	1389	tags=35%, list=9%, signal=32%	LINC00261/SLC2A3/SOX17/DCN/COL4A6/C1R/NMI/SRGN/FLRT3/C1S/MGP/TRIM22/LUM/COCH/HACD1/PTPN13/PCDH10
ONO_FOXP3_TARGETS_UP	ONO_FOXP3_TARGETS_UP	18	-0.633922	-2.04391	0.000740699	0.00606365	0.00442775	2187	tags=56%, list=15%, signal=48%	ADGRE5/PAK1/CREM/GADD45B/SLAMF7/SOCS2/DDX5/CCR5/RGS2/FOS
REACTOME_MITOTIC_G2_G2_M_PHASES	REACTOME_MITOTIC_G2_G2_M_PHASES	183	0.391619	1.52129	0.000741893	0.00606518	0.00442887	2065	tags=21%, list=14%, signal=18%	CENPF/CEP152/TPX2/E2F1/CEP131/CEP290/YWHAG/TUBB3/CCNB2/AURKA/CCNB1/BORA/PSMA6/HAUS3/CDK11B/CENPJ/PPP2R3B/CEP135/OFD1/CEP78/FOXM1/CDK11A/SFI1/CDC25A/HMMR/FBXL18/HAUS8/CEP250/LIN9/PKMYT1/CEP72/GTSE1/MZT2B/MYBL2/LIN37/CEP164/CCP110/CDK2
TRAYNOR_RETT_SYNDROM_UP	TRAYNOR_RETT_SYNDROM_UP	35	-0.506492	-1.92901	0.000748761	0.00611302	0.0044638	1608	tags=49%, list=11%, signal=43%	DPP4/TNFRSF19/IFI44/TCF21/NTN4/STAT1/PLA2G4A/PRICKLE1/C1R/LTBP1/LIMS3/FBLN1/ANKRD29/MOXD1/LRCH2/IL6/SVIL
GENTILE_UV_LOW_DOSE_DN	GENTILE_UV_LOW_DOSE_DN	61	-0.402023	-1.75288	0.000750212	0.00611656	0.00446639	2791	tags=41%, list=19%, signal=34%	UBL3/DOCK1/SATB2/RFTN1/SLIT2/CXCL12/STX12/CDH18/CEMIP/RBMS1/C2CD2/NAV3/AP3B1/CRADD/TPST1/SAMD4A/PHKB/RASA1/COL13A1/FNBP1/MEIS2/PTPRK/STK39/SEMA3C/ANGPT1
REACTOME_REGULATION_OF_TP53_ACTIVITY	REACTOME_REGULATION_OF_TP53_ACTIVITY	143	0.419808	1.59015	0.000758976	0.00617568	0.00450955	2658	tags=23%, list=18%, signal=19%	BLM/TPX2/TAF1/RMI2/BRCA1/EXO1/MRE11/AURKA/PIP4K2B/MAPK11/STK11/TOP3A/RAD9A/HIPK2/TOPBP1/PRKAG2/CDKN2A/MDM4/CHEK2/L3MBTL1/NOC2L/RFC4/KMT5A/MTA2/MBD3/CDK2/TAF1L/ZNF385A/ING5/RMI1/CHEK1/CDK1/TP73
WP_DNA_IRDAMAGE_AND_CELLULAR_RESPONSE_VIA_ATR	WP_DNA_IRDAMAGE_AND_CELLULAR_RESPONSE_VIA_ATR	73	0.496951	1.74682	0.000759515	0.00617568	0.00450955	2561	tags=32%, list=17%, signal=26%	E2F1/FEN1/FANCA/BRCA1/EXO1/CDC45/MRE11/RAD51/FANCI/TOP3A/RAD9A/FOXM1/TOPBP1/FANCD2/MCM2/CHEK2/RECQL5/CEP164/CDK2/RMI1/PLK1/CHEK1/CDK1
GHANDHI_DIRECT_IRRADIATION_UP	GHANDHI_DIRECT_IRRADIATION_UP	87	-0.363094	-1.70028	0.00076241	0.00619085	0.00452063	1182	tags=28%, list=8%, signal=26%	PTPRE/SESN1/TIGAR/THSD1/RGS9/HSD11B1/NAMPT/ASCC3/IL33/TSLP/PTGS2/DKK1/BIRC3/IL6/TNFAIP3/CLDN1/FGF2/FAS/LAMC2/CXCL2/IL1B/TCIM/CXCL1/NFKBIZ
ODONNELL_TFRC_TARGETS_UP	ODONNELL_TFRC_TARGETS_UP	295	-0.243531	-1.34063	0.00076871	0.0062336	0.00455185	1278	tags=18%, list=8%, signal=16%	SLC2A3/LCP2/BBOF1/ENPP2/TSGA10/CSRNP1/CDC42EP3/ALOX5/SESN1/GADD45B/SAMD4A/ADAMTS1/YPEL5/HLA-DQA1/DOCK9-DT/LYZ/WIPI1/SAT1/CX3CR1/THBS1/DUSP1/ICA1L/FHL2/MPDZ/SATB1/STK17B/GLIPR1/ADGRA2/SGK1/CALD1/APCDD1/KLF10/MYO1G/RCBTB2/PDE4B/ZNF451/DYNC1I1/CLDN1/FAS/KLF6/TRIM22/JUNB/MYLK/HLA-DQB1/SYNE1/CP/CCR5/RGS2/NR4A3/RGS1/MIR22HG/CD69
REACTOME_SEPARATION_OF_SISTER_CHROMATIDS	REACTOME_SEPARATION_OF_SISTER_CHROMATIDS	168	0.396339	1.52052	0.000773989	0.00626796	0.00457694	875	tags=12%, list=6%, signal=12%	UBE2C/CENPF/BIRC5/CDCA5/CENPO/CENPT/NUF2/KIF2C/PTTG1/CDCA8/CENPU/CENPE/ESPL1/TUBB3/BUB1B/KNTC1/PSMA6/CDC20/AHCTF1/INCENP/UBE2S
WP_IL10_ANTIINFLAMMATORY_SIGNALING_PATHWAY	WP_IL10_ANTIINFLAMMATORY_SIGNALING_PATHWAY	10	-0.761677	-2.08677	0.000778644	0.00629718	0.00459827	1517	tags=60%, list=10%, signal=54%	IL10RB/JAK1/IL10RA/BLVRA/STAT1/IL6
REACTOME_SELENOAMINO_ACID_METABOLISM	REACTOME_SELENOAMINO_ACID_METABOLISM	106	-0.34905	-1.68829	0.00078939	0.00637551	0.00465547	5558	tags=61%, list=37%, signal=39%	RPL18/RPL36/RPL30/RPS20/RPL23A/RPS6/RPS21/RPL27A/RPL22/RPS18/UBA52/PSTK/RPS5/RPL29/RPL37A/RPS11/RPL19/RPS7/RPL4/RPLP1/RPL18A/RPS12/RPS27/NNMT/RPL39/RPL6/RPS10/RPS15A/SEPHS2/RPS24/RPS4X/RPLP0/RPS29/RPS17/RPL35A/RPS25/RPL10/RPL13/RPL15/RPL27/RPL10L/EEF1E1/RPS23/RPS16/RPL11/PAPSS2/RPL26/CTH/RPL9/RPS27A/GNMT/SECISBP2/RPS14/RPS13/RPL17/AIMP2/RPL21/RPL3/RPL41/RPL10A/RPS3A/INMT/RPS27L/RPL5/HNMT
GOERING_BLOOD_HDL_CHOLESTEROL_QTL_CIS	GOERING_BLOOD_HDL_CHOLESTEROL_QTL_CIS	12	-0.730038	-2.05789	0.000797913	0.00643571	0.00469943	1837	tags=58%, list=12%, signal=51%	GSTM1/TMEM176B/HLA-DRB5/PPA2/HLA-DRB3/IKZF1/LGALS2
FARMER_BREAST_CANCER_CLUSTER_4	FARMER_BREAST_CANCER_CLUSTER_4	19	-0.625293	-2.05906	0.000799366	0.00643881	0.00470169	3644	tags=79%, list=24%, signal=60%	COL5A2/AEBP1/COL5A1/COL1A2/SRPX2/SPARC/HTRA1/SERPINF1/CTSK/NID2/FBN1/DACT1/CDH11/COL3A1/FILIP1L
RAMALHO_STEMNESS_UP	RAMALHO_STEMNESS_UP	187	-0.275672	-1.43355	0.000801954	0.00645101	0.00471061	4202	tags=46%, list=28%, signal=34%	CPXM1/PHTF2/LSM2/RNF145/NIFK/FBXO8/PDCD2/WDR43/MPDU1/RCN1/RSL1D1/FKBP9/STAM/C5orf51/FASTKD5/YWHAH/XRCC5/SUCLG2/ZMAT3/RNF4/GSTA1/GNB1/RPP14/ZCCHC10/MRPL45/ACADM/SRSF3/TRIP6/TOM1L1/SLC38A2/KIF2A/FBXO38/ABCB1/F2R/RPUSD4/RNF138/PEX7/USP10/GLO1/RNFT1/CCND1/PPIC/YWHAB/ZNF639/PPP2R1B/TCEAL9/CRTAP/RSRC2/IARS2/PRPSAP1/LAPTM4A/ALDH7A1/MED23/NDUFAF4/PPA1/ROCK2/DICER1/MAP4K3/TBRG1/PPP1R2/EIF4G2/PIGX/COPS4/RA…
GARGALOVIC_RESPONSE_TO_OXIDIZED_PHOSPHOLIPIDS_GREEN_UP	GARGALOVIC_RESPONSE_TO_OXIDIZED_PHOSPHOLIPIDS_GREEN_UP	23	-0.577878	-1.95101	0.000811701	0.00651508	0.00475739	2372	tags=57%, list=16%, signal=48%	FAM120AOS/DUSP6/MALT1/LDLR/CREM/CPEB4/GEM/RCAN1/IDI1/GNE/ETV5/RAB23/SOCS3
REACTOME_SYNTHESIS_OF_BILE_ACIDS_AND_BILE_SALTS_VIA_24_HYDROXYCHOLESTEROL	REACTOME_SYNTHESIS_OF_BILE_ACIDS_AND_BILE_SALTS_VIA_24_HYDROXYCHOLESTEROL	8	-0.798197	-2.00654	0.000812085	0.00651508	0.00475739	689	tags=38%, list=5%, signal=36%	AKR1C1/CYP39A1/AMACR
YAO_TEMPORAL_RESPONSE_TO_PROGESTERONE_CLUSTER_1	YAO_TEMPORAL_RESPONSE_TO_PROGESTERONE_CLUSTER_1	61	-0.401414	-1.75022	0.000813253	0.00651577	0.00475789	2266	tags=34%, list=15%, signal=29%	KRT7/BMP4/TNXB/ADAMDEC1/NR4A1/TGFBI/LEPR/KLF9/ITPR2/GADD45B/MAP3K8/PARM1/SAT1/INMT/NET1/DUSP1/AMPD3/PER2/LTBP1/MITF/CFH
REACTOME_CONDENSATION_OF_PROMETAPHASE_CHROMOSOMES	REACTOME_CONDENSATION_OF_PROMETAPHASE_CHROMOSOMES	10	0.805715	1.88847	0.000822217	0.00657883	0.00480394	2561	tags=70%, list=17%, signal=58%	NCAPG/CCNB2/CCNB1/SMC4/NCAPH/NCAPD2/CDK1
WP_MIRNA_TARGETS_IN_ECM_AND_MEMBRANE_RECEPTORS	WP_MIRNA_TARGETS_IN_ECM_AND_MEMBRANE_RECEPTORS	22	-0.594305	-1.99048	0.000831528	0.0066445	0.00485189	4130	tags=73%, list=27%, signal=53%	COL6A1/COL5A2/COL6A2/SDC2/COL5A1/COL1A2/COL4A1/TNXB/FN1/COL4A2/LAMC1/THBS1/ITGA1/LAMA4/COL3A1/COL6A3
GUTIERREZ_CHRONIC_LYMPHOCYTIC_LEUKEMIA_DN	GUTIERREZ_CHRONIC_LYMPHOCYTIC_LEUKEMIA_DN	48	-0.439247	-1.80619	0.000837033	0.00667961	0.00487753	2857	tags=46%, list=19%, signal=37%	CCR7/PDGFD/APOBEC3G/ALDH3A2/DPEP2/GCLC/SPOCK2/MAP3K5/SPATS2L/INPP5F/ATXN1/LCK/FRY/PNMA1/ROR1/GBP2/NEK3/COL9A2/FMOD/ABCA6/FILIP1L/KCNN4
PASQUALUCCI_LYMPHOMA_BY_GC_STAGE_UP	PASQUALUCCI_LYMPHOMA_BY_GC_STAGE_UP	264	-0.257966	-1.3761	0.000843099	0.00671911	0.00490637	3321	tags=30%, list=22%, signal=24%	SMPDL3B/PON2/RAB3D/PRDM1/TPST2/PHLDA3/TMEM38B/BTG3/MPZL2/CACNA1H/TSPAN13/BLNK/HSP90B1/ABCB1/TST/MTDH/NFIL3/TMED1/GPM6A/KDELR2/SSR1/SPCS2/TACC2/HNRNPLL/RHOBTB3/NRG2/SPCS1/ANTXR1/EAF2/LAPTM4A/ALDH7A1/MAGED1/IL6ST/ARMCX3/LEPROTL1/EXTL2/SH3BGRL2/SNAI2/ARMCX2/TMED10/STT3A/PPA1/OSBPL1A/B3GALNT1/BASP1/SEC24D/TANC2/ELL2/XBP1/CSRNP1/RBM47/CCNG1/TPST1/LMAN1/FUT4/SLC1A3/WIPI1/ENPP1/UBE2J1/MATN2/NCKAP1/DENND…
LEE_NEURAL_CREST_STEM_CELL_DN	LEE_NEURAL_CREST_STEM_CELL_DN	100	-0.348486	-1.67602	0.000846893	0.006733	0.00491652	3837	tags=45%, list=25%, signal=34%	MAFF/HSPA4L/QKI/SYNE2/ZMAT3/BMP7/COL4A5/DGLUCY/PMAIP1/CD9/HLA-B/BTG3/GDF15/CAPN6/HTRA1/SPRY1/AGPAT4/GRAMD1C/SLIT2/DUSP6/CD46/FAM107A/FZD5/PRSS23/GATM/SPRY2/NAV3/EFEMP1/WNT5B/COL4A6/ENPP4/MTUS1/SAT1/PLAGL1/PROM1/PALLD/HDC/SPON1/SPART/ETV5/TRIM22/DMD/COCH/F3/FOS
NAKAJIMA_MAST_CELL	NAKAJIMA_MAST_CELL	41	-0.469103	-1.84385	0.000847081	0.006733	0.00491652	1700	tags=34%, list=11%, signal=30%	MS4A2/TPSAB1/HPGDS/ENPP2/VWA5A/LGALS3/CTSG/PLAT/CYP1B1/CCL2/HDC/GPNMB/MAOB/FCER1A
CROMER_TUMORIGENESIS_UP	CROMER_TUMORIGENESIS_UP	48	-0.438533	-1.80326	0.000848268	0.00673355	0.00491692	1278	tags=42%, list=8%, signal=38%	COL1A2/SPARC/MYO1B/ACTN1/FN1/COL4A2/SLC2A3/PLAU/PDPN/KRT17/TNC/CCL3/COL3A1/IL6/TNFAIP3/LUM/ODC1/LAMC2/IL1B/CXCL1
HAHTOLA_MYCOSIS_FUNGOIDES_CD4_DN	HAHTOLA_MYCOSIS_FUNGOIDES_CD4_DN	109	-0.326227	-1.57342	0.000852541	0.00675855	0.00493517	4431	tags=47%, list=29%, signal=33%	PRDX2/C1QBP/SNX1/CDC42/PPP3CC/SLC12A7/TTC3/SLC7A1/CALM1/CD81/ATIC/METTL3/RNF4/FAM8A1/TMEM123/ABCE1/SNAPC5/KIF2A/CDC23/ADD3/HNRNPA1/UBQLN2/RCN2/RBM26/PRMT2/ZFAND1/ACTN1/UGCG/NUCB2/GSPT1/TRAK2/ITGB1BP1/IL6ST/LEPROTL1/MALT1/PITPNB/LUC7L3/DIMT1/PPP1R2/LCP2/CCNG1/KLF9/HINT1/ZBED5/KTN1/CRYBG1/COX11/SYNCRIP/TSPYL4/MDFIC/CD69
MEBARKI_HCC_PROGENITOR_FZD8CRD_DN	MEBARKI_HCC_PROGENITOR_FZD8CRD_DN	323	0.359906	1.46359	0.000864466	0.00683598	0.00499171	2889	tags=28%, list=19%, signal=23%	LINC01667/CISH/PCSK4/KIFC2/LPIN3/ORM1/CYP2B6/CLEC18B/CFAP70/ORM2/NEAT1/SEC16B/UCN/ADAMTS13/PACSIN1/ALB/GPT/MALAT1/WNT11/SLC22A18AS/RNPC3/C2orf92/SP100/C1QTNF6/VEGFA/PLCXD1/HP/RAB26/MLXIPL/AGT/POU5F1/FAM71F1/NTN5/CREB3L3/HSF4/SPINK1/FZD8/ITIH4/ENGASE/ACSM2B/ASGR1/SPP1/PNPLA3/PPP1R16A/SLC49A3/BAIAP2L2/TTBK1/DNHD1/NXPH4/LINC00574/IQCN/LMNTD2/RAB17/CYP4A11/NGEF/MST1/ENO3/MCF2L-AS1/F5/GRB14/LINC00626/…
BUFFA_HYPOXIA_METAGENE	BUFFA_HYPOXIA_METAGENE	46	0.53405	1.7331	0.000864581	0.00683598	0.00499171	4538	tags=54%, list=30%, signal=38%	HILPDA/HK2/ADM/KIF20A/VEGFA/CTSV/CDKN3/DDIT4/PSRC1/P4HA1/GPI/ESRP1/MRPS17/MRGBP/AK4/SLC2A1/NDRG1/MAD2L2/MIF/CORO1C/PNP/ANKRD37/PFKP/GAPDH/LDHA
DAZARD_UV_RESPONSE_CLUSTER_G28	DAZARD_UV_RESPONSE_CLUSTER_G28	14	-0.68924	-2.03657	0.000865842	0.00683697	0.00499244	1864	tags=50%, list=12%, signal=44%	GADD45A/GADD45B/IER3/PTGS2/TACSTD2/CXCL2/ATF3
BERENJENO_TRANSFORMED_BY_RHOA_FOREVER_UP	BERENJENO_TRANSFORMED_BY_RHOA_FOREVER_UP	20	-0.603781	-2.0067	0.000877215	0.00691769	0.00505138	2099	tags=60%, list=14%, signal=52%	ALDH1A1/PMP22/PDGFRA/GADD45A/TMEM176B/TIMP3/PRRX2/DCN/DHRS7/LXN/HSD17B11/CDO1
FOURNIER_ACINAR_DEVELOPMENT_LATE_DN	FOURNIER_ACINAR_DEVELOPMENT_LATE_DN	19	0.67768	1.84911	0.000882309	0.00694876	0.00507407	1407	tags=42%, list=9%, signal=38%	NCAPG/ASPM/AURKA/CKS2/FOXM1/CDKN3/VRK1/CEP55
SMITH_TERT_TARGETS_UP	SMITH_TERT_TARGETS_UP	139	-0.300212	-1.53046	0.000888063	0.00698494	0.00510048	4478	tags=45%, list=30%, signal=32%	HERPUD1/PCCB/CEBPD/DAP/CEP57/PSMD9/EXOSC7/TOP1/HNRNPD/ENOX2/SNW1/NPC1/MCFD2/UFM1/DCTN2/SRP19/SNRPA1/GTF2E2/KLF5/RCOR1/DDX10/DYNLT1/COMMD1/PPWD1/NFIL3/JOSD1/SLC1A5/RPP30/TSG101/PPP2CA/SLC33A1/EIF2S1/EWSR1/CCNH/TRPC1/CTH/GFPT1/SH3BGR/NFKB1/HSPA5/DYRK1A/DR1/IL10RB/XBP1/THAP9-AS1/UQCRFS1/MLH1/PSMD7/IL13RA2/DUSP1/AHR/PPP2R2A/LMO4/SRSF11/LHFPL2/PTGS2/TNC/NEK3/FGF2/FERMT2/ZFP36/CXCL2/ATF3
REACTOME_FCERI_MEDIATED_NF_KB_ACTIVATION	REACTOME_FCERI_MEDIATED_NF_KB_ACTIVATION	83	-0.366056	-1.69946	0.000891065	0.00699939	0.00511104	4386	tags=51%, list=29%, signal=36%	TRAF6/PSMD1/PSMD2/PSMB9/PSMD9/UBE2D2/PSMC5/PSMB10/PSMD10/PSME1/CHUK/PSMA1/PSMB1/NFKBIA/UBB/PSMC2/PSMC3/SKP1/PSMB6/PSMB5/PSMA2/PSMD14/UBE2N/PSMB8/PSMA3/PSMF1/RPS27A/PSMA4/NFKB1/MALT1/TAB2/MS4A2/UBE2D1/PSMD6/PSMC6/BCL10/RASGRP2/PSMA5/RASGRP1/MAP3K7/PSMD7/FCER1A
REACTOME_FANCONI_ANEMIA_PATHWAY	REACTOME_FANCONI_ANEMIA_PATHWAY	34	0.607232	1.87492	0.000894888	0.00701538	0.00512271	1813	tags=32%, list=12%, signal=29%	DCLRE1B/UBE2T/EME1/FANCA/EME2/FANCB/FANCC/FANCI/FANCD2/SLX1A/FANCG
TSUNODA_CISPLATIN_RESISTANCE_UP	TSUNODA_CISPLATIN_RESISTANCE_UP	12	-0.724156	-2.04131	0.000896767	0.00701538	0.00512271	2066	tags=67%, list=14%, signal=58%	VIM/ARHGDIB/VAV3/EFEMP1/PLAU/NT5E/C1S/DIO2
TORCHIA_TARGETS_OF_EWSR1_FLI1_FUSION_DN	TORCHIA_TARGETS_OF_EWSR1_FLI1_FUSION_DN	280	-0.246906	-1.34412	0.000897723	0.00701538	0.00512271	3715	tags=41%, list=25%, signal=31%	MEF2C/RNF144A/NR3C1/TSPAN3/CD81/PTGR1/RGCC/PLAC8/ZNF22/ADGRA3/GSTA1/TRIB2/CTDSPL/CD27/ADGRL2/CNN3/FUCA2/BCKDHB/DCUN1D4/MMD/MAN2A2/KLHL22/ITM2A/WIPF1/GSTM1/TMEM237/TPK1/PDGFD/LATS2/KIFAP3/MAOA/TSPAN6/LST1/CPQ/NUBPL/CCND1/SLAIN1/GSTT2/CNN2/KYAT3/EPB41L2/RHOBTB3/NEDD4L/MFSD6/PSMB8/CRYL1/KCTD1/LIPA/SQOR/NQO2/MEIS1/VIM/TTC8/LYPLAL1/SPRED1/BBS12/SLC25A4/ITGB3/PAK1/TGFBR3/GMFG/UBE2D1/RAPGEF2/HLA-DMA/CEL…
MCLACHLAN_DENTAL_CARIES_DN	MCLACHLAN_DENTAL_CARIES_DN	72	-0.388243	-1.76186	0.000897763	0.00701538	0.00512271	3356	tags=43%, list=22%, signal=34%	ATP9A/DIO3/KIF5C/ITM2A/PHIP/TRIM2/GPM6A/FGFR1/LINC00667/CRYZ/SLIT2/TRPC1/ITGB1BP1/ANK3/OSR2/CPE/SPOCK1/COL8A2/ST8SIA1/SESN1/NAP1L3/SYT1/PER2/LTBP1/GHR/MAGI2/PTPRK/SPON1/ATP1A2/SPOCK3/EGR1
WP_GASTRIC_CANCER_NETWORK_1	WP_GASTRIC_CANCER_NETWORK_1	21	0.665896	1.87622	0.000901244	0.00703344	0.0051359	2144	tags=43%, list=14%, signal=37%	UBE2C/CENPF/TPX2/KIF15/AURKA/E2F7/LIN9/MYBL2/ACTL6A
REACTOME_DEGRADATION_OF_GLI1_BY_THE_PROTEASOME	REACTOME_DEGRADATION_OF_GLI1_BY_THE_PROTEASOME	57	-0.412143	-1.7669	0.000904075	0.0070464	0.00514536	5259	tags=63%, list=35%, signal=41%	PSMC4/PSMC1/UBA52/PSMD12/PSMD8/PSMD13/PSMD1/PSMD2/PSMB9/PSMD9/PSMC5/PSMB10/PSMD10/PSME1/RBX1/PSMA1/PSMB1/UBB/PSMC2/PSMC3/SKP1/PSMB6/PSMB5/PSMA2/PSMD14/PRKACB/PSMB8/PSMA3/PSMF1/RPS27A/PSMA4/PSMD6/PSMC6/PSMA5/PSMD7/GLI1
TOMLINS_METASTASIS_DN	TOMLINS_METASTASIS_DN	15	-0.674472	-2.02791	0.000916632	0.00713502	0.00521008	3658	tags=87%, list=24%, signal=66%	MESD/TMEM98/TMEM87B/KDELR3/NECTIN2/ABCC4/PCM1/UBE2J1/TM9SF2/TMEM50B/TNFSF10/IER2/LPAR6
REACTOME_DECTIN_1_MEDIATED_NONCANONICAL_NF_KB_SIGNALING	REACTOME_DECTIN_1_MEDIATED_NONCANONICAL_NF_KB_SIGNALING	58	-0.418729	-1.78037	0.000927269	0.0072085	0.00526373	5408	tags=64%, list=36%, signal=41%	UBE2M/PSMC4/PSMC1/UBA52/PSMD12/PSMD8/PSMD13/PSMD1/PSMD2/PSMB9/PSMD9/PSMC5/PSMB10/PSMD10/PSME1/CHUK/PSMA1/PSMB1/UBB/PSMC2/PSMC3/SKP1/PSMB6/RELB/PSMB5/PSMA2/PSMD14/PSMB8/PSMA3/PSMF1/RPS27A/PSMA4/UBA3/PSMD6/PSMC6/PSMA5/PSMD7
RICKMAN_HEAD_AND_NECK_CANCER_D	RICKMAN_HEAD_AND_NECK_CANCER_D	26	-0.551723	-1.92608	0.000930418	0.00721745	0.00527026	2212	tags=46%, list=15%, signal=39%	ABI3BP/AZGP1/MSMB/ZG16B/TMC5/HLA-DQA1/CCL19/PROM1/KLRB1/AGR2/HLA-DQB1/LTF
HOELZEL_NF1_TARGETS_UP	HOELZEL_NF1_TARGETS_UP	102	-0.34625	-1.66031	0.000930819	0.00721745	0.00527026	1824	tags=27%, list=12%, signal=24%	DRAM1/SPATS2L/RAB31/ATXN1/HSPB8/HGF/CHRM3/NRIP1/PLS3/GSAP/DCLK1/ERGIC2/LGALS3/IFI16/STK17B/EDN3/PHACTR2/AHNAK2/FAS/STXBP5/RBM24/SLC27A6/CPVL/HHIP/MET/SPARCL1/XK/RND3
BIOCARTA_ATRBRCA_PATHWAY	BIOCARTA_ATRBRCA_PATHWAY	20	0.677017	1.88166	0.000932454	0.00722082	0.00527272	1813	tags=45%, list=12%, signal=40%	FANCA/BRCA1/MRE11/RAD51/FANCC/RAD9A/FANCD2/CHEK2/FANCG
LUI_THYROID_CANCER_CLUSTER_4	LUI_THYROID_CANCER_CLUSTER_4	14	-0.685889	-2.02667	0.000936234	0.00724077	0.0052873	672	tags=57%, list=4%, signal=55%	CD74/FGFR1/HLA-DPA1/HLA-DRB1/HLA-DPB1/HLA-DRA/HLA-DQB1/PCP4
HOELZEL_NF1_TARGETS_DN	HOELZEL_NF1_TARGETS_DN	100	-0.347511	-1.67132	0.000945944	0.00730648	0.00533528	2851	tags=38%, list=19%, signal=31%	BCL11A/BOC/LDLRAD4/LATS2/SERPINF1/RLN2/LRRN1/AASS/GABPB1-IT1/TMEM200B/CD200/ADAMTS5/FN1/TMEM204/PDGFRA/SCGN/TSPYL5/NR2F2/GREM2/CHST7/ST8SIA1/LEPR/ADAMTS1/LIX1/MATN2/GUCY1A2/SATB1/PRICKLE1/HMCN1/FSTL1/FBLN1/PRKD1/COL3A1/PCDH18/WNT5A/SLC39A8/CP/TES
HUTTMANN_B_CLL_POOR_SURVIVAL_DN	HUTTMANN_B_CLL_POOR_SURVIVAL_DN	54	-0.424756	-1.82484	0.00095044	0.0073264	0.00534982	3057	tags=44%, list=20%, signal=36%	SLAMF1/RRAS2/METTL8/VNN2/PLAG1/TCF7/NUCB2/EAF2/RECK/ADAMDEC1/ADK/ATP10D/ATP2B1/NRIP1/SOBP/KIZ/COBLL1/ADAM10/PIP5K1B/CASP1/GLIPR1/BIRC3/BANK1/ZNF280D
JEON_SMAD6_TARGETS_UP	JEON_SMAD6_TARGETS_UP	21	-0.588755	-1.967	0.000950959	0.0073264	0.00534982	743	tags=38%, list=5%, signal=36%	THBS1/DKK3/FBN1/FAS/LAMC2/MMP7/UBD/FILIP1L
NIKOLSKY_BREAST_CANCER_17Q21_Q25_AMPLICON	NIKOLSKY_BREAST_CANCER_17Q21_Q25_AMPLICON	285	0.365419	1.47769	0.000952459	0.00732642	0.00534984	4643	tags=43%, list=31%, signal=30%	BIRC5/CASKIN2/TK1/CBX1/CEP131/EME1/BPTF/BAIAP2/GH2/ZACN/TSPAN10/FOXJ1/ABI3/EVPL/MYCBPAP/JPT1/AATK/PNPO/FBF1/CCDC137/CD300LB/ENGASE/UNK/TSEN54/RAC3/FASN/LRRC45/LINC00469/BAHCC1/HOXB7/SLC16A3/CACNG5/TMC8/FTSJ3/SLC25A19/RECQL5/NAT9/NARF/TLK2/IGF2BP1/UTS2R/HOXB5/USH1G/LIMD2/MBTD1/CDK3/NUP85/PPP1R9B/SPATA20/GH1/HOXB9/HGS/TNRC6C/SLC25A10/LRRC37A3/DLX3/OR4D2/TRIM47/OXLD1/STRADA/NOTUM/UNC13D/GRIN2C/WBP2/…
FISCHER_DIRECT_P53_TARGETS_META_ANALYSIS	FISCHER_DIRECT_P53_TARGETS_META_ANALYSIS	282	-0.255506	-1.39121	0.000953397	0.00732642	0.00534984	3274	tags=32%, list=22%, signal=25%	PMAIP1/TSPAN11/PRDM1/S100A2/TRIP6/TRIM32/SLC12A4/PHLDA3/LRPAP1/GDF15/CDC42SE1/DCP1B/TANC1/PRKAB1/IER5/LNPEP/GPX1/BLOC1S2/EI24/SMAD3/EID2B/NCEH1/COQ8A/SNX2/ANXA4/PPM1D/TCAIM/FBXO22/KCTD1/RAB1A/RNF144B/PPP1R3C/SULF2/FLRT2/GADD45A/FAM210B/DRAM1/GABARAPL2/CLP1/ZNF564/ISCU/PLK3/DNAJB5/AK3/RGL1/LIF/FCHSD2/BORCS7/CPEB2/BCL10/GREB1/TMEM64/CCNG1/SESN1/RALGAPB/RAD51C/TIGAR/MCC/RCBTB1/TP53I3/GNAI1/SERTAD1/I…
ZHANG_TARGETS_OF_EWSR1_FLI1_FUSION	ZHANG_TARGETS_OF_EWSR1_FLI1_FUSION	82	-0.35977	-1.68305	0.000956769	0.00734296	0.00536191	3893	tags=43%, list=26%, signal=32%	ST6GAL1/SEL1L3/SIRPA/CCK/ATP1A1/SH2B3/GABARAPL1/MAN2A2/RCOR1/XPNPEP1/TRIM2/STEAP1/CCND1/GRK5/RHOH/ME1/LY96/PRKCB/ADO/JAK1/RUNX3/KDSR/VWA5A/STAT6/FNBP1/IL1RAP/SYT1/CES1/CAV1/CDH11/CSRP1/UAP1/WNT5A/FOS/EGR2
REACTOME_DEFECTIVE_B4GALT1_CAUSES_B4GALT1_CDG_CDG_2D	REACTOME_DEFECTIVE_B4GALT1_CAUSES_B4GALT1_CDG_CDG_2D	6	-0.859147	-1.95173	0.000962362	0.00736709	0.00537953	254	tags=67%, list=2%, signal=66%	PRELP/FMOD/LUM/OGN
REACTOME_DEFECTIVE_ST3GAL3_CAUSES_MCT12_AND_EIEE15	REACTOME_DEFECTIVE_ST3GAL3_CAUSES_MCT12_AND_EIEE15	6	-0.859008	-1.95142	0.000962362	0.00736709	0.00537953	254	tags=67%, list=2%, signal=66%	PRELP/FMOD/LUM/OGN
WP_ACTIVATION_OF_NLRP3_INFLAMMASOME_BY_SARSCOV2	WP_ACTIVATION_OF_NLRP3_INFLAMMASOME_BY_SARSCOV2	7	-0.815915	-1.97044	0.000964715	0.00737572	0.00538583	1932	tags=57%, list=13%, signal=50%	NFKB1/CASP1/NLRP3/IL1B
IVANOVSKA_MIR106B_TARGETS	IVANOVSKA_MIR106B_TARGETS	83	-0.365022	-1.69466	0.000967222	0.0073855	0.00539298	4417	tags=49%, list=29%, signal=35%	MKRN1/MFN2/CDKN1A/AGO1/TMEM9B/RETREG2/ZNFX1/EFCAB14/TMEM127/PKIA/KIF5C/BTG3/NAGK/NCEH1/CCND1/CLOCK/USP46/TMEM245/DAZAP2/AKTIP/UXS1/NKIRAS1/ARID4B/PLSCR4/CYBRD1/JAK1/ENPP5/GPR137B/TNFRSF21/TPRG1L/EIF5A2/AKAP11/TRIM36/CLIP4/FYCO1/CDC37L1/TBC1D9/SLC40A1/KLF10/CFL2/LIMA1
VERRECCHIA_EARLY_RESPONSE_TO_TGFB1	VERRECCHIA_EARLY_RESPONSE_TO_TGFB1	51	-0.433123	-1.81154	0.000973481	0.00741523	0.00541469	3011	tags=37%, list=20%, signal=30%	COL1A2/TIMP1/SPARC/RHOA/FN1/CDH6/PAK1/TIMP3/NOTCH2/ICAM1/PLAT/CD59/LAMA4/MMP19/ITGB2/COL3A1/COL6A3/ADAM9/RND3
SHAFFER_IRF4_TARGETS_IN_PLASMA_CELL_VS_MATURE_B_LYMPHOCYTE	SHAFFER_IRF4_TARGETS_IN_PLASMA_CELL_VS_MATURE_B_LYMPHOCYTE	64	-0.407542	-1.79384	0.00097358	0.00741523	0.00541469	3270	tags=47%, list=22%, signal=37%	CANX/PRDM1/SLC12A4/B3GNT2/HSP90B1/NFIL3/SSR1/PABPC4/SORT1/DNAJB9/GFPT1/CD38/DNAJB5/NR4A1/ELL2/LDLR/TNFRSF12A/BMI1/UBE2J1/SLAMF7/NAMPT/PAM/CAV1/UAP1/CCL3/TNFAIP3/CCPG1/ZFP36/DUSP5/ATF3
SNIJDERS_AMPLIFIED_IN_HEAD_AND_NECK_TUMORS	SNIJDERS_AMPLIFIED_IN_HEAD_AND_NECK_TUMORS	34	-0.513272	-1.93832	0.000980087	0.00745535	0.00544398	2800	tags=41%, list=19%, signal=34%	TLN1/CCND1/FGFR1/TACC1/FZD1/BIRC2/PAK1/UHRF2/TM4SF1/BIRC3/CDK6/MMP7/IL7R/ADAM9
AFFAR_YY1_TARGETS_UP	AFFAR_YY1_TARGETS_UP	162	-0.285771	-1.484	0.00102464	0.00778441	0.00568427	1305	tags=17%, list=9%, signal=16%	GPR137B/SLC2A3/EFEMP1/SELENOP/IL17D/LDB3/MASP1/TTLL1/NAP1L3/ICAM1/DUSP1/TSLP/PDLIM3/FYB1/GBP2/KLRB1/FAS/CFH/SPOCK3/BTG2/CDO1/TPM1/POLK/HHIP/FABP3/RND3/CFTR/FOS
BURTON_ADIPOGENESIS_PEAK_AT_0HR	BURTON_ADIPOGENESIS_PEAK_AT_0HR	59	-0.419658	-1.80528	0.00102993	0.0078147	0.00570639	3742	tags=46%, list=25%, signal=35%	PSMB10/MARCKS/PLIN2/SFRP2/IDH1/VEGFC/PDGFRB/GAS1/TLN1/CYB5R1/PDGFRA/GADD45A/CCNG2/TIMP3/MYL9/CTSK/RUNX1T1/APBB1IP/PLAT/KLF2/COL8A1/ACTA2/MGP/SERPINB9/TPM1/F3/OGN
BURTON_ADIPOGENESIS_10	BURTON_ADIPOGENESIS_10	30	-0.527561	-1.8903	0.00103504	0.00784365	0.00572752	4187	tags=63%, list=28%, signal=46%	ACADL/ANXA6/FDFT1/NOL7/MSMO1/CETN2/VCL/FAM107B/ZFAND6/UBA3/CCNG2/PKP2/DOCK9/CPEB2/SOWAHC/MTM1/GYG1/CAVIN2/LRRFIP1
REACTOME_KINESINS	REACTOME_KINESINS	45	0.548272	1.77601	0.00105159	0.0079513	0.00580613	1722	tags=31%, list=11%, signal=28%	KIFC1/KIFC2/KIF15/KIF2C/CENPE/TUBB3/KIF23/KIF20A/KIF27/KIF3B/KIF26A/KIF21A/RACGAP1/KIF21B
BLANCO_MELO_COVID19_SARS_COV_2_INFECTION_A594_CELLS_UP	BLANCO_MELO_COVID19_SARS_COV_2_INFECTION_A594_CELLS_UP	62	-0.394414	-1.73244	0.00105189	0.0079513	0.00580613	1182	tags=24%, list=8%, signal=22%	PTPRE/RASGRP2/TRIM36/HSD11B1/ICAM1/AMPD3/CRYBG1/RUNX2/CCL5/IL6/LAMC2/ECM2/TIPARP/IL1B/ATF3
REACTOME_MITOTIC_SPINDLE_CHECKPOINT	REACTOME_MITOTIC_SPINDLE_CHECKPOINT	95	0.464193	1.67443	0.00105906	0.00799546	0.00583838	875	tags=17%, list=6%, signal=16%	UBE2C/CENPF/BIRC5/CENPO/CENPT/NUF2/KIF2C/CDCA8/CENPU/CENPE/BUB1B/KNTC1/CDC20/AHCTF1/INCENP/UBE2S
DELPUECH_FOXO3_TARGETS_DN	DELPUECH_FOXO3_TARGETS_DN	32	0.600834	1.83868	0.00106676	0.00804346	0.00587343	1247	tags=28%, list=8%, signal=26%	UBE2C/CENPF/PRC1/AURKA/VEGFA/SMC4/FOXM1/NUPR1/ZWINT
EGUCHI_CELL_CYCLE_RB1_TARGETS	EGUCHI_CELL_CYCLE_RB1_TARGETS	15	0.713674	1.87271	0.00107584	0.00810179	0.00591602	3085	tags=67%, list=20%, signal=53%	FEN1/CDCA8/CENPE/KIF20A/SMC4/MCM2/MCM3/HMGB2/MCM5/KIF11
WP_DNA_IRDOUBLE_STRAND_BREAKS_AND_CELLULAR_RESPONSE_VIA_ATM	WP_DNA_IRDOUBLE_STRAND_BREAKS_AND_CELLULAR_RESPONSE_VIA_ATM	51	0.529506	1.75919	0.00108763	0.00818036	0.0059734	3000	tags=31%, list=20%, signal=25%	BLM/RIF1/E2F1/BRCA1/EXO1/MRE11/RAD51/RAD9A/FANCD2/CDKN2A/CHEK2/ACTL6A/CHEK1/TP73/ABL1/HSF1
TOOKER_GEMCITABINE_RESISTANCE_UP	TOOKER_GEMCITABINE_RESISTANCE_UP	78	-0.380103	-1.74262	0.00110471	0.00829842	0.00605961	3715	tags=44%, list=25%, signal=33%	ARFIP2/ZFAND3/NUP98/DSC3/TIMM10B/MEF2C/CD81/XRCC5/SP110/TPP1/EIF3F/PON2/TMED3/SLC25A3/KIAA0100/RPL15/BMP4/GRHPR/TRIM68/AIMP2/CIRBP/ILK/BDH2/BAMBI/LGALS3/ACSL5/SAT1/DHRS7/ANXA1/CAVIN3/PALLD/PDE4B/TRIM22/ODC1
BLALOCK_ALZHEIMERS_DISEASE_INCIPIENT_DN	BLALOCK_ALZHEIMERS_DISEASE_INCIPIENT_DN	150	-0.294791	-1.51977	0.00111037	0.00833055	0.00608307	4130	tags=41%, list=27%, signal=30%	COL5A2/DNAJA1/TOP1/RB1CC1/TTC3/SEC31A/HSP90AB1/ATIC/ZMAT3/UROS/CCT4/FAIM2/TMOD1/PDHX/GNB1/PIP5K1C/PSMC2/HLA-G/KIF5C/CUL2/COPS5/MED17/MPV17/HADH/AHSA1/MAOA/PPP3CA/GTF2A2/SEC23B/ZNF207/ECH1/NSFL1C/COL4A1/RANBP2/ACTN1/OPA1/PAK3/UTP18/HSPA5/MAP2K4/PPA1/ROCK2/GLUL/ZW10/CCNL1/FKBP1B/TRO/RPN2/ZFR/REEP5/GLRX/RAD51C/PANX1/SAT1/ALOX5AP/USP6/CD59/FHL1/CLDN10/DDX5/WFDC1/PCP4
ZHAN_MULTIPLE_MYELOMA_LB_DN	ZHAN_MULTIPLE_MYELOMA_LB_DN	33	-0.485988	-1.80026	0.00112183	0.00840608	0.00613822	5017	tags=58%, list=33%, signal=39%	CASP4/TRAF5/RTP4/LYSMD2/RSAD2/PSMB10/IFIT5/WIPF1/PARP8/CKLF/TACC1/DUSP6/CAP1/BASP1/IRF1/DDX60/MAN1C1/STAT1/HIF1A
REACTOME_HEDGEHOG_ON_STATE	REACTOME_HEDGEHOG_ON_STATE	82	-0.356357	-1.66709	0.00113477	0.00849242	0.00620126	4998	tags=54%, list=33%, signal=36%	UBA52/ARRB1/PSMD12/PSMD8/PSMD13/PSMD1/PSMD2/PSMB9/PSMD9/DZIP1/PSMC5/PSMB10/PSMD10/PSME1/RBX1/GLI2/PSMA1/PSMB1/UBB/PSMC2/PSMC3/PSMB6/GAS1/BOC/PSMB5/SPOP/PSMA2/PSMD14/EFCAB7/GLI3/PSMB8/PSMA3/PSMF1/RPS27A/PSMA4/CUL3/PSMD6/PSMC6/CSNK1A1/PSMA5/GAS8/PSMD7/GLI1/HHIP
REACTOME_GENERATION_OF_SECOND_MESSENGER_MOLECULES	REACTOME_GENERATION_OF_SECOND_MESSENGER_MOLECULES	32	-0.516889	-1.8943	0.00114038	0.00852378	0.00622417	2172	tags=62%, list=14%, signal=54%	PLCG2/PAK3/CD3G/PAK1/LCP2/HLA-DQB2/HLA-DRB5/ZAP70/HLA-DRB4/LCK/HLA-DQA1/HLA-DRB3/HLA-DPA1/HLA-DRB1/FYB1/CD3D/CD247/HLA-DPB1/HLA-DRA/HLA-DQB1
KERLEY_RESPONSE_TO_CISPLATIN_UP	KERLEY_RESPONSE_TO_CISPLATIN_UP	42	-0.465354	-1.85701	0.00114574	0.00855321	0.00624566	2354	tags=45%, list=16%, signal=38%	ANXA4/PPM1D/GADD45A/DRAM1/INPP5D/PLK3/SESN1/TIGAR/STK17A/PLAT/RPS27L/IER3/ANXA1/CAV1/ACTA2/FAS/TRIM22/ALDH1A3/BTG2
ZHAN_MULTIPLE_MYELOMA_MS_UP	ZHAN_MULTIPLE_MYELOMA_MS_UP	46	-0.448054	-1.83011	0.00115114	0.00858291	0.00626734	5131	tags=65%, list=34%, signal=43%	KLHL13/BEX3/BACE2/TMEM176A/SERPINE2/SLC22A17/CST3/CDYL2/PCSK5/PBX1/DSG2/MAGI1/JAM3/FAM171A1/LARP6/AGAP1/TEAD1/TMEM176B/TCEAL2/ZNF521/WWC2/SPRY2/MYRIP/NRIP1/CLIC6/VWA5A/NAP1L3/RAI2/PALLD/MITF
REACTOME_SIGNALING_BY_ROBO_RECEPTORS	REACTOME_SIGNALING_BY_ROBO_RECEPTORS	204	-0.261146	-1.37962	0.00116	0.00863824	0.00630774	5296	tags=54%, list=35%, signal=36%	PFN2/RPS6/DAG1/PSMC4/RPS21/PSMC1/RPL27A/RPL22/RPS18/UBA52/MAGOH/PSMD12/RPS5/PSMD8/RPL29/NCK1/RPL37A/RPS11/RPL19/RPS7/RPL4/PSMD13/RPLP1/RPL18A/RPS12/RPS27/EIF4A3/PSMD1/PSMD2/RPL39/RPL6/CDC42/RPS10/PSMB9/PSMD9/USP33/RPS15A/PSMC5/RPS24/RPS4X/CLASP2/PSMB10/PSMD10/PSME1/RBX1/RPLP0/RPS29/PRKCA/PSMA1/PSMB1/COL4A5/RAC1/UBB/PSMC2/PSMC3/RPS17/RPL35A/RPS25/CUL2/RPL10/RPL13/PSMB6/GSPT2/RPL15/RPL27/SRGAP3/RPL…
WP_SARSCOV2_INNATE_IMMUNITY_EVASION_AND_CELLSPECIFIC_IMMUNE_RESPONSE	WP_SARSCOV2_INNATE_IMMUNITY_EVASION_AND_CELLSPECIFIC_IMMUNE_RESPONSE	57	-0.406435	-1.74242	0.00116594	0.00866364	0.00632629	3378	tags=44%, list=22%, signal=34%	EP300/IFIT2/MX1/TRADD/TANK/SMAD3/DDX58/TBK1/CXCL12/NFKB1/JAK1/CXCL10/TP53I3/STAT1/CXCL6/TLR7/CCL5/IFNAR1/CCL2/CCL3/IL6/CCL4/CXCL2/CXCL1/CXCL9
TSUNODA_CISPLATIN_RESISTANCE_DN	TSUNODA_CISPLATIN_RESISTANCE_DN	43	-0.463752	-1.8668	0.00116715	0.00866364	0.00632629	2625	tags=47%, list=17%, signal=39%	CD74/FOLR2/KRT7/FN1/CTSB/S100P/EPAS1/STK26/LCMT2/C3/ELL2/HLA-DRB3/HLA-DPA1/FBN1/PTGS2/SGK1/C1S/WNT5A/ITPR1/TCIM
BIOCARTA_ASBCELL_PATHWAY	BIOCARTA_ASBCELL_PATHWAY	8	-0.789846	-1.98555	0.00116917	0.00866364	0.00632629	1147	tags=75%, list=8%, signal=69%	HLA-DRB5/HLA-DRB4/HLA-DRB3/HLA-DRB1/FAS/HLA-DRA
BIOCARTA_BBCELL_PATHWAY	BIOCARTA_BBCELL_PATHWAY	8	-0.789846	-1.98555	0.00116917	0.00866364	0.00632629	1147	tags=75%, list=8%, signal=69%	HLA-DRB5/HLA-DRB4/HLA-DRB3/HLA-DRB1/FAS/HLA-DRA
ROSS_ACUTE_MYELOID_LEUKEMIA_CBF	ROSS_ACUTE_MYELOID_LEUKEMIA_CBF	74	-0.369177	-1.67301	0.00117161	0.00867108	0.00633172	2088	tags=30%, list=14%, signal=26%	DUSP6/VAMP5/PSD3/TPSAB1/PGM1/HPGDS/CD52/CD58/BLVRA/RUNX1T1/RCBTB1/HLA-DPA1/ATP2B4/MYH11/HIF1A/CAV1/HSD17B11/HLA-DPB1/WFDC1/PTGER2/JUNB/HLA-DMB
HASLINGER_B_CLL_WITH_11Q23_DELETION	HASLINGER_B_CLL_WITH_11Q23_DELETION	19	-0.612025	-2.01537	0.00118071	0.00872766	0.00637304	4014	tags=74%, list=27%, signal=54%	FUT8/PCSK7/DDX10/SIK3/PPP2R1B/PABPC4/BIRC2/GSN/GRK3/CTSK/AHR/PICALM/CASP1/UBE4A
WHITFIELD_CELL_CYCLE_S	WHITFIELD_CELL_CYCLE_S	119	0.431108	1.59987	0.00119641	0.0088277	0.00644609	1758	tags=23%, list=12%, signal=20%	RAD54L/UBE2T/CDCA5/BLM/KIFC2/FEN1/CENPU/FANCA/EZH2/BRCA1/EXO1/CDC45/NEAT1/RAD51/RHPN1/ASF1B/PCLAF/ABCC5/CDH24/ANKRD18A/STAG3L1/DHFR/ZWINT/CDC7/PKMYT1/DSCC1/RFC4
GILDEA_METASTASIS	GILDEA_METASTASIS	29	-0.533498	-1.92449	0.00119717	0.0088277	0.00644609	3144	tags=55%, list=21%, signal=44%	TAGLN/MPZL2/SPARC/CPQ/FN1/VAMP5/ARHGDIB/TIMP3/MYL9/IFI16/GLIPR1/CAVIN3/TACSTD2/SRGN/HNMT/GBP1
SESTO_RESPONSE_TO_UV_C1	SESTO_RESPONSE_TO_UV_C1	66	-0.395235	-1.77299	0.00119961	0.00883483	0.0064513	4016	tags=55%, list=27%, signal=40%	UBE2D2/PIM1/COPS8/SRSF2/RAB5IF/RNF4/PSMC2/SNRPA1/EIF4H/CNN3/KCNK1/ATP6V1B2/TSG101/PPP2CA/IFIT1/VDAC2/KRT18/GSPT1/MFAP1/UBE2G1/CAPRIN1/GLUL/DDX1/PSMC6/LCN2/PSMA5/ETF1/MAPK6/PPP2R2A/CST6/NAMPT/TM4SF1/TNFAIP3/IER2/EMP1/DUSP5
KOKKINAKIS_METHIONINE_DEPRIVATION_48HR_UP	KOKKINAKIS_METHIONINE_DEPRIVATION_48HR_UP	120	-0.313612	-1.5355	0.00122291	0.00899545	0.00656858	3434	tags=45%, list=23%, signal=35%	CASP6/NFKBIA/CASP7/CDH1/BTG3/HMGCR/TRADD/GSTM1/PDGFRB/MAT2B/TIMP1/TANK/SMAD4/RNASEL/PRKACB/DCTD/LITAF/MGST2/MMP2/ERBB3/IL6ST/PERP/FZD1/PDGFRA/MYD88/GADD45A/YWHAQ/TIMP3/DPYD/HGF/PLAU/GSTO1/DCN/TNFRSF12A/GJA1/IGFBP7/TLR3/PLAT/IDI1/POLB/CASP1/IL1R1/PTEN/TNFSF10/BIRC3/CAV1/IFNGR1/IL6/SC5D/FAS/LUM/WNT5A/BTG2/IL1B
WP_OVERVIEW_OF_PROINFLAMMATORY_AND_PROFIBROTIC_MEDIATORS	WP_OVERVIEW_OF_PROINFLAMMATORY_AND_PROFIBROTIC_MEDIATORS	66	-0.395035	-1.7721	0.00122555	0.00900381	0.00657469	1411	tags=32%, list=9%, signal=29%	LIF/CXCL10/IL18/IL17D/CXCL6/CCL19/IL33/TSLP/CCL5/CCL2/CCL18/IL17B/CCL3/IL6/CX3CL1/AREG/CCL4/CXCL2/IL1B/CXCL1/CXCL9
YAO_TEMPORAL_RESPONSE_TO_PROGESTERONE_CLUSTER_10	YAO_TEMPORAL_RESPONSE_TO_PROGESTERONE_CLUSTER_10	70	-0.38305	-1.72434	0.00122877	0.00901648	0.00658394	4357	tags=47%, list=29%, signal=34%	APMAP/NSUN2/POLR2F/TMED2/C9orf64/UFM1/MRPL40/CANX/AP4S1/BCKDHB/SSU72/DYNLL1/PEX2/TM9SF3/TCEAL9/VDAC2/SLC30A5/AP3M1/SSB/EIF1B/PSMA4/TIMM23/OSTC/HNRNPR/SERP1/YIPF5/GSDME/ADK/RPN2/GCSH/MPC2/MFSD14A/USO1
BIOCARTA_NEUTROPHIL_PATHWAY	BIOCARTA_NEUTROPHIL_PATHWAY	6	-0.850257	-1.93154	0.00124105	0.00909546	0.00664162	1660	tags=67%, list=11%, signal=59%	ITGAM/ICAM1/ITGB2/SELE
LINDSTEDT_DENDRITIC_CELL_MATURATION_C	LINDSTEDT_DENDRITIC_CELL_MATURATION_C	59	-0.415664	-1.78809	0.00125194	0.00916416	0.00669178	3624	tags=44%, list=24%, signal=34%	CTNNA1/AOC1/GTF2E2/MMD/TRADD/KIF2A/GRSF1/NFIL3/ARID5A/UGCG/CD200/STAT5A/ROCK2/JAK1/ENPP4/HLA-DRB3/COL14A1/PLAGL1/SOCS2/STK39/HLA-DPB1/ANXA3/CX3CL1/FERMT2/GPR171/ATF3
FEVR_CTNNB1_TARGETS_DN	FEVR_CTNNB1_TARGETS_DN	491	0.332764	1.37359	0.00126602	0.00925597	0.00675882	1758	tags=17%, list=12%, signal=15%	RAD54L/CHTF18/BIRC5/ZGRF1/KIFC1/CENPO/SOX4/SPAG5/CDT1/NUF2/E2F1/MIS18BP1/CDC6/CBX1/FEN1/EZH2/HASPIN/LUC7L/BRCA1/EXO1/CENPE/MRE11/THOC1/DIAPH3/BUB1B/KIF23/NOP58/PRC1/KNTC1/CCNB2/CBX5/POLD1/RAD51/KIF20A/TRAIP/SMC6/ORC6/CENPW/BORA/PSMA6/SCLT1/PPAT/ASF1B/PCLAF/CDC20/NEUROG3/LIG1/SLC19A1/BCOR/INCENP/FOXM1/FAM183BP/CDKN3/EIF2S3/SFPQ/STMN1/MSI2/TIMELESS/NASP/DHFR/TMPO/MCM2/KNSTRN/GJB3/PIK3R1/CA2/FGD1/C5…
CHUANG_OXIDATIVE_STRESS_RESPONSE_UP	CHUANG_OXIDATIVE_STRESS_RESPONSE_UP	25	-0.554044	-1.9221	0.00126978	0.00927214	0.00677063	1583	tags=36%, list=10%, signal=32%	SLC35B3/ZBTB4/PPP2CB/LIF/RCBTB1/CYP1B1/DKK1/FAS/EGR1
OKUMURA_INFLAMMATORY_RESPONSE_LPS	OKUMURA_INFLAMMATORY_RESPONSE_LPS	153	-0.293644	-1.49636	0.00127845	0.00932417	0.00680862	2197	tags=29%, list=15%, signal=25%	TLR1/ISCA1/KCTD3/CD200/ME1/STAT5A/UBE2B/NFAT5/VCPKMT/RAB31/CHST7/RGL1/WWC2/DSE/RCHY1/SIK2/SOX17/MTM1/REL/PLPP3/GSAP/ZNF813/RASGRP1/SMC3/RGS9/THBS1/FOXC1/PAM/NFE2L3/DOCK10/FZD3/RUNX2/CCL5/IL18RAP/BIRC3/PTPRK/GDF11/TNFAIP3/ETV5/CLIP1/SEC63/PTGER4/XK/GULP1/AMACR
VERNELL_RETINOBLASTOMA_PATHWAY_UP	VERNELL_RETINOBLASTOMA_PATHWAY_UP	61	0.501216	1.71031	0.00128897	0.00938953	0.00685634	3209	tags=43%, list=21%, signal=34%	CDCA5/UBR7/BLM/RECQL4/FEN1/FANCA/EZH2/ASF1B/CCNE1/CDC25A/VRK1/JPH1/POLD3/TMPO/MANEAL/TMEM97/RFC4/TCF19/SKP2/HMGB2/RMI1/E2F2/CHAF1A/ATAD2/CDCA4/DONSON
TIAN_TNF_SIGNALING_VIA_NFKB	TIAN_TNF_SIGNALING_VIA_NFKB	21	-0.577537	-1.92952	0.00130659	0.00950639	0.00694167	2893	tags=57%, list=19%, signal=46%	RELB/TNFAIP2/NFKB1/CD83/IRF1/REL/PTGS2/IL6/TNFAIP3/ZFP36/CXCL2/CXCL1
KATSANOU_ELAVL1_TARGETS_UP	KATSANOU_ELAVL1_TARGETS_UP	144	-0.297703	-1.52484	0.00130936	0.00951499	0.00694796	2564	tags=33%, list=17%, signal=28%	IER3IP1/AGA/ESD/C21orf62/SPON2/TMTC1/MMP2/SORT1/BMP4/CD200/DUSP6/CXCL12/ADAMTS5/FAM177A1/ADGRF5/GADD45A/C4orf3/FAM210B/C1QB/KCNMB1/MYL12A/CCNG2/ATP10D/GATM/CYBB/CD52/RFLNB/IFI44/STOM/C1QA/CDH10/LAPTM5/EMCN/CTSS/LYZ/SAT1/NTN4/SLC7A7/RARB/FOXF1/TCEAL1/HMCN1/FOXC1/LPCAT2/MYH11/FAS/ALDH1A3/POPDC2
MIKKELSEN_MEF_LCP_WITH_H3K4ME3	MIKKELSEN_MEF_LCP_WITH_H3K4ME3	109	-0.320206	-1.54438	0.00132769	0.00963654	0.00703671	2140	tags=29%, list=14%, signal=25%	RAB7B/PKIG/ARHGDIB/EMILIN1/ZFAND6/CPA6/TMEM176B/MRGPRF/HGF/GLRX/CAB39/LDB3/HACD4/MASP1/C1orf54/VWA5A/ANXA1/AMPD3/ZNF583/ACTG2/FHL1/CCL2/ASPN/GBP2/IL18RAP/MMP19/COL3A1/LUM/SERPINB9/CP/ECM2/OGN
PID_ANTHRAX_PATHWAY	PID_ANTHRAX_PATHWAY	17	-0.640794	-2.0373	0.00132981	0.00964034	0.00703949	3237	tags=59%, list=21%, signal=46%	MAP2K7/MAP2K6/ANTXR1/VCAM1/MAP2K1/MAP2K4/IL18/CASP1/ANTXR2/IL1B
SMITH_TERT_TARGETS_DN	SMITH_TERT_TARGETS_DN	83	-0.360358	-1.67301	0.00133278	0.00965023	0.00704671	3673	tags=49%, list=24%, signal=38%	SIRPA/XRCC5/SP110/CD47/PON2/TAGLN/TRADD/APEX1/TST/PPP1R7/SERPINB6/ALDH3A2/GRK5/CBR1/ANXA4/UGP2/MMP2/LIPA/ALDH7A1/DUSP6/ARHGDIB/STAT4/RRAGA/VSNL1/LAMP2/GSN/CLP1/SPEG/RAB11A/GSTO1/A2M/NID2/CCNG1/KANK1/ASAH1/IDI1/OAT/PAM/USP47/TNFSF10/FOSB
BROWNE_HCMV_INFECTION_10HR_DN	BROWNE_HCMV_INFECTION_10HR_DN	45	-0.444606	-1.80295	0.00133847	0.00967978	0.00706829	3727	tags=53%, list=25%, signal=40%	STAMBP/NR3C1/ZNF23/RIN2/RANBP6/IRS1/PTGFR/RAD17/B2M/PARP4/ANP32A/AIMP2/RBMS1/SETX/EEF1A1/KLF9/NT5E/MTUS1/FRY/AHR/SON/EMP1/ARHGAP29/AMACR
FRASOR_RESPONSE_TO_SERM_OR_FULVESTRANT_UP	FRASOR_RESPONSE_TO_SERM_OR_FULVESTRANT_UP	18	-0.618701	-1.99483	0.00134204	0.00969397	0.00707865	2965	tags=61%, list=20%, signal=49%	DUSP10/LDLRAD4/RCN2/CD302/ATP6V1A/RALGAPB/SCHIP1/STXBP3/ASCC3/UFL1/DMXL1
HOFFMANN_IMMATURE_TO_MATURE_B_LYMPHOCYTE_DN	HOFFMANN_IMMATURE_TO_MATURE_B_LYMPHOCYTE_DN	42	0.542444	1.74346	0.00136624	0.0098569	0.00719763	2936	tags=43%, list=19%, signal=35%	USF2/CDC45/PPP1R14B/FOXN2/BOP1/ZFPM1/HES1/COX6A2/UCK2/RBP4/GH1/PSME3/VPREB3/LHB/CFP/ACY1/GRID2/DOLPP1
NIKOLSKY_BREAST_CANCER_1Q21_AMPLICON	NIKOLSKY_BREAST_CANCER_1Q21_AMPLICON	33	0.576241	1.77278	0.00137713	0.00992358	0.00724631	5435	tags=73%, list=36%, signal=47%	HCN3/RUSC1-AS1/THEM5/TRIM46/THBS3/CELF3/THEM4/DCST2/PYGO2/FDPS/RUSC1/FAM189B/MUC1/CKS1B/KRTCAP2/OAZ3/EFNA1/FLAD1/PKLR/PMVK/EFNA4/MTX1/ADAM15/SLC50A1
MOLENAAR_TARGETS_OF_CCND1_AND_CDK4_DN	MOLENAAR_TARGETS_OF_CCND1_AND_CDK4_DN	43	0.565654	1.82282	0.00138959	0.0100014	0.00730315	1407	tags=33%, list=9%, signal=30%	CENPF/TPX2/KIF2C/CDC6/CDCA8/CDC45/DTL/KIF20A/AURKA/E2F7/PCLAF/NCAPH/POLD3/CEP55
FRASOR_RESPONSE_TO_ESTRADIOL_DN	FRASOR_RESPONSE_TO_ESTRADIOL_DN	68	-0.380769	-1.71987	0.00140047	0.0100485	0.00733756	3497	tags=43%, list=23%, signal=33%	BCAS1/COL4A5/PXDN/MMD/SLC16A5/BLNK/SMAD3/MYO1B/LITAF/KRT7/SLIT2/BMP4/ERBB3/PPP1R3C/LAMB1/SMPD1/FMO5/DUSP1/GNE/MATN2/CTSL/IER3/IL1R1/LHFPL2/TM4SF1/KLF6/ANXA3/FOLH1/RND3
GU_PDEF_TARGETS_UP	GU_PDEF_TARGETS_UP	68	-0.3809	-1.72046	0.00140047	0.0100485	0.00733756	3487	tags=47%, list=23%, signal=36%	PIK3C3/PLCE1/PRKCA/FZD4/COL4A5/COL5A1/WIPF1/DOCK1/SMAD4/SMAD3/COL4A1/FN1/VIM/COL4A2/LAMC1/FZD1/SNAI2/CDH18/TGFBI/ITGA5/COL4A6/COL13A1/DKK3/ITGA6/COL16A1/DOCK10/TNC/HIF1A/CDH11/WNT5A/COL6A3/LAMC2
VERHAAK_GLIOBLASTOMA_PRONEURAL	VERHAAK_GLIOBLASTOMA_PRONEURAL	133	0.416648	1.56609	0.00140115	0.0100485	0.00733756	3438	tags=38%, list=23%, signal=30%	SOX4/ATAD5/CBX1/MAST1/CDKN1B/ARHGEF9/HOXD3/BEX1/JPT1/BCOR/ALCAM/CRMP1/CDC25A/TOPBP1/STMN1/RNFT2/CXXC4/FAM110B/CELF3/ARHGAP33/NRXN2/CDC7/FLRT1/GSK3B/ZNF821/ZFP69B/GABRA3/EPB41/KIF21B/PLCB4/ASCL1/MMP15/BCAN/RALGPS2/MAP2/C1QL1/JADE3/REXO5/SPTBN2/FGF9/GRID2/GNG4/NCAM1/SEC61A2/TMCC1/MARCKSL1/YPEL1/CHD7/HMGB3/ADGRB3/CKB
REACTOME_NGF_STIMULATED_TRANSCRIPTION	REACTOME_NGF_STIMULATED_TRANSCRIPTION	35	-0.491941	-1.87359	0.00141145	0.0101103	0.00738267	490	tags=20%, list=3%, signal=19%	SGK1/JUNB/F3/FOS/EGR1/EGR2/FOSB
KEGG_HYPERTROPHIC_CARDIOMYOPATHY_HCM	KEGG_HYPERTROPHIC_CARDIOMYOPATHY_HCM	75	-0.375198	-1.70608	0.00142034	0.0101619	0.00742035	2062	tags=31%, list=14%, signal=27%	SGCB/SGCA/ITGB8/ITGB3/CACNA1D/ITGA7/TPM4/ITGA5/LAMA2/ITGB1/DES/ITGA8/ITGA6/ITGA1/TPM2/CACNA1C/CACNA2D3/IL6/SLC8A1/DMD/CACNB2/TPM1/ITGAV
TONKS_TARGETS_OF_RUNX1_RUNX1T1_FUSION_SUSTAINED_IN_GRANULOCYTE_DN	TONKS_TARGETS_OF_RUNX1_RUNX1T1_FUSION_SUSTAINED_IN_GRANULOCYTE_DN	7	-0.805373	-1.94498	0.0014234	0.0101718	0.00742753	2942	tags=100%, list=20%, signal=81%	PMP22/IL10RA/ALOX5AP/CYP1B1/HDC/FCER1A
GRAESSMANN_RESPONSE_TO_MC_AND_SERUM_DEPRIVATION_UP	GRAESSMANN_RESPONSE_TO_MC_AND_SERUM_DEPRIVATION_UP	189	-0.275572	-1.42593	0.00143096	0.0102136	0.00745811	1512	tags=34%, list=10%, signal=31%	CASP7/TRIB2/IFIT2/UBA7/NMNAT1/RIN2/TRIM5/MX1/SOCS1/PRELP/MMD/METTL7A/GSTM1/PDGFRB/IRS1/BOC/CAPN6/TMEM140/ATG10/APOL3/TUBB4B/ABI3BP/LIPA/FBXW2/RNF144B/RECK/PRSS23/KCTD12/TXNDC16/CXCL10/C3/USP25/IFI44/SELENOP/TOR1AIP1/IRF1/DDX60/HSD11B1/IGFBP7/GTF3C6/FCGR3A/CEP112/STAT1/TLR3/DKK3/THEMIS2/TLR2/RTL6/FSTL1/SLC24A3/CCL2/GBP2/CD2/CPEB3/GHR/NEDD9/COL3A1/MNDA/CLIP1/FAS/STEAP4/COL4A3/CP/ANGPT1/OGN
WP_ACUTE_VIRAL_MYOCARDITIS	WP_ACUTE_VIRAL_MYOCARDITIS	76	-0.371246	-1.69202	0.00144085	0.0102721	0.00750078	2062	tags=33%, list=14%, signal=29%	SGCB/SGCA/CYCS/CXCR4/CXADR/CAAP1/HLA-DMA/JAK1/EIF4G2/ILK/CREB1/BNIP2/RASA1/LAMA2/MICA/JKAMP/STAT1/TLR3/CASP1/CAV1/ITGB2/IL6/AIF1/DMD/CCR5
SCHAEFFER_PROSTATE_DEVELOPMENT_AND_CANCER_BOX5_DN	SCHAEFFER_PROSTATE_DEVELOPMENT_AND_CANCER_BOX5_DN	8	-0.786679	-1.97759	0.00144698	0.0103035	0.00752375	2786	tags=88%, list=18%, signal=71%	TUBB4A/TSPAN8/TMEM45A/MED4/LGALS3/CAST/SOX9
ZHANG_ANTIVIRAL_RESPONSE_TO_RIBAVIRIN_UP	ZHANG_ANTIVIRAL_RESPONSE_TO_RIBAVIRIN_UP	26	-0.539872	-1.88471	0.00145737	0.0103652	0.00756882	1518	tags=31%, list=10%, signal=28%	KLK10/GJA1/STAT1/C1R/MYH11/SOX9/C1S/CFH
TSENG_IRS1_TARGETS_DN	TSENG_IRS1_TARGETS_DN	122	-0.307978	-1.52939	0.00148655	0.0105603	0.00771126	2661	tags=34%, list=18%, signal=28%	MAOA/TSPAN6/HCCS/LITAF/COL4A1/RAB9A/TMEM45A/EBF3/SGCE/TNXB/SH3BGR/IL6ST/COL4A2/SNAI2/EPHB6/VSNL1/B3GALNT1/RAB3B/MRFAP1/TGFBI/HSBP1/CIRBP/HGF/GLRX/CCDC6/THBD/PLPP3/SESN1/GJA1/ENPP1/LPAR1/DKK3/PIP5K1B/IL1R1/HSD17B11/COL3A1/COL6A3/AOC3/FRMD6/ITPR1/SPARCL1
WP_IMMUNE_RESPONSE_TO_TUBERCULOSIS	WP_IMMUNE_RESPONSE_TO_TUBERCULOSIS	21	-0.574471	-1.91928	0.00149214	0.0105875	0.00773115	5519	tags=76%, list=37%, signal=48%	JAK2/TAP1/TYK2/IRF9/IFNGR2/IFIT3/MED14/MX1/SOCS1/IFIT1/PSMB8/JAK1/IRF1/STAT1/IFNAR1/IFNGR1
REACTOME_SIGNALING_BY_THE_B_CELL_RECEPTOR_BCR	REACTOME_SIGNALING_BY_THE_B_CELL_RECEPTOR_BCR	111	-0.326626	-1.58587	0.00150222	0.0106465	0.00777418	3742	tags=51%, list=25%, signal=39%	UBA52/PSMD12/KRAS/AHCYL1/PSMD8/NCK1/PSMD13/PSMD1/PSMD2/PSMB9/PSMD9/PSMC5/PSMB10/PSMD10/CALM1/PSME1/CHUK/PSMA1/PSMB1/NFKBIA/UBB/PSMC2/PSMC3/NRAS/NFATC3/SKP1/BTK/BLNK/PSMB6/PSMB5/PSMA2/DAPP1/PSMD14/PPP3CA/PSMB8/PSMA3/TRPC1/PLCG2/PSMF1/RPS27A/PSMA4/NFKB1/MALT1/VAV1/PRKCB/PSMD6/SYK/PSMC6/BCL10/REL/PSMA5/ITPR2/RASGRP1/MAP3K7/PSMD7/PPP3CB/ITPR1
BRUECKNER_TARGETS_OF_MIRLET7A3_UP	BRUECKNER_TARGETS_OF_MIRLET7A3_UP	105	-0.330197	-1.59952	0.00151646	0.0107348	0.00783867	2699	tags=37%, list=18%, signal=31%	FERMT1/THSD4/LAMB3/ANXA11/FAM107B/EVA1C/VDAC2/CTH/CYP24A1/ERRFI1/PERP/CXADR/BCHE/ACOX2/FOXA1/PTPN12/XBP1/COL4A4/GLRX/PTS/CPEB4/GJA1/LYST/SAT1/CYP1B1/SEC11C/PLA2G4A/POLB/SMOC1/FOXC1/NFE2L2/PHACTR2/THSD7A/DKK1/KLF4/RBM24/CDK6/SLC12A2/DUSP5
BERENJENO_TRANSFORMED_BY_RHOA_UP	BERENJENO_TRANSFORMED_BY_RHOA_UP	494	0.326689	1.34922	0.00152324	0.0107701	0.00786444	2034	tags=17%, list=13%, signal=16%	BIRC5/UBE2T/CDCA5/TK1/PIMREG/TACC3/KIF2C/UHRF1/ASPM/ESF1/E2F1/MIS18BP1/HK2/CDC6/CBX1/PTTG1/FEN1/CDCA8/EZH2/HASPIN/BRCA1/EXO1/CDC45/DTL/DIAPH3/KIF23/NOP58/PRC1/ADM/CBX5/POLD1/RAD51/KIF20A/AURKA/ORC6/CCNB1/PPP1R14B/VEGFA/RUNX1/HAUS3/MYCN/FOXC2/ASF1B/CKS2/BOP1/PCLAF/CDC20/SMC4/SINHCAF/LIG1/ALCAM/INCENP/WDHD1/RNASEH2A/FOXM1/TOPBP1/STMN1/SPP1/VRK1/TIMELESS/NASP/NOP2/TMPO/MCM2/FTSJ3/BOLA2B/IQGAP3/CDC7/…
REACTOME_ELASTIC_FIBRE_FORMATION	REACTOME_ELASTIC_FIBRE_FORMATION	43	-0.458829	-1.84698	0.00153121	0.0108137	0.00789629	2273	tags=44%, list=15%, signal=38%	EFEMP2/MFAP4/BMP4/EMILIN2/FN1/FBLN5/EMILIN1/ITGB8/ITGB3/MFAP1/EFEMP1/ITGA5/ITGB1/ITGA8/FBN1/LTBP1/FBLN1/LOXL4/ITGAV
BOSCO_INTERFERON_INDUCED_ANTIVIRAL_MODULE	BOSCO_INTERFERON_INDUCED_ANTIVIRAL_MODULE	65	-0.390556	-1.73915	0.00153361	0.010818	0.00789942	5422	tags=54%, list=36%, signal=35%	PANK2/IFI6/CGAS/MS4A6A/IFITM3/LAMP3/PARP12/TMEM176A/CD40/RSAD2/APOL1/GCH1/IFIT3/IFIH1/MOV10/IFI44L/IFIT5/RIN2/MX1/NCOA7/TDRD7/APOBEC3G/IFIT1/CYP24A1/SAMD9L/IFI44/DDX60/SLAMF7/GOLGA4/CCL2/MYO1G/TNFSF10/TRIM22/SLC39A8/ARAP2
REACTOME_RECRUITMENT_OF_MITOTIC_CENTROSOME_PROTEINS_AND_COMPLEXES	REACTOME_RECRUITMENT_OF_MITOTIC_CENTROSOME_PROTEINS_AND_COMPLEXES	78	0.467166	1.65787	0.00154818	0.010908	0.00796514	3167	tags=33%, list=21%, signal=26%	CEP152/CEP131/CEP290/YWHAG/HAUS3/CDK11B/CENPJ/CEP135/OFD1/CEP78/CDK11A/SFI1/HAUS8/CEP250/CEP72/MZT2B/CEP164/CCP110/PLK1/CDK1/NDE1/CSNK1D/TUBGCP6/PCNT/CEP70/HAUS7
REACTOME_DEGRADATION_OF_DVL	REACTOME_DEGRADATION_OF_DVL	54	-0.415369	-1.78451	0.00156295	0.0109991	0.00803171	5259	tags=65%, list=35%, signal=42%	PSMC4/PSMC1/UBA52/PSMD12/PSMD8/PSMD13/PSMD1/PSMD2/PSMB9/PSMD9/PSMC5/PSMB10/PSMD10/PSME1/RBX1/PSMA1/PSMB1/UBB/PSMC2/PSMC3/PSMB6/PSMB5/PSMA2/PSMD14/PSMB8/PSMA3/PSMF1/RPS27A/PSMA4/CUL3/PSMD6/PSMC6/PSMA5/PSMD7/DACT1
NAKAMURA_CANCER_MICROENVIRONMENT_DN	NAKAMURA_CANCER_MICROENVIRONMENT_DN	36	0.566724	1.7685	0.0015695	0.0110323	0.00805595	1218	tags=28%, list=8%, signal=26%	SPAG5/KIF2C/CDC6/CCNB2/AURKA/CDC20/FANCI/ARTN/DHFR/KNSTRN
KEGG_MATURITY_ONSET_DIABETES_OF_THE_YOUNG	KEGG_MATURITY_ONSET_DIABETES_OF_THE_YOUNG	18	0.67777	1.82966	0.00158667	0.01114	0.00813457	2286	tags=50%, list=15%, signal=42%	PAX6/IAPP/NEUROG3/MAFA/PAX4/HES1/HNF4A/NR5A2/HNF1A
BILBAN_B_CLL_LPL_DN	BILBAN_B_CLL_LPL_DN	39	-0.486393	-1.87103	0.00159545	0.0111756	0.00816055	1460	tags=36%, list=10%, signal=33%	CCNL1/GLRX/MSL1/SAT1/DUSP1/PRNP/IER3/ANXA1/KLF4/MNDA/JUNB/FGL2/RGS2/FOS
PID_IL6_7_PATHWAY	PID_IL6_7_PATHWAY	45	-0.439677	-1.78296	0.00159545	0.0111756	0.00816055	2977	tags=42%, list=20%, signal=34%	HSP90B1/TIMP1/MAP2K6/MCL1/IL6ST/MAP2K4/VAV1/JAK1/PTPRE/IRF1/A2M/STAT1/LMO4/GAB1/MITF/IL6/JUNB/SOCS3/FOS
WU_APOPTOSIS_BY_CDKN1A_NOT_VIA_TP53	WU_APOPTOSIS_BY_CDKN1A_NOT_VIA_TP53	7	0.840125	1.78984	0.00163137	0.0114139	0.00833458	142	tags=43%, list=1%, signal=42%	CENPF/SPAG5/CDC6
REACTOME_METABOLISM_OF_POLYAMINES	REACTOME_METABOLISM_OF_POLYAMINES	57	-0.396573	-1.70015	0.00164164	0.0114724	0.00837729	5259	tags=61%, list=35%, signal=40%	PSMC4/PSMC1/PSMD12/OAZ2/PSMD8/PSMD13/OAZ1/PSMD1/PSMD2/PSMB9/PSMD9/PSMC5/PSMB10/PSMD10/AZIN2/PSME1/PSMA1/PSMB1/PSMC2/PSMC3/PSMB6/PSMB5/PSMA2/PSMD14/PSMB8/PSMA3/PSMF1/PSMA4/PAOX/PSMD6/PSMC6/PSMA5/PSMD7/SAT1/ODC1
HALMOS_CEBPA_TARGETS_UP	HALMOS_CEBPA_TARGETS_UP	41	-0.452025	-1.77672	0.0016597	0.0115851	0.00845961	3611	tags=46%, list=24%, signal=35%	PLIN2/SPDEF/HCAR3/CKAP4/KLF5/ETS2/NFIL3/RAB27A/UGCG/RAB32/GLRX/IL1R1/PTGS2/ITGA1/UAP1/SEMA3C/FAS/CXCL2/RGS2
BLANCO_MELO_COVID19_SARS_COV_2_POS_PATIENT_LUNG_TISSUE_UP	BLANCO_MELO_COVID19_SARS_COV_2_POS_PATIENT_LUNG_TISSUE_UP	113	-0.318763	-1.54917	0.00166204	0.011588	0.00846172	3967	tags=45%, list=26%, signal=34%	IFITM2/GCH1/RIPOR2/IFIT3/FFAR2/CASP5/MARCKS/IFI44L/FPR1/PLAC8/P2RY13/IFIT2/MX1/S100A11/EVI2B/CCL11/TNFSF14/KCNJ2/MAP2K6/DAPP1/BCL2L14/IFIT1/HLA-J/RHOH/CHI3L2/S100P/SAMD9L/LY96/SP140/BASP1/KLK10/CD53/CARD17/RGS18/CXCL10/CARD16/LCP2/TYROBP/TMEM71/APBB1IP/IGSF6/ANKRD22/ALOX5AP/CCL19/GBP5/FYB1/SRGN/TNFSF10/SERPINB9/CALHM6/CCL4
PARK_HSC_MARKERS	PARK_HSC_MARKERS	41	-0.451915	-1.77629	0.00168111	0.0117075	0.00854893	2851	tags=39%, list=19%, signal=32%	BCL11A/LSP1/ELF1/CCNH/MCL1/LPCAT3/MEIS1/CCNDBP1/CLK4/LAPTM5/PCM1/RASA1/ZFAND5/CCL3/DMXL1/RGS2
REACTOME_E3_UBIQUITIN_LIGASES_UBIQUITINATE_TARGET_PROTEINS	REACTOME_E3_UBIQUITIN_LIGASES_UBIQUITINATE_TARGET_PROTEINS	44	-0.432104	-1.7549	0.00168669	0.0117327	0.00856738	4998	tags=55%, list=33%, signal=37%	UBA52/WAC/UBE2D3/RNF181/UBE2J2/UBE2D2/PAF1/PEX12/RNF144A/UBB/PEX2/SHPRH/UBE2A/UBE2N/RNF20/RPS27A/RRAGA/UBE2B/UBE2E1/HLA-A/UBE2D1/BCL10/CTR9/SELENOS
WANG_METASTASIS_OF_BREAST_CANCER_ESR1_UP	WANG_METASTASIS_OF_BREAST_CANCER_ESR1_UP	19	0.656845	1.79226	0.00172	0.0119506	0.00872648	1004	tags=37%, list=7%, signal=34%	EEF1A2/FEN1/CENPU/POLQ/MYRF/SMC4/NCAPG2
PID_E2F_PATHWAY	PID_E2F_PATHWAY	66	0.491905	1.70081	0.0017268	0.011984	0.00875087	3220	tags=39%, list=21%, signal=31%	TK1/E2F1/CDC6/BRCA1/CBX5/CDKN1B/E2F7/CCNE1/CDC25A/TOPBP1/CES3/SMARCA2/DHFR/CDKN2A/POLA1/MYBL2/CDK2/MCM3/CDK1/E2F2/TP73/CREBBP/KAT2A/RANBP1/CDKN2C/RBL1
NGUYEN_NOTCH1_TARGETS_DN	NGUYEN_NOTCH1_TARGETS_DN	77	-0.358114	-1.64203	0.00174858	0.0121062	0.00884011	3760	tags=44%, list=25%, signal=33%	LIMK2/ITGA2/MARCKS/MYO1E/GNB1/HUWE1/KLF5/SLC12A4/PBX3/TRIP12/APEX1/ETS2/CCNI/PPP2R1B/SERP1/TP63/BASP1/ELL2/XBP1/ADSL/EEF1A1/GADD45B/NET1/IL1R1/REV3L/PTGS2/KLF10/FNDC3A/KLF4/PTPN13/TIPARP/F3/SLC12A2/RGS2
CORRE_MULTIPLE_MYELOMA_UP	CORRE_MULTIPLE_MYELOMA_UP	52	-0.409838	-1.73463	0.00175008	0.0121062	0.00884011	1815	tags=33%, list=12%, signal=29%	CD200/HGD/DPP4/ATXN1/GLRX/CREM/COL13A1/PLAT/SAMSN1/USP53/SLC24A3/ALDH1A3/ABCA6/DMD/AREG/IL1B/CSGALNACT1
REACTOME_AUTOPHAGY	REACTOME_AUTOPHAGY	140	-0.292757	-1.49033	0.00175044	0.0121062	0.00884011	4412	tags=41%, list=29%, signal=30%	MFN2/PRKAG1/PINK1/WDR45/ATG101/TUBB2A/RHEB/RB1CC1/HSP90AB1/TOMM7/VPS37A/WIPI2/SQSTM1/ATG14/PLIN2/DYNLL2/PIK3C3/UBB/GABARAPL1/RRAGD/CHMP3/GABARAP/USP30/PIK3R4/PRKAB1/DYNC1LI1/DYNLL1/ATG3/TUBB4A/MTMR3/TSG101/TOMM20/ATG10/DYNC1I2/LAMTOR3/LAMTOR5/TUBB4B/MAP1LC3B/CHMP2B/UBE2N/TOMM70/RPS27A/VIM/RRAGA/EPAS1/LAMP2/CHMP4A/GABARAPL2/NBR1/HSPA8/ATG5/ATG4C/BECN1/EEF1A1/WIPI1/TUBB6/DYNC1I1/CFTR
BIOCARTA_MET_PATHWAY	BIOCARTA_MET_PATHWAY	32	-0.505807	-1.85368	0.00176073	0.012161	0.00888009	1914	tags=38%, list=13%, signal=33%	RAP1B/CRK/MAP2K1/PAK1/HGF/RAP1A/RASA1/ITGB1/PTEN/GAB1/MET/FOS
HADDAD_T_LYMPHOCYTE_AND_NK_PROGENITOR_UP	HADDAD_T_LYMPHOCYTE_AND_NK_PROGENITOR_UP	74	-0.361651	-1.6389	0.0017624	0.012161	0.00888009	2159	tags=35%, list=14%, signal=30%	ARMCX1/ASAP2/WASHC4/HSPA5/ARMCX2/ANK3/MEG3/PSEN2/TIMP3/TRO/RIOK3/HSPA13/HLA-DRB4/KLF9/RASA1/HLA-DQA1/PLXDC2/HLF/FAM3C/MPDZ/TNFSF10/DACH1/CFH/PHF3/CACNB2/TPM1
ACEVEDO_NORMAL_TISSUE_ADJACENT_TO_LIVER_TUMOR_UP	ACEVEDO_NORMAL_TISSUE_ADJACENT_TO_LIVER_TUMOR_UP	156	-0.283362	-1.4566	0.0017697	0.0121974	0.00890667	2871	tags=33%, list=19%, signal=27%	NADK2/ADPRM/MYCBP2/CYP3A7/M6PR/SH3YL1/CUX2/TSPAN8/MYO1B/CYP3A5/HMGN4/PLEKHA5/HNRNPH3/SORT1/LAP3/GSTA4/PERP/SACM1L/SCYL2/ALG5/GMFG/MINDY3/EMC7/LY96/WSB2/ZNF266/DPP4/EIF3A/RBM5/FAM98A/RPN2/SPIRE1/RPS3A/A2M/SESN1/SBDS/PEX3/ELOVL5/EIF2AK4/CTSO/ERGIC2/IGSF6/GTF3C6/MICU2/HLA-DRB3/UAP1/COL3A1/PHF3/PLA1A/ITGAV/MET/RGS2
REACTOME_SYNDECAN_INTERACTIONS	REACTOME_SYNDECAN_INTERACTIONS	27	-0.531991	-1.88602	0.00177611	0.0122275	0.00892867	4304	tags=67%, list=29%, signal=48%	SDC4/COL5A2/SDC2/ITGA2/TRAPPC4/PRKCA/COL5A1/COL1A2/ACTN1/FN1/ITGB3/ITGB1/THBS1/ITGA6/TNC/COL3A1/FGF2/ITGAV
REACTOME_REGULATION_OF_HMOX1_EXPRESSION_AND_ACTIVITY	REACTOME_REGULATION_OF_HMOX1_EXPRESSION_AND_ACTIVITY	63	-0.384983	-1.69368	0.00178103	0.0122474	0.0089432	5259	tags=60%, list=35%, signal=39%	PSMC4/PSMC1/UBA52/PSMD12/PSMD8/PSMD13/PSMD1/PSMD2/PSMB9/PSMD9/PSMC5/PSMB10/PSMD10/PSME1/RBX1/PSMA1/PSMB1/UBB/PSMC2/PSMC3/SKP1/PSMB6/PSMB5/PSMA2/PSMD14/PSMB8/PSMA3/PSMF1/RPS27A/PSMA4/CUL3/PSMD6/PSMC6/PSMA5/FBXL17/PSMD7/BACH1/NFE2L2
LIU_SOX4_TARGETS_UP	LIU_SOX4_TARGETS_UP	132	-0.304472	-1.54	0.0017885	0.0122847	0.00897042	1876	tags=24%, list=12%, signal=21%	ZFAND6/TMED10/CREBRF/UBA3/DICER1/KLRC1/LTN1/IL10RB/PRSS23/ENPP5/LIF/TNFRSF21/BCL10/LGMN/FEZ1/MORF4L1/PLPP3/YPEL5/ENPP4/FYCO1/THBS1/NCOA4/ADAM10/LHFPL2/MLYCD/ATP2B4/TNFSF10/SOX9/DST/RGPD5/TMEM158/DUSP5
WP_INTERFERON_TYPE_I_SIGNALING_PATHWAYS	WP_INTERFERON_TYPE_I_SIGNALING_PATHWAYS	52	-0.409257	-1.73217	0.00179524	0.0123169	0.00899397	3550	tags=40%, list=24%, signal=31%	GAB2/RACK1/RAC1/SOCS1/EIF4E/IRS1/MAP2K6/STAT4/STAT5A/CRK/VAV1/JAK1/CREB1/ZAP70/REL/RAP1A/LCK/STAT1/IFNAR1/PTPRC/SOCS3
ONDER_CDH1_TARGETS_1_DN	ONDER_CDH1_TARGETS_1_DN	144	-0.292823	-1.49985	0.00180815	0.0123755	0.0090367	4460	tags=47%, list=30%, signal=34%	TMX1/MFAP5/EHF/TOE1/JAG1/NUP98/ANO1/IL1R2/SLC43A3/PHTF2/DNAJA1/RBM12/PRRC2C/EIF5/SRSF2/DDX52/CALM1/SUB1/SERPINB8/IFIT5/RIOX1/SRSF3/CANX/B3GNT2/DSC2/ADGRE2/ALG13/RNFT1/CBFB/HCCS/PPP2R1B/UGCG/DUSP6/WTAP/UTP14C/IL6ST/VGLL1/TP63/SCYL2/CWH43/METAP2/LCMT2/B3GALNT1/ETS1/ZNF365/KLK10/KIF5B/HSPA8/LCN2/NAV3/MYO5C/TOR1AIP1/ADAMTS1/DDX3X/GLIPR1/PTGS2/SYNCRIP/KLF10/FST/SOX9/DKK1/ZMPSTE24/SERPINB1/IL7R/CXCL2/I…
ZHANG_ANTIVIRAL_RESPONSE_TO_RIBAVIRIN_DN	ZHANG_ANTIVIRAL_RESPONSE_TO_RIBAVIRIN_DN	39	-0.482221	-1.85499	0.0018096	0.0123755	0.0090367	4598	tags=56%, list=30%, signal=39%	SERPINE1/MAP4K5/GATA3/TUBB2A/PPP3CC/CFLAR/VEGFC/RRAS2/DUSP10/IL15/AXL/PPP1R3C/ATP2B1/NCF2/GEM/AHR/CYP1B1/SOCS2/CCL3/FGF2/PTGER2/CCL4
GENTLES_LEUKEMIC_STEM_CELL_UP	GENTLES_LEUKEMIC_STEM_CELL_UP	27	-0.530288	-1.87999	0.00180994	0.0123755	0.0090367	4175	tags=74%, list=28%, signal=54%	GIMAP6/FBXO21/EFCC1/SLC37A3/MEF2C/GIMAP7/SETBP1/GUCY1A1/EBF3/LGALSL/HECA/LTB/TMEM200A/EVI2A/GSAP/ICAM1/HLF/RBPMS/BIRC3/HOPX
MARSON_FOXP3_CORE_DIRECT_TARGETS	MARSON_FOXP3_CORE_DIRECT_TARGETS	13	-0.691265	-1.99549	0.00181929	0.0124168	0.00906689	2088	tags=46%, list=14%, signal=40%	DUSP6/MAPRE2/S100A6/ZAP70/GADD45B/GPR171
LU_IL4_SIGNALING	LU_IL4_SIGNALING	79	-0.366282	-1.66821	0.00182154	0.0124168	0.00906689	3518	tags=44%, list=23%, signal=34%	MTMR9/VEGFC/HUWE1/PMAIP1/SOCS1/VCL/CMTM6/NFIL3/PPP2CA/EBF1/BATF/STK4/STAT4/EVI2A/MAP3K5/ATXN1/XBP1/HLA-DRB5/CLTC/ALOX5/NCF2/TLR3/SAMSN1/RPL5/TLR7/CCL5/SLA/IL6/TNFAIP3/SLC39A8/FGL2/CCL4/NFKBIZ/CD69/EGR1
DITTMER_PTHLH_TARGETS_UP	DITTMER_PTHLH_TARGETS_UP	108	-0.321613	-1.55898	0.00182218	0.0124168	0.00906689	3605	tags=44%, list=24%, signal=33%	ATP1A1/RBX1/NUDT4/PAIP1/SRSF3/TIMM17A/RAB13/HADHA/DLG1/RANGRF/ANXA11/ECM1/LARP6/VDAC2/OSBPL9/LIPA/ATP5PF/COL4A2/GRHPR/SRSF10/CYCS/KLC1/CTNNB1/ATP10D/TIMP3/ATP2B1/PRSS23/PPM1B/RAB4A/PLAU/PTS/NPTN/ATP5F1A/PLPP3/GNAI3/KLF9/ARF4/PDGFC/ANXA1/LTBP1/USP1/CAPZA2/HSD17B11/STK39/AREG/GALNT7/DUSP5
VANLOO_SP3_TARGETS_DN	VANLOO_SP3_TARGETS_DN	73	-0.373887	-1.68823	0.00182762	0.0124398	0.00908372	3534	tags=41%, list=23%, signal=32%	PTGR1/ZDHHC2/GPR155/TOM1L1/NT5C3B/CAMK1/MAOA/SERPINB6/ANXA4/CRTAP/GNG10/EVI2A/MYD88/C1QB/HIPK3/TPMT/SPEG/GPX7/LGMN/GLRX/CD302/LGALS3/DHRS7/ITGA6/CAVIN3/IL18RAP/HSD17B11/CDO1/CLEC10A/LGALS2
REACTOME_G2_M_DNA_DAMAGE_CHECKPOINT	REACTOME_G2_M_DNA_DAMAGE_CHECKPOINT	55	0.508594	1.70324	0.00186093	0.0126522	0.00923878	2561	tags=27%, list=17%, signal=23%	BLM/YWHAG/RMI2/BRCA1/EXO1/MRE11/CCNB1/TOP3A/RAD9A/TOPBP1/CHEK2/RFC4/RMI1/CHEK1/CDK1
BIOCARTA_MCM_PATHWAY	BIOCARTA_MCM_PATHWAY	16	0.698027	1.85153	0.00186381	0.0126575	0.00924267	2335	tags=56%, list=15%, signal=48%	CDT1/CDC6/ORC4/ORC6/CDKN1B/CCNE1/MCM2/CDK2/MCM3
REACTOME_ASYMMETRIC_LOCALIZATION_OF_PCP_PROTEINS	REACTOME_ASYMMETRIC_LOCALIZATION_OF_PCP_PROTEINS	60	-0.389311	-1.69773	0.0018672	0.0126663	0.00924905	5259	tags=65%, list=35%, signal=43%	PSMC4/PSMC1/UBA52/PSMD12/PSMD8/PSMD13/PSMD1/PSMD2/PSMB9/PSMD9/PSMC5/PSMB10/PSMD10/PSME1/PSMA1/FZD4/PSMB1/UBB/PSMC2/PSMC3/PSMB6/PSMB5/PSMA2/PSMD14/PSMB8/PSMA3/PSMF1/RPS27A/PSMA4/FZD1/FZD5/PSMD6/PSMC6/PSMA5/FZD7/PSMD7/PRICKLE1/FZD3/WNT5A
REACTOME_CROSS_PRESENTATION_OF_SOLUBLE_EXOGENOUS_ANTIGENS_ENDOSOMES	REACTOME_CROSS_PRESENTATION_OF_SOLUBLE_EXOGENOUS_ANTIGENS_ENDOSOMES	46	-0.432268	-1.76563	0.00188269	0.0127569	0.00931524	5259	tags=67%, list=35%, signal=44%	PSMC4/PSMC1/FCGR1B/PSMD12/PSMD8/PSMD13/PSMD1/PSMD2/PSMB9/PSMD9/PSMC5/PSMB10/PSMD10/PSME1/PSMA1/PSMB1/PSMC2/PSMC3/PSMB6/PSMB5/PSMA2/PSMD14/PSMB8/PSMA3/PSMF1/PSMA4/PSMD6/PSMC6/PSMA5/PSMD7/MRC1
MATHEW_FANCONI_ANEMIA_GENES	MATHEW_FANCONI_ANEMIA_GENES	9	0.79085	1.80862	0.00191275	0.0129264	0.00943901	1813	tags=56%, list=12%, signal=49%	FANCA/FANCB/FANCC/FANCD2/FANCG
DER_IFN_GAMMA_RESPONSE_UP	DER_IFN_GAMMA_RESPONSE_UP	69	-0.383747	-1.71992	0.0019142	0.0129264	0.00943901	4377	tags=54%, list=29%, signal=38%	CEBPD/BTG1/TRIM26/PSMB9/BST2/IFIT3/PSMB10/SRSF2/RHOC/PSME1/SP110/VEGFC/IFIT2/PMAIP1/SKP1/PLSCR1/HADHB/HADH/EPS15/BAG1/PPP3CA/B2M/PSMB8/HLA-C/HLA-A/CYCS/SRP9/IRF1/ICAM1/STAT1/IFI16/COL16A1/NMI/C1S/IL6/FAS/GBP1
FRIDMAN_IMMORTALIZATION_DN	FRIDMAN_IMMORTALIZATION_DN	29	-0.517226	-1.86579	0.00191441	0.0129264	0.00943901	3088	tags=55%, list=20%, signal=44%	OPTN/CREG1/SPARC/HTRA1/MAP1LC3B/TSPYL5/IGFBP6/TGFB1I1/RB1/IGFBP7/AHR/CYP1B1/NDN/IFI16/ALDH1A3/FILIP1L
WP_TCELL_ANTIGEN_RECEPTOR_TCR_PATHWAY_DURING_STAPHYLOCOCCUS_AUREUS_INFECTION	WP_TCELL_ANTIGEN_RECEPTOR_TCR_PATHWAY_DURING_STAPHYLOCOCCUS_AUREUS_INFECTION	53	-0.420222	-1.7757	0.00191629	0.0129264	0.00943901	3683	tags=42%, list=24%, signal=31%	CALM1/CHUK/NFKBIA/MAP2K7/DLG1/CALM2/AHSA1/NFKB1/MALT1/MAP2K1/PAK1/LCP2/BCL10/ZAP70/LCK/MAP3K8/MAP3K7/CD8A/ICOS/CD3D/PTPRC/FOS
GUILLAUMOND_KLF10_TARGETS_DN	GUILLAUMOND_KLF10_TARGETS_DN	23	-0.554606	-1.87245	0.00194128	0.013073	0.00954605	2352	tags=70%, list=16%, signal=59%	CD36/DERL2/TMSB4X/CYB5R3/SRSF3/PAPSS2/RPL7L1/OSTC/CHPT1/CTNNB1/AK3/RTN4/ELOVL5/CTSS/RCAN1/VMP1
MORI_EMU_MYC_LYMPHOMA_BY_ONSET_TIME_UP	MORI_EMU_MYC_LYMPHOMA_BY_ONSET_TIME_UP	103	0.437855	1.59829	0.00194237	0.013073	0.00954605	3792	tags=35%, list=25%, signal=26%	AKAP12/CENPO/SPAG5/UHRF1/MIS18BP1/CBX1/BUB1B/SAPCD2/PIDD1/SMARCA4/PCLAF/LIG1/WDHD1/TOPBP1/GINS2/GEMIN5/TCF3/INO80E/IGF2BP3/EFTUD2/BCAT1/MUTYH/CDK1/AGK/RANBP1/CDCA4/CEP89/CPLX2/MDM1/ILF3/CACTIN/MED9/HMGA1/LLGL1/TIPIN/U2AF2
MULLIGHAN_MLL_SIGNATURE_1_UP	MULLIGHAN_MLL_SIGNATURE_1_UP	356	-0.225341	-1.29153	0.00195361	0.0131339	0.00959055	4615	tags=41%, list=31%, signal=29%	RAB29/FBXW4/CAPG/MBNL1/TNFSF13/ISG20L2/OAZ1/PIGF/GRN/ARPC4/AKR7A2/MR1/SNX1/CCL23/SLC43A3/RNF167/SLC15A2/DNPH1/ID2/TBC1D8/ADARB1/CD2BP2/THAP11/MPPE1/PSD4/IFNGR2/IGF2R/SLC25A11/LAMP1/SEPHS2/FCGR2A/PLD3/SEL1L3/SNX17/NXT2/NDUFC1/ARHGAP1/SCPEP1/TXNRD2/STAMBP/NINJ2/CALM1/SIRPA/CEP63/PITPNA/PTPN9/COMMD4/TPP1/SERPINB8/IQSEC1/MTMR9/TRAPPC10/DNAJC1/MICAL1/MAGEF1/TNPO3/PBX3/SYNGR2/EVI2B/NAGK/PPID/ADRB2/PLPB…
RIZ_ERYTHROID_DIFFERENTIATION_12HR	RIZ_ERYTHROID_DIFFERENTIATION_12HR	33	-0.471825	-1.7478	0.00195661	0.0131394	0.00959455	1215	tags=24%, list=8%, signal=22%	ESR1/KLF9/BACH1/SATB1/NDN/KLF6/FOS/EGR1
KEGG_ECM_RECEPTOR_INTERACTION	KEGG_ECM_RECEPTOR_INTERACTION	72	-0.369207	-1.67547	0.00200648	0.0134456	0.00981813	2627	tags=38%, list=17%, signal=31%	LAMB3/COMP/COL4A1/TNXB/FN1/COL4A2/LAMC1/ITGB8/ITGB3/LAMB1/ITGA7/COL4A4/ITGA5/LAMA2/COL4A6/ITGB1/THBS1/ITGA8/ITGA6/THBS4/ITGA1/TNC/LAMA4/COL3A1/COL6A3/LAMC2/ITGAV
GENTILE_UV_RESPONSE_CLUSTER_D8	GENTILE_UV_RESPONSE_CLUSTER_D8	34	-0.493262	-1.86276	0.00200667	0.0134456	0.00981813	3128	tags=44%, list=21%, signal=35%	HMGCR/SPRED2/PPID/IRS1/STK24/HMGN4/HNRNPH3/TAB2/NR2F2/CDYL/ZCCHC24/REV3L/TWIST1/PPP1R12A/EMP1
LEE_DIFFERENTIATING_T_LYMPHOCYTE	LEE_DIFFERENTIATING_T_LYMPHOCYTE	170	-0.274704	-1.42334	0.00201233	0.0134685	0.00983486	2597	tags=33%, list=17%, signal=28%	ALDH5A1/ZNF207/FGFR1/FAM107B/HDAC4/TCF7/TMBIM4/RHOH/CD3G/LTB/ARHGDIB/ING3/EVI2A/SMDT1/METAP2/OCIAD1/CXCR4/GMFG/VAV1/TRIM14/FLI1/PRKCB/ZNF266/DICER1/ARHGAP9/CD53/CELF2/CD52/MGAT4A/HCLS1/USF3/LAPTM5/TMEM71/RASGRP1/APBB1IP/LCK/CD48/RYBP/P2RY8/FNBP1/SATB1/IKZF1/CD96/FYB1/ICOS/CD2/CD3D/CD247/SLA/ITGB2/AIF1/TAGAP/BTG2/PTPRC/TRAF3IP3/IL7R
BLANCO_MELO_SARS_COV_1_INFECTION_MCR5_CELLS_UP	BLANCO_MELO_SARS_COV_1_INFECTION_MCR5_CELLS_UP	6	0.871635	1.79061	0.00203876	0.0136215	0.00994658	622	tags=67%, list=4%, signal=64%	CENPF/ASPM/CENPE/SMC4
REACTOME_C_TYPE_LECTIN_RECEPTORS_CLRS	REACTOME_C_TYPE_LECTIN_RECEPTORS_CLRS	123	-0.311714	-1.55864	0.0020404	0.0136215	0.00994658	4390	tags=46%, list=29%, signal=33%	ICAM3/TRAF6/PSMD1/PSMD2/PSMB9/PSMD9/UBE2D2/PSMC5/PSMB10/PSMD10/CALM1/PSME1/CHUK/PSMA1/PSMB1/NFKBIA/UBB/PSMC2/PSMC3/EP300/NRAS/NFATC3/SKP1/PSMB6/RELB/PSMB5/PSMA2/PSMD14/PPP3CA/PRKACB/UBE2N/PSMB8/PSMA3/PLCG2/PSMF1/PAK3/RPS27A/PSMA4/NFKB1/MALT1/TAB2/PAK1/UBE2D1/UBA3/PSMD6/SYK/PSMC6/BCL10/PSMA5/ITPR2/MAP3K7/PSMD7/PPP3CB/ITPR1/CLEC10A/IL1B
KEGG_AUTOIMMUNE_THYROID_DISEASE	KEGG_AUTOIMMUNE_THYROID_DISEASE	30	-0.510598	-1.82952	0.00204349	0.0136215	0.00994658	2030	tags=50%, list=13%, signal=43%	HLA-C/HLA-F/HLA-A/HLA-DMA/HLA-DRB5/HLA-DRB4/HLA-DQA1/HLA-DRB3/HLA-DPA1/HLA-DRB1/HLA-DPB1/FAS/HLA-DRA/HLA-DQB1/HLA-DMB
WHITFIELD_CELL_CYCLE_G2_M	WHITFIELD_CELL_CYCLE_G2_M	174	0.391871	1.51406	0.00204649	0.0136215	0.00994658	2828	tags=28%, list=19%, signal=23%	CENPF/BIRC5/TPX2/SPAG5/NUF2/PIMREG/KIF2C/MIS18BP1/AFDN/CENPE/BUB1B/SAPCD2/CCNB2/AURKA/CCNB1/CKS2/JPT1/LRP8/CCSAP/FOXM1/PBK/SFPQ/INSM1/HMMR/CCDC88A/CDCA3/KNSTRN/CEP55/HSPA1L/ADM5/TNFAIP8L1/CDKN2D/TFF3/GTSE1/KMT5A/THRAP3/RRP1/POC1A/SMARCD1/CNTROB/LRRC17/PLK1/POM121/PRR11/HP1BP3/PCF11/SPDL1/NDE1/CDC25B
SEIDEN_MET_SIGNALING	SEIDEN_MET_SIGNALING	19	-0.59532	-1.96036	0.00204881	0.0136215	0.00994658	3090	tags=58%, list=20%, signal=46%	KIF2A/TM9SF3/CCNH/RNASE4/CAPRIN1/ABCC4/CAP1/RAB11A/CNOT8/HAT1/ITGAV
BIOCARTA_IL10_PATHWAY	BIOCARTA_IL10_PATHWAY	11	-0.719319	-2.00755	0.0020504	0.0136215	0.00994658	1991	tags=64%, list=13%, signal=55%	STAT5A/IL10RB/JAK1/IL10RA/BLVRA/STAT1/IL6
AUJLA_IL22_AND_IL17A_SIGNALING	AUJLA_IL22_AND_IL17A_SIGNALING	7	-0.796593	-1.92378	0.00205103	0.0136215	0.00994658	271	tags=43%, list=2%, signal=42%	CCL3/CXCL1/CXCL9
KEGG_NOD_LIKE_RECEPTOR_SIGNALING_PATHWAY	KEGG_NOD_LIKE_RECEPTOR_SIGNALING_PATHWAY	56	-0.399462	-1.70104	0.00206534	0.0137014	0.0100049	4582	tags=54%, list=30%, signal=37%	CARD8/TNF/TRAF6/MAPK10/CCL13/HSP90AB1/CASP5/CHUK/NFKBIA/TRIP6/PSTPIP1/ERBIN/HSP90B1/CCL11/SUGT1/NFKB1/BIRC2/TAB2/IL18/MAP3K7/CASP1/CCL5/CCL2/BIRC3/IL6/TNFAIP3/NLRP3/CXCL2/IL1B/CXCL1
REACTOME_DNA_STRAND_ELONGATION	REACTOME_DNA_STRAND_ELONGATION	28	0.592987	1.77033	0.00207082	0.0137226	0.0100204	3996	tags=57%, list=26%, signal=42%	FEN1/CDC45/POLD1/LIG1/GINS2/POLD3/MCM2/POLA1/RFC4/MCM3/MCM5/PRIM1/GINS3/RFC5/MCM8/MCM7
HOEBEKE_LYMPHOID_STEM_CELL_DN	HOEBEKE_LYMPHOID_STEM_CELL_DN	87	-0.343746	-1.60968	0.00208098	0.0137748	0.0100585	4657	tags=52%, list=31%, signal=36%	NPR3/CAT/SERPINE2/RPS27/PRDX2/AKR7A2/C1QBP/BST2/MECOM/MAFF/MARCKS/SUCLG2/TMEM14A/NUDT4/CTDSPL/GABARAPL1/LIMCH1/PMAIP1/ALDH6A1/HSP90B1/LEPROT/ARHGEF12/GRK5/ELF1/TMEM45A/ACTN1/GADD45A/CXCR4/PSEN2/TNS1/S100A6/PLS3/RPS27L/FHL2/PIP5K1B/NDN/IFI16/KLF2/SRGN/TNFSF10/ETV5/CFH/SLC39A8/IL1B/RGS2
SUNG_METASTASIS_STROMA_UP	SUNG_METASTASIS_STROMA_UP	107	-0.330834	-1.59802	0.00208754	0.013803	0.0100791	2427	tags=34%, list=16%, signal=28%	EIF1AY/EMC10/ANXA4/LARP6/GSPT1/DUSP6/CDH6/SNAI2/PSD3/CD46/TIMP3/SEC24D/CPEB2/PPIB/TMEM263/CDC42EP3/ALOX5/IGIP/MAP3K8/LMO4/AKR1C1/ADAM10/CD59/SSX2IP/PTGS2/VMP1/FHL1/TNC/TMEM47/DKK1/PROS1/COL3A1/ETV5/COL12A1/JUNB/GOLM1
BROWNE_HCMV_INFECTION_30MIN_UP	BROWNE_HCMV_INFECTION_30MIN_UP	37	-0.456978	-1.74039	0.0021045	0.0138999	0.0101498	743	tags=30%, list=5%, signal=28%	CD38/LCN2/THBS1/DUSP1/ASPA/JUNB/EYA4/ZFP36/SOCS3/FOS/EGR2
BILD_E2F3_ONCOGENIC_SIGNATURE	BILD_E2F3_ONCOGENIC_SIGNATURE	210	0.362396	1.43265	0.00211576	0.0139537	0.0101891	3677	tags=36%, list=24%, signal=27%	DCLRE1B/BRI3BP/NETO2/RECQL4/EEF1A2/FEN1/FANCA/EZH2/DTL/ANKRD18B/PFKFB3/RAB26/E2F7/DGKQ/SOX12/KISS1R/LRP8/BCOR/CCNE1/CEP78/ZNF195/CCNO/MIRLET7BHG/PKN3/FAM222A/NASP/JPH1/PSIP1/ZWINT/CDKN2A/HRK/CXXC5/MANEAL/NAT9/TMEM97/SIN3B/SAC3D1/MMP15/SBK1/FOXQ1/C6orf136/CCP110/SFMBT1/TIAM1/SAMD1/TMEM106C/PEG10/CDK19/SREBF1/ZNF703/FGF9/PTCH1/TAF1D/FUT11/ATAD2/CIZ1/AK4/HEY1/KHDRBS3/SIX5/CDKN2C/DONSON/TLCD1/CHD7/FG…
JIANG_AGING_HYPOTHALAMUS_UP	JIANG_AGING_HYPOTHALAMUS_UP	46	-0.429188	-1.75304	0.00211937	0.0139537	0.0101891	5387	tags=72%, list=36%, signal=46%	TBCA/PRDX1/HSPE1/ATP5IF1/CCT6A/ATP5PO/AKR1A1/SOD1/RPS12/HSD17B4/C1QBP/ATP5F1C/ATP5MG/NDUFC1/CLK1/ACTB/TPP1/CASP6/BTG3/PPP1R7/M6PR/PSMD14/SNX2/B2M/PSMA4/NDUFB5/MAP2K1/PPA1/PREP/CTSS/CSF1R/HEXB/ITPR1
TURASHVILI_BREAST_LOBULAR_CARCINOMA_VS_DUCTAL_NORMAL_UP	TURASHVILI_BREAST_LOBULAR_CARCINOMA_VS_DUCTAL_NORMAL_UP	59	-0.405768	-1.74553	0.0021196	0.0139537	0.0101891	3296	tags=49%, list=22%, signal=39%	MICAL2/COL5A1/WIPF1/COL1A2/SPARC/DOCK1/SSR1/COMP/GPX8/FN1/SULF2/LAMB1/CXCR4/UXS1/AGTPBP1/IFI44/LYZ/MXRA5/FBN1/ASPN/COL8A1/COL3A1/COL12A1/TAGAP/SULF1/COL6A3/EDNRA/RGS1/CD69
CROMER_TUMORIGENESIS_DN	CROMER_TUMORIGENESIS_DN	43	-0.450675	-1.81415	0.00213083	0.0140123	0.0102319	2412	tags=37%, list=16%, signal=31%	ECM1/NUCB2/PTGDS/MSMB/S100P/ALDH9A1/PTN/GNE/FHL1/APOD/ZNF185/MYH11/HLA-DQB1/EMP1/PSCA/HOPX
SMIRNOV_RESPONSE_TO_IR_6HR_UP	SMIRNOV_RESPONSE_TO_IR_6HR_UP	156	-0.280692	-1.44287	0.00214795	0.0141094	0.0103029	3966	tags=40%, list=26%, signal=30%	GCH1/NABP1/ZBTB20/ASTN2/ITM2B/CLK1/TM7SF3/MACO1/LMNA/ZMAT3/NUDT15/HCAR3/MYBL1/CES2/PMAIP1/TRIM32/SOCS1/CHMP3/PHLDA3/ITM2A/GDF15/METTL7A/PRKAB1/F2R/SPARC/LDLRAD4/EI24/FAM169A/APOBEC3G/COQ8A/PPM1D/INPP1/DNAJB4/RAB1A/GADD45A/SLC35E3/DRAM1/CLP1/FUCA1/DSE/CLK4/FEZ1/CCNG1/CGRRF1/SESN1/RAD51C/TIGAR/TP53I3/CCDC90B/ANKRA2/IER3/FHL2/CCSER2/SOCS2/PDE4B/ACTA2/FGF2/FAS/RAB23/BTG2/BBS4/TMEM168/ATF3
WP_NUCLEAR_RECEPTORS_METAPATHWAY	WP_NUCLEAR_RECEPTORS_METAPATHWAY	248	-0.249553	-1.34407	0.00215157	0.0141178	0.010309	2168	tags=25%, list=14%, signal=22%	GCC1/EPB41L4B/GCLC/GSTA4/ME1/TGFBR2/CYP3A4/SNAI2/BIRC2/S100P/SCP2/GGT2/ABCC4/TGFBR3/AMIGO2/SLC19A2/GGT1/GGTLC1/SLC39A6/NCOA1/SLCO2B1/SLC2A3/STOM/NAV3/HGF/ESR1/GSTM2/SLC5A1/THBD/NRIP1/PPARGC1A/CDC42EP3/CPEB4/MYOF/GADD45B/EPHA3/SMARCA1/CAP2/GCLM/AHR/ALOX5AP/CYP1B1/KTN1/CAVIN2/NFE2L2/PTGS2/SLC2A14/CCL2/SRGN/IL17B/CES1/BIRC3/PDE4B/CBR3/TNFAIP3/JUNB/SERPINB9/SLC39A8/POLK/IL1B/RGS2/EGR1
KEGG_ANTIGEN_PROCESSING_AND_PRESENTATION	KEGG_ANTIGEN_PROCESSING_AND_PRESENTATION	63	-0.380972	-1.67603	0.00216542	0.0141778	0.0103528	3734	tags=56%, list=25%, signal=42%	PDIA3/PSME1/RFX5/HLA-G/CANX/HLA-B/RFXAP/CD8B/CD74/HLA-DQA2/B2M/HLA-C/HLA-F/CTSB/HSPA5/HLA-A/KLRC1/KLRC4/HLA-DMA/HSPA8/LGMN/CREB1/HLA-DRB5/HLA-DRB4/HLA-DQA1/CTSS/HLA-DRB3/CTSL/HLA-DPA1/CD8A/HLA-DRB1/HLA-DPB1/HLA-DRA/HLA-DQB1/HLA-DMB
REACTOME_REGULATION_OF_RAS_BY_GAPS	REACTOME_REGULATION_OF_RAS_BY_GAPS	63	-0.380943	-1.67591	0.00216542	0.0141778	0.0103528	5259	tags=65%, list=35%, signal=43%	PSMC4/PSMC1/UBA52/PSMD12/KRAS/PSMD8/PSMD13/PSMD1/PSMD2/PSMB9/KBTBD7/PSMD9/PSMC5/PSMB10/PSMD10/PSME1/RBX1/PSMA1/PSMB1/UBB/PSMC2/PSMC3/RASAL3/NRAS/SPRED2/PSMB6/PSMB5/PSMA2/PSMD14/PSMB8/PSMA3/PSMF1/RPS27A/PSMA4/SPRED1/CUL3/PSMD6/PSMC6/PSMA5/RASA1/PSMD7
ROZANOV_MMP14_TARGETS_SUBSET	ROZANOV_MMP14_TARGETS_SUBSET	31	-0.498443	-1.81635	0.00217697	0.0142379	0.0103967	4628	tags=71%, list=31%, signal=49%	LOXL3/COL6A1/GJB2/PTGS1/COL6A2/ANGPTL2/NR3C1/COL5A1/COL4A1/CHSY1/EMILIN2/FN1/COL4A2/SULF2/LAMB1/TIMP3/EFEMP1/MATN2/CALD1/LAMA4/HIF1A/HHIP
OUYANG_PROSTATE_CANCER_PROGRESSION_UP	OUYANG_PROSTATE_CANCER_PROGRESSION_UP	20	-0.573917	-1.90745	0.00219236	0.0143229	0.0104588	3650	tags=55%, list=24%, signal=42%	CD81/AVPI1/DUSP16/PLCE1/ARHGAP5/RAB7B/PRKCB/JAK1/SYK/STAT1/FOS
CHEN_ETV5_TARGETS_SERTOLI	CHEN_ETV5_TARGETS_SERTOLI	19	-0.592298	-1.95041	0.0021962	0.0143325	0.0104657	2082	tags=79%, list=14%, signal=68%	MS4A6A/XIST/CD36/CCL23/ANGPTL2/FCGR2A/CXCL12/C1QB/CD53/CEMIP/THBD/FCGR2B/CXCL6/IL6/GPNMB
WP_RETINOBLASTOMA_GENE_IN_CANCER	WP_RETINOBLASTOMA_GENE_IN_CANCER	72	0.478728	1.67963	0.00221599	0.0144459	0.0105486	2840	tags=36%, list=19%, signal=29%	CDT1/E2F1/CDC45/CCNB2/CCNB1/CDKN1B/CCNE1/CDC25A/STMN1/SMARCA2/DHFR/POLD3/CDC7/POLA1/RFC4/FANCG/CDK2/SKP2/MCM3/HMGB2/HLTF/CHEK1/CDK1/E2F2/CDC25B/ABL1
ISSAEVA_MLL2_TARGETS	ISSAEVA_MLL2_TARGETS	51	-0.416402	-1.7416	0.00225758	0.0146993	0.0107336	3280	tags=43%, list=22%, signal=34%	COL5A1/CD9/SLC16A5/AXL/LAMB3/HSPB3/FLRT2/IGFBP6/CSPG4/GSN/IL18/PLAU/A2M/NT5E/KRT17/FSTL1/FHL1/CAVIN3/DKK1/NEDD9/FABP3/SNCA
TONKS_TARGETS_OF_RUNX1_RUNX1T1_FUSION_MONOCYTE_DN	TONKS_TARGETS_OF_RUNX1_RUNX1T1_FUSION_MONOCYTE_DN	42	-0.451568	-1.802	0.00225974	0.0146993	0.0107336	2479	tags=43%, list=16%, signal=36%	LDLRAD4/GNB5/UGCG/LTB/CD46/ROCK2/ADAMDEC1/S100B/CYP1B1/STK17B/CPA3/NR4A2/HDC/BTG2/HLA-DQB1/FGL2/GPR171/RGS2
REACTOME_COPI_MEDIATED_ANTEROGRADE_TRANSPORT	REACTOME_COPI_MEDIATED_ANTEROGRADE_TRANSPORT	93	-0.329645	-1.57641	0.00226373	0.0147078	0.0107398	3646	tags=42%, list=24%, signal=32%	GOSR1/TMED2/TUBB2A/TMED9/DCTN5/DYNLL2/DCTN2/GOSR2/TMED3/CAPZA1/COPZ2/DYNC1LI1/DYNLL1/KDELR3/TUBB4A/ARF1/COG6/DCTN3/TMED7/KDELR2/DYNC1I2/TUBB4B/DCTN6/COG5/NSF/COPB2/RAB1A/ANK3/TMED10/ARFGAP3/ACTR10/ARF4/TUBB6/GOLGB1/COPB1/CD59/CAPZA2/DYNC1I1/USO1
WP_COMPLEMENT_SYSTEM	WP_COMPLEMENT_SYSTEM	74	-0.356765	-1.61676	0.00226594	0.0147078	0.0107398	1953	tags=34%, list=13%, signal=30%	LAMC1/ITGB3/CD46/LAMB1/C3/VSIG4/CSNK1A1/SELP/DCN/F13A1/MASP1/GNAI3/FCGR3A/ICAM1/THBS1/PRNP/TLR2/CD59/C1R/C1S/PROS1/ITGB2/CFI/CFH/SELE
VART_KSHV_INFECTION_ANGIOGENIC_MARKERS_UP	VART_KSHV_INFECTION_ANGIOGENIC_MARKERS_UP	137	-0.297205	-1.51825	0.00228111	0.0147903	0.0108001	2082	tags=37%, list=14%, signal=32%	SPHK1/CCL11/TIMP1/F2R/TEK/SPARC/PDGFD/SERPINF1/FGFR1/TNFAIP2/MMP2/CXCL12/IL6ST/COL4A2/PDGFRA/ITGB3/CXCR4/TIMP3/CXCL10/NOTCH2/IL18/HGF/PLAU/WNT5B/PTN/EPHA3/FZD7/CXCL6/PLAT/CAST/PROM1/PTGS2/CCL5/PTEN/FGFR2/HIF1A/MMP19/IL6/AGGF1/COL15A1/WNT5A/COL4A3/SFRP4/ITGAV/CCR5/ANGPT1/ANGPTL1/CXCL2/F3/IL1B/CXCL9
BHAT_ESR1_TARGETS_NOT_VIA_AKT1_UP	BHAT_ESR1_TARGETS_NOT_VIA_AKT1_UP	192	0.378372	1.4784	0.0022951	0.014865	0.0108546	3249	tags=29%, list=22%, signal=23%	TMPRSS3/CISH/UHRF1/ACIN1/HK2/CDC6/STC2/MYEOV/A4GALT/MLPH/KAZN/C1QTNF6/SNAPC4/SH2B2/AHCTF1/SOX8/PKIB/TSEN54/SOX3/CXXC5/MANEAL/SLC25A19/POP1/FCMR/IER5L/MYBBP1A/SIN3B/DHRS2/TH/LMO1/FKBP4/NT5DC3/MAT2A/PTH1R/TRMT61A/SLC7A5/TIAM1/TRIM47/SCNN1B/RPUSD1/CHD9/SLC1A4/GNL2/E2F2/SLC29A1/ZNF703/PPARGC1B/LETM1/GPR68/UNC5A/RARA/SLC2A1/AXIN1/TJP3/XRCC3/LHX6
PEDERSEN_METASTASIS_BY_ERBB2_ISOFORM_1	PEDERSEN_METASTASIS_BY_ERBB2_ISOFORM_1	39	-0.476752	-1.83395	0.00230279	0.0148988	0.0108793	2088	tags=38%, list=14%, signal=33%	DUSP6/ERRFI1/MAP3K5/PLK3/CEMIP/LIF/TNFRSF21/MAP1B/GEM/RUNX2/REEP1/AREG/LPAR6/DUSP5/EGR1
WP_DNA_DAMAGE_RESPONSE	WP_DNA_DAMAGE_RESPONSE	63	0.493083	1.69112	0.00231472	0.0149599	0.0109239	2561	tags=37%, list=17%, signal=30%	E2F1/BRCA1/MRE11/CCNB2/PIDD1/RAD51/CCNB1/CDKN1B/CCNE1/RAD9A/CDC25A/CASP8/BBC3/FANCD2/TNFRSF10B/CHEK2/HUS1B/TLK2/TP53AIP1/CDK2/TLK1/CHEK1/CDK1
KEGG_PRION_DISEASES	KEGG_PRION_DISEASES	28	-0.506414	-1.79991	0.00231856	0.0149609	0.0109246	1953	tags=36%, list=13%, signal=31%	LAMC1/HSPA5/MAP2K1/C1QB/C1QA/PRNP/CCL5/IL6/IL1B/EGR1
NIKOLSKY_BREAST_CANCER_20Q12_Q13_AMPLICON	NIKOLSKY_BREAST_CANCER_20Q12_Q13_AMPLICON	122	0.414902	1.54145	0.00231985	0.0149609	0.0109246	3499	tags=33%, list=23%, signal=25%	KCNQ2/EEF1A2/ZMYND8/C20orf204/PTK6/AURKA/LKAAEAR1/COL20A1/BHLHE23/LIME1/SOX18/MATN4/C20orf85/STX16/SAMD10/RBBP8NL/CDH26/FAM209A/ARFGAP1/ZNF512B/SLC2A4RG/STMN3/OPRL1/TNFRSF6B/FNDC11/HELZ2/HRH3/PMEPA1/LSM14B/MRGBP/NPEPL1/NPBWR2/HMGB1P1/RTEL1/CEBPB/OGFR/PPDPF/PPP1R3D/ABHD16B/GMEB2
FOSTER_TOLERANT_MACROPHAGE_UP	FOSTER_TOLERANT_MACROPHAGE_UP	135	-0.292289	-1.48858	0.00237482	0.015299	0.0111715	2102	tags=26%, list=14%, signal=23%	CD200/CLMP/CLN5/CYCS/CXADR/CD38/IRAK3/RGL1/TGFBI/SYK/RAB32/C3orf70/LCN2/RIOK3/IFI44/ELL2/GLRX/PLPP3/RASGRP1/GEM/ETF1/IGSF6/STAT1/THBS1/LMO4/RBPMS/SGK1/MS4A4A/SERPINB9/CP/MET/FABP3/FGL2/RGS1/CXCL9
REACTOME_TP53_REGULATES_TRANSCRIPTION_OF_GENES_INVOLVED_IN_G1_CELL_CYCLE_ARREST	REACTOME_TP53_REGULATES_TRANSCRIPTION_OF_GENES_INVOLVED_IN_G1_CELL_CYCLE_ARREST	9	0.785928	1.79736	0.00237998	0.0153159	0.0111838	2743	tags=89%, list=18%, signal=73%	E2F1/CDKN1B/E2F7/CCNE1/CDK2/ARID3A/ZNF385A/PCBP4
SHEPARD_CRASH_AND_BURN_MUTANT_UP	SHEPARD_CRASH_AND_BURN_MUTANT_UP	186	-0.262622	-1.36723	0.00240194	0.0154406	0.0112749	2774	tags=25%, list=18%, signal=21%	FITM2/RPL10L/TOMM20/SSR1/ANGPTL7/SEC23B/ZNF330/HIGD1A/MMP2/CTH/CYP24A1/AP3M1/FN1/RNF144B/POLR1E/LYRM1/MCMBP/TAF9/ZNF622/IFFO1/CCNG2/PLK3/TMEM106B/CCNG1/GADD45B/ETF1/RCAN1/KRT17/ANKRD22/SAT1/RPS27L/ADAM10/PDLIM3/PTGS2/KLF2/SGK1/FST/MS4A4A/JUNB/ODC1/BTG2/REXO2/TCIM/DUSP5/FOS/ATF3/EGR1
HOSHIDA_LIVER_CANCER_SUBCLASS_S2	HOSHIDA_LIVER_CANCER_SUBCLASS_S2	107	-0.32697	-1.57936	0.00243138	0.0156132	0.011401	3175	tags=36%, list=21%, signal=28%	BTG3/RPS25/HMGCR/UBE2K/CUL4A/LBR/ADD3/RPL27/TIAL1/PLXNB1/TFIP11/EIF4A2/SSB/ERBB3/PRDX3/ATF2/CD46/DDX1/CTNNB1/CXADR/ATP2B1/ATP5PB/RAB4A/ABCB10/SMARCA1/NT5E/GNAI1/MAPK6/DEK/ABCD3/ATXN10/ENPP1/NET1/IDI1/NCOA4/TARBP1/PHF3/CDK6
REACTOME_ANTIGEN_PRESENTATION_FOLDING_ASSEMBLY_AND_PEPTIDE_LOADING_OF_CLASS_I_MHC	REACTOME_ANTIGEN_PRESENTATION_FOLDING_ASSEMBLY_AND_PEPTIDE_LOADING_OF_CLASS_I_MHC	24	-0.546561	-1.8659	0.00245037	0.0157184	0.0114778	3932	tags=71%, list=26%, signal=52%	SEC24C/SEC31A/PDIA3/SEC13/ERAP2/HLA-G/SAR1B/CANX/HLA-B/SEC24B/B2M/HLA-C/HLA-F/HSPA5/HLA-A/SEC24D/SEC23A
HECKER_IFNB1_TARGETS	HECKER_IFNB1_TARGETS	81	-0.347048	-1.61998	0.00246199	0.0157762	0.0115199	3373	tags=35%, list=22%, signal=27%	IFIT5/IFIT2/MX1/HERC6/PLSCR1/TMEM140/DDX58/RPS23/IFIT1/SPON2/LAP3/SH3BGRL2/SAMD9L/C1QB/MYL9/CXCL10/IFI44/C1QA/DDX60/CD163/STAT1/CCL2/PROS1/MS4A4A/GBP1/FCER1A/EGR1/EGR2
REACTOME_MITOTIC_METAPHASE_AND_ANAPHASE	REACTOME_MITOTIC_METAPHASE_AND_ANAPHASE	213	0.368029	1.45506	0.00246773	0.0157961	0.0115345	733	tags=11%, list=5%, signal=11%	UBE2C/CENPF/BIRC5/CDCA5/CENPO/CENPT/NUF2/KIF2C/PTTG1/CDCA8/CENPU/CENPE/ESPL1/TUBB3/BUB1B/NUP205/KNTC1/CCNB2/LMNB1/CCNB1/PSMA6/CDC20/AHCTF1/INCENP
REACTOME_METABOLISM_OF_AMINO_ACIDS_AND_DERIVATIVES	REACTOME_METABOLISM_OF_AMINO_ACIDS_AND_DERIVATIVES	323	-0.233203	-1.32036	0.00247469	0.0158238	0.0115547	5467	tags=52%, list=36%, signal=34%	ASL/RPL30/RPS20/SLC25A13/SRR/RPL23A/DDC/TXN2/PNMT/PCBD1/RPS6/PSMC4/RPS21/PSMC1/RPL27A/OGDH/RPL22/RPS18/CKMT2/SLC25A44/UBA52/SERINC2/MRI1/PHGDH/PSTK/PSMD12/RPS5/OAZ2/PSMD8/RPL29/RPL37A/BCKDK/RPS11/RPL19/ALDH4A1/SLC25A12/RPS7/RPL4/PSMD13/OAZ1/RPLP1/RPL18A/RPS12/RPS27/HYKK/NNMT/ARG2/SHMT1/PSMD1/PSMD2/RPL39/RPL6/ALDH18A1/RPS10/PSMB9/PSMD9/SLC44A1/RPS15A/SLC36A4/SEPHS2/PSMC5/MTR/RPS24/RPS4X/DHTKD1/HIB…
REACTOME_RHO_GTPASES_ACTIVATE_FORMINS	REACTOME_RHO_GTPASES_ACTIVATE_FORMINS	116	0.415814	1.53879	0.00249793	0.0159554	0.0116508	3204	tags=30%, list=21%, signal=24%	CENPF/BIRC5/CENPO/CENPT/NUF2/KIF2C/CDCA8/CENPU/CENPE/TUBB3/DIAPH3/BUB1B/KNTC1/CDC20/AHCTF1/INCENP/DIAPH2/ZWINT/DVL1/RCC2/NSL1/NUP85/CENPC/PLK1/ZWILCH/TAOK1/SPDL1/NDE1/SEH1L/PFN1/CENPP/ITGB3BP/PPP2R5B/SKA2/EVL
MORI_SMALL_PRE_BII_LYMPHOCYTE_UP	MORI_SMALL_PRE_BII_LYMPHOCYTE_UP	66	-0.37894	-1.69989	0.00251533	0.0160496	0.0117196	3294	tags=36%, list=22%, signal=29%	RHOJ/MYO5A/XPNPEP1/CD1D/SRP14/SLC1A5/ECH1/SLAIN1/CLOCK/DUSP11/SPG21/WTAP/CCNG2/RB1/KLHDC2/EPHA3/ARL5A/SEC11C/ADAM10/CYB5R4/AKIRIN1/PTGER2/BTG2/RGS2
LU_TUMOR_VASCULATURE_DN	LU_TUMOR_VASCULATURE_DN	11	-0.71343	-1.99111	0.00252055	0.0160658	0.0117315	2212	tags=73%, list=15%, signal=62%	ABI3BP/HS6ST2/CELF2/GREB1/SELE/PLN/MAOB/OGN
NAISHIRO_CTNNB1_TARGETS_WITH_LEF1_MOTIF	NAISHIRO_CTNNB1_TARGETS_WITH_LEF1_MOTIF	7	-0.789939	-1.90771	0.0025455	0.0162077	0.0118351	546	tags=57%, list=4%, signal=55%	ITGA6/SGK1/TNC/SFRP4
HOOI_ST7_TARGETS_UP	HOOI_ST7_TARGETS_UP	78	-0.357426	-1.63866	0.00255262	0.0162241	0.011847	577	tags=19%, list=4%, signal=19%	GPR87/GLIPR1/SYT1/CCSER2/RUNX2/FHL1/ARHGAP18/ZNF616/CDH11/MYO6/ANXA3/NEXN/IL7R/TMEM168/ATF3
GINESTIER_BREAST_CANCER_20Q13_AMPLIFICATION_DN	GINESTIER_BREAST_CANCER_20Q13_AMPLIFICATION_DN	162	0.394441	1.50975	0.00255347	0.0162241	0.011847	4322	tags=40%, list=29%, signal=29%	KIFC1/ASMTL-AS1/TCOF1/GPC2/SMC6/LENG8/SNAPC4/SMC4/ATXN7/OFD1/DDX11/SFPQ/RABGAP1/ZMIZ2/TOPBP1/ENGASE/FBXL18/NSUN5P1/DNHD1/CAPN15/CLASRP/XPO6/BRD2/NSUN5/TNIP1/DGKZ/HSPBAP1/CHTOP/SZT2/LIMD2/SMARCD1/DHX37/PSPC1/DAZAP1/MCM3/PPARD/TCIRG1/CHEK1/TAPBP/PPHLN1/MCM5/PROSER1/LARP1/CCDC77/UQCC2/EHMT2/TEPSIN/TMC6/ARHGAP17/POLR1A/NUP62/HCFC1/TINAGL1/GTPBP2/KDM4A/MBD4/MYO9B/TNFRSF25/DOCK7/TRRAP/RPS6KA1/PTOV1-AS2…
MCBRYAN_PUBERTAL_TGFB1_TARGETS_DN	MCBRYAN_PUBERTAL_TGFB1_TARGETS_DN	58	-0.397284	-1.68919	0.00256746	0.0162958	0.0118994	4342	tags=67%, list=29%, signal=48%	PDK4/PFN2/SOD2/BCL6/PTGIS/SFTPD/CLDN4/DAPK1/ABCC3/GATA3/ID2/VWF/IFIT3/IDH1/GSTA3/CDH1/KLF5/CD9/JCHAIN/ALDH1A1/TNFAIP2/TCF7/MBTPS1/GCLC/ERBB3/ARHGEF3/PPP1R3C/RBM5/LCN2/PLPP2/NID2/PTN/RAB27B/GZMA/APOD/AREG/EDNRA/SLC12A2/RGS2
PID_ATR_PATHWAY	PID_ATR_PATHWAY	33	0.558051	1.71682	0.00257191	0.0163068	0.0119074	3996	tags=58%, list=26%, signal=42%	CDC6/RAD51/RAD9A/CDC25A/TOPBP1/TIMELESS/FANCD2/MCM2/RFC4/CEP164/CDK2/PLK1/CHEK1/RFC5/TIPIN/NBN/SMARCAL1/YWHAZ/MCM7
[truncated: 894 more rows]

## Sheet: Table S4
Table S4. GSEA analysis_MCTP (High LINC01126 versus Low LINC01126)
ID	Description	setSize	enrichmentScore	NES	pvalue	p.adjust	qvalues	rank	leading_edge	core_enrichment
[truncated: 1,493 more rows]

## Sheet: Table S5
Table S5. Top 10 genes with high scores in mass spectrometry (MS)
[truncated: 11 more rows]
